# Supplementary material for: A novel immune-related gene signature for diagnosis and potential immunotherapy of microsatellite stable endometrial carcinoma
Source: Sci Rep. 2024 Feb 14;14:3738. doi: 10.1038/s41598-024-53338-z (PMC10867009; doi:10.1038/s41598-024-53338-z)
Supplement: Supplementary file 8 — Supplementary Tables. [file 41598_2024_53338_MOESM8_ESM.xlsx]

## Sheet: TS1-TCGA-RNAseq
id	TCGA-AX-A2H8-11A-11R-A17B-07	TCGA-AX-A2HD-11A-11R-A32Y-07	TCGA-BG-A3EW-11A-22R-A22K-07	TCGA-BK-A4ZD-11A-12R-A27V-07	TCGA-AX-A1CF-11A-11R-A137-07	TCGA-AX-A0J0-11A-11R-A27V-07	TCGA-AX-A05Y-11A-11R-A27V-07	TCGA-BG-A3PP-11A-11R-A22K-07	TCGA-DI-A2QY-11A-11R-A19W-07	TCGA-BK-A13C-11A-11R-A118-07	TCGA-AX-A2HA-11A-11R-A18M-07	TCGA-AX-A2HC-11A-11R-A32Y-07	TCGA-AJ-A3NH-11A-11R-A22K-07	TCGA-BK-A0CB-11A-33R-A104-07	TCGA-BG-A2AD-11A-11R-A16F-07	TCGA-E6-A1M0-11A-11R-A144-07	TCGA-AJ-A2QL-11A-11R-A18M-07	TCGA-AX-A1CK-11A-11R-A137-07	TCGA-AX-A1CI-11A-11R-A137-07	TCGA-AJ-A3NC-11A-11R-A22K-07	TCGA-AJ-A3NE-11A-11R-A22K-07	TCGA-AX-A0IZ-11A-11R-A27V-07	TCGA-DI-A2QU-11A-11R-A18M-07	TCGA-EY-A1GC-01A-11R-A13S-07	TCGA-EY-A1GM-01A-12R-A14D-07	TCGA-D1-A163-01A-11R-A12I-07	TCGA-A5-A0GI-01A-11R-A040-07	TCGA-AX-A0IZ-01A-11R-A118-07	TCGA-A5-A0R7-01A-31R-A16W-07	TCGA-QF-A5YS-01A-11R-A31O-07	TCGA-AX-A3FZ-01A-11R-A22K-07	TCGA-A5-A0RA-01A-21R-A104-07	TCGA-AJ-A3EJ-01A-11R-A19W-07	TCGA-AP-A05H-01A-11R-A00V-07	TCGA-BG-A0MO-01A-11R-A040-07	TCGA-AJ-A3OL-01A-11R-A22K-07	TCGA-B5-A0JV-01A-11R-A104-07	TCGA-BG-A0VZ-01A-11R-A109-07	TCGA-BG-A0M9-01A-21R-A104-07	TCGA-AP-A1E0-01A-11R-A137-07	TCGA-B5-A3FC-01A-11R-A22K-07	TCGA-AX-A3FX-01A-11R-A22K-07	TCGA-AJ-A8CV-01A-11R-A37O-07	TCGA-D1-A15V-01A-11R-A118-07	TCGA-SL-A6JA-01A-11R-A31O-07	TCGA-BG-A18C-01A-11R-A12I-07	TCGA-EO-A3L0-01A-11R-A22K-07	TCGA-FI-A2F4-01A-11R-A17B-07	TCGA-AJ-A2QO-01A-11R-A32Y-07
BIVM	420	964	820	1648	334	1199	1025	1156	770	277	198	794	1083	361	767	520	348	610	494	1444	710	495	451	156	127	174	181	240	264	1556	2694	80	336	44	121	1740	501	370	154	240	708	330	563	390	875	135	744	278	489
ORC1	15	70	20	114	20	36	38	35	34	6	15	29	41	27	22	13	20	46	15	45	42	3	23	312	215	423	216	141	147	405	895	58	432	182	20	629	424	106	55	787	180	174	381	434	270	234	403	434	657
KERA	1	3	2	17	0	30	27	0	10	5	0	1	4	7	16	2	9	0	1	20	101	15	5	0	0	0	6	7	1	3	6	0	0	9	0	0	1	0	3	0	2	0	2	0	0	274	0	0	1
MMD	264	435	507	720	140	869	729	308	407	198	302	398	327	242	570	115	185	439	160	738	1330	211	613	197	114	322	146	438	224	976	7915	67	665	74	222	1062	384	220	73	575	624	262	461	2216	394	413	648	289	286
PUS7	310	462	381	1497	233	638	767	409	503	336	199	447	762	115	548	250	349	324	328	647	1000	190	332	243	540	260	313	392	487	699	2824	93	1093	203	276	1273	709	431	213	666	662	1128	957	546	613	528	839	424	816
DMPK	2828	7703	11436	7232	1373	2712	3277	2419	1703	5586	821	7975	2328	5594	5719	1135	519	1069	1057	5139	3020	1164	6310	393	1966	584	1432	880	1485	5103	2662	148	1690	1206	252	2003	594	783	620	708	1135	1386	1724	457	1818	674	1813	893	2597
C1orf43	3397	7644	7355	6677	3014	6402	7590	6077	6388	2823	1746	6337	7057	2603	6123	3523	3426	4784	4392	8351	8637	3252	3446	16038	3620	5515	6723	3216	3419	9702	11439	1558	7350	3982	6421	14189	8419	4338	2484	5806	12296	5283	10237	6146	18140	4919	11809	9066	14562
NABP1	219	316	306	726	210	847	275	448	299	92	400	314	530	174	542	213	133	411	140	523	3513	125	189	225	239	650	537	1089	298	3529	921	87	519	299	81	669	413	179	134	232	850	674	874	786	1327	462	438	235	210
CACNA2D4	38	173	86	101	85	92	98	213	87	85	158	88	107	65	170	96	60	113	74	212	122	57	37	166	21	40	45	44	50	267	30	4	71	22	21	30	14	34	24	8	85	123	118	39	17	32	36	42	22
FRMD6	5148	1894	3727	7028	395	6608	12947	4761	280	5046	291	5963	877	7192	3889	3056	88	375	602	13937	9686	6048	3305	280	259	780	294	851	924	560	6975	50	810	317	151	782	289	177	113	412	482	338	340	155	1327	333	651	191	408
BAG4	771	881	1018	1125	460	1832	1483	1544	754	455	300	1013	1146	535	1065	1041	448	722	767	1443	1319	760	736	1083	1183	653	245	587	612	1156	2239	186	1497	92	356	2636	647	659	277	953	1214	1042	1011	769	1184	756	2030	667	2374
CLCN4	101	412	153	216	380	248	117	295	681	54	57	66	755	56	155	162	232	222	817	184	178	98	53	231	504	24	21	70	98	308	3307	11	1082	321	193	240	75	34	16	105	137	131	214	47	39	200	161	126	43
SLC13A5	13	626	99	28	1380	523	5	64	1325	3	267	4	1309	12	94	87	613	1136	423	3	110	15	5	479	9	10	0	79	8	1947	2	1	97	29	8	4	6	7	0	5	2	6	1	6	13	37	81	2	3
C11orf54	581	1622	906	1665	651	1666	1247	1785	1379	489	414	1020	2636	609	932	727	1067	882	1022	1417	1397	804	412	490	512	632	367	614	281	2121	1186	157	806	128	310	1448	855	473	226	544	1476	701	1215	714	2283	370	756	861	1255
KIZ	742	2007	1613	2476	672	2685	2447	3067	1515	668	282	1234	1978	899	1292	1162	950	844	787	2639	3116	1268	707	609	883	425	3490	1087	781	8228	3263	191	1458	146	2304	1188	1436	503	393	2646	4068	4491	1208	544	5433	1901	1431	464	898
MACC1	36	1154	76	113	453	539	82	12	340	5	146	11	447	11	56	7	91	641	1196	61	287	2	63	184	560	57	337	233	266	932	7	132	947	360	28	215	58	407	120	22	297	143	420	78	556	1458	145	45	2540
SPANXA1	0	0	0	0	0	0	0	0	0	0	0	0	0	0	0	0	0	0	0	0	0	0	0	0	0	0	0	0	0	0	0	0	0	0	0	0	0	0	0	0	0	0	0	0	0	0	0	0	0
UMOD	0	0	0	0	0	0	0	0	0	0	1	0	0	3	0	0	0	0	0	2	0	0	0	1	0	0	0	0	0	0	0	0	0	0	0	0	0	0	0	0	2	0	0	1	0	1	0	0	0
AC091180.1	0	3	0	6	0	3	0	1	2	2	2	0	6	2	0	1	0	4	1	5	2	0	1	0	2	1	2	1	0	2	4	0	0	0	0	2	0	4	0	4	1	0	0	0	0	0	1	1	0
GPR137B	536	574	369	1022	283	1709	1170	818	300	439	140	1067	461	437	641	451	260	452	280	1193	1874	689	731	770	417	393	219	348	546	402	1717	81	972	192	239	1049	103	198	103	236	529	370	465	178	1333	234	441	224	321
BBX	2795	2464	3288	5145	1571	4342	4591	5582	2236	2133	942	2913	3389	2700	2813	3383	2137	2360	2656	5809	4771	2472	2038	1187	1136	1760	633	1167	1005	2078	2320	355	2600	572	906	3721	917	984	604	1955	1234	1261	2074	1878	1785	770	2064	2268	3017
CYP4Z1	0	9	11	2	6	3	1	1	1	0	1	3	27	2	1	4	16	4	5	2	2	2	0	1	10	5	28	102	11	47	310	2	3	2	0	87	2	6	9	0	2	30	21	0	65	36	7	15	15
CALML3	3	13	1	2	13	2	3	0	22	0	2	1	70	4	1	1	20	3	33	27	0	0	1	48	58	1	803	0	0	0	3	6	19	0	1095	976	0	83	3	6	0	1	1	1	56	20	7	1	35
FERD3L	0	0	0	0	0	0	0	0	0	0	0	0	0	0	0	0	0	0	0	0	0	0	0	0	0	0	0	0	0	0	0	0	0	0	0	0	0	0	0	0	0	0	0	0	0	0	0	0	0
UBR4	6258	6124	5095	12529	4805	5476	7956	11533	5005	4429	1764	6211	5919	7452	6431	7674	3238	5173	6188	8247	12813	3415	4045	2875	2741	6119	2938	1373	2069	5055	10260	873	7319	1516	1813	5148	2504	3242	1607	3054	4422	3233	4783	7046	4926	3552	5229	4715	8532
TNNI2	6	18	10	12	21	10	25	1	27	5	3	5	18	14	14	2	11	16	7	13	14	5	1	9	57	7	31	18	20	50	4	9	15	74	5	564	5	21	22	8	29	207	114	13	18	8	43	14	828
RGS8	5	2	4	2	1	0	2	36	0	0	1	5	1	0	5	22	0	1	1	10	14	1	1	0	16	2	0	1	0	2	0	0	31	1	0	2	0	6	2	0	0	0	6	0	2	0	2	1	0
SMU1	2392	4088	3639	4455	2068	4561	5032	5082	3110	1789	993	3801	3826	1811	3475	2433	1687	1982	2652	4982	4854	2142	2044	4092	2129	2194	1847	1351	1610	4989	5741	614	2601	875	1378	4453	2182	2039	891	2226	4498	1492	3706	2111	4830	1048	4217	1637	5526
C10orf35	57	335	331	209	182	250	230	193	287	67	59	125	379	172	267	37	137	186	177	226	293	103	114	1061	99	297	547	258	349	974	783	130	1201	648	208	1488	375	240	172	526	549	437	720	684	605	323	1644	336	650
VIPR2	241	220	398	138	22	378	536	749	49	269	23	103	80	100	322	496	17	24	25	411	251	279	109	2	107	38	36	46	114	20	224	2	28	35	0	6	8	10	17	70	73	61	50	18	10	12	49	19	21
MTBP	43	106	100	288	59	207	134	200	144	33	23	65	191	57	97	43	56	80	85	179	123	55	67	107	307	105	111	94	169	314	1350	19	318	52	25	796	141	159	50	163	147	489	184	459	174	219	576	128	214
EVI5L	738	1262	1347	1455	548	818	814	1107	544	666	215	1383	608	1124	1332	741	192	376	448	1109	1377	419	809	343	752	852	527	735	595	1687	1255	83	1449	797	388	1300	440	838	364	461	600	577	760	334	1863	573	813	758	1338
PFAS	646	1352	776	2267	1144	1084	851	1357	1265	773	413	1041	1739	587	923	720	850	1032	1150	1030	1556	267	779	1712	634	1341	1263	621	1159	1957	3036	255	1559	430	486	1951	1182	974	540	1806	1692	2122	1253	1249	822	798	1476	2262	2002
COL8A2	860	1926	1091	280	822	1332	873	496	758	650	267	590	599	1307	1300	385	72	541	788	785	485	441	760	608	5635	140	160	223	325	741	487	8	441	1873	39	147	39	124	49	56	124	275	243	94	55	44	258	82	160
VWA5A	674	1452	1074	1906	923	2149	1773	787	2107	822	879	1103	1878	682	2151	569	1091	2560	1432	1715	1931	930	702	637	5	412	205	1052	169	5402	83	469	1336	157	1072	1766	617	347	139	473	208	166	779	766	1763	381	111	2027	1472
GOLGA8N	19	110	77	151	7	136	167	153	132	27	18	53	112	20	49	51	23	43	43	248	79	39	43	2	2	0	7	9	4	89	32	18	22	3	4	84	5	18	4	3	33	116	123	2	21	15	31	4	1
OSBP2	171	377	185	338	304	302	267	181	275	87	122	266	418	231	274	95	220	346	317	368	469	110	277	340	1401	632	350	296	63	621	702	91	916	245	306	978	270	404	158	289	343	145	642	485	838	287	962	461	381
PCSK7	1978	1775	3292	4842	500	2022	2562	736	425	1546	512	5303	652	4582	2143	530	257	707	544	2904	2967	897	2566	585	195	1003	522	413	524	900	950	125	736	356	317	943	515	584	258	574	382	799	778	838	684	660	800	678	1187
OR4A16	0	0	0	0	0	0	0	0	0	0	0	0	0	0	0	0	0	0	0	0	0	0	0	0	0	0	0	0	0	0	0	1	1	0	0	0	0	0	0	0	0	0	0	0	0	0	0	0	0
PRX	622	1383	1350	829	369	1245	1280	1897	388	679	124	764	566	660	1011	1012	147	291	376	2020	995	572	330	148	409	127	76	51	88	369	196	9	200	76	52	293	81	45	27	86	66	114	124	88	633	66	174	128	256
CCNB1	101	918	241	844	305	426	283	337	506	81	91	181	698	66	247	177	305	315	395	287	219	95	136	2413	1735	2440	2875	2244	978	3846	7759	695	3047	1279	591	5033	2440	1808	725	4904	4692	4439	4719	3692	3869	4614	7597	2400	6668
WWTR1	5746	5002	6838	9054	1245	10574	12073	5518	1699	4586	1385	8863	2498	3898	6933	4541	714	1627	1952	13289	15433	5891	4335	1131	1732	1904	797	2338	2155	3928	8112	612	2356	787	266	4710	346	2614	846	2615	1919	4206	2730	3782	697	1476	3042	1978	3800
SMIM2	0	2	1	0	2	1	1	0	2	1	0	0	3	2	2	0	1	1	1	2	1	0	0	0	1	1	0	1	0	2	2	2	25	3	0	2	0	1	2	0	8	2	4	42	1	2	1	0	0
NUMBL	1816	2131	2773	2740	914	1863	2580	2886	1025	1509	759	1691	1897	1700	3064	1633	595	663	885	2718	3871	912	1654	1120	2597	697	902	1004	1230	1577	1759	81	1140	855	238	2092	537	551	369	666	662	1715	1135	390	467	643	877	729	1234
PADI3	7	0	1	0	1	0	0	13	0	0	4	0	0	7	0	1	1	0	0	0	2	0	1	108	7	29	150	367	3	7	414	22	15	98	1	921	1	136	0	7	74	52	5	1	18513	75	5	4	44
ITPRIP	2234	1850	3951	2988	1098	2614	2504	5578	1399	1441	915	3005	1564	2211	2226	804	918	1017	830	6658	10112	1826	2380	180	1231	1267	924	1313	1216	1226	4708	178	1334	872	355	1410	544	707	332	1695	660	1253	1002	805	347	902	2243	484	1206
CTNNAL1	2292	3870	3229	4130	1075	4408	7480	15963	2462	956	589	3811	3241	939	2864	5983	1045	1603	933	5162	4611	1841	1741	1209	298	1524	560	736	447	5058	3537	203	1226	243	1080	4255	756	798	397	1934	2190	1038	2327	956	2550	945	2430	1103	2034
VNN3	3	25	11	1	44	3	26	1	165	0	172	0	184	15	25	0	114	158	151	16	51	0	4	12	96	12	35	11	6	45	0	168	8	1	3	11	14	35	214	4	1	275	448	4	9	65	89	22	25
FLT3	13	58	4	26	9	45	67	5	22	62	11	41	24	23	25	4	8	17	16	45	24	20	6	4	1	6	9	15	17	17	1	5	16	0	0	1	11	15	4	10	18	37	16	12	2	8	16	9	5
ZNF534	4	9	5	6	7	3	5	21	5	4	4	1	9	21	4	5	4	7	20	20	12	5	0	1	2	3	13	3	1	0	0	1	3	0	0	12	3	2	2	7	1	4	3	1	12	1	2	4	3
EPHA8	4	2	0	0	1	5	0	0	1	0	1	0	1	2	0	1	1	0	1	1	2	0	0	87	30	290	1	3	1	1	2	0	15	9	2	4	0	1	1	1	4	4	0	1	20	0	0	1	0
CDH11	2273	1654	1780	12467	309	9041	3674	19173	380	2964	131	5477	885	2154	2161	11500	146	226	1189	5316	5617	1967	4471	711	214	1797	816	1506	2447	620	11518	176	2237	550	228	485	259	1717	374	1395	1389	1083	1045	727	283	489	3786	1034	872
IL3	0	0	1	0	0	0	0	0	0	0	0	0	0	0	0	0	0	0	0	0	0	0	0	0	0	0	0	0	0	0	0	0	0	0	0	0	0	0	0	0	0	0	0	0	0	0	1	0	0
RNASE9	0	0	0	0	0	0	0	0	0	0	0	0	0	0	0	0	0	0	0	0	0	0	0	0	0	0	0	0	0	0	0	0	0	0	0	0	0	0	0	0	0	0	0	0	0	0	1	0	0
DFNA5	1510	996	1402	1421	308	2464	2470	1256	339	506	202	2689	590	960	1125	966	89	412	385	1520	1883	1528	1712	82	84	236	72	188	158	569	15101	85	590	188	56	1137	72	131	70	184	282	163	298	154	148	669	582	83	489
COX7A2L	2210	5927	6101	4287	2055	5990	6834	9463	5444	1908	1048	5249	5443	1486	5010	3944	2291	2638	2574	6901	5115	3031	2194	2954	3251	1999	1565	1593	2215	6718	6434	906	6750	1679	2158	4655	2067	2002	1336	3729	5229	2866	6779	3028	5371	2705	4651	2711	6656
KIAA1715	900	963	1489	2761	508	1819	1578	1549	761	871	244	1274	1134	893	1312	991	464	698	911	1976	1296	875	799	280	997	970	220	468	341	1655	2994	168	1145	100	394	2842	603	651	221	1113	1288	822	1141	732	1862	357	1385	752	2274
DTX3	2064	3636	3332	3476	2283	2838	2929	4404	3595	1660	1140	2186	4098	2273	2999	2410	1854	2526	2841	4044	3016	1089	2202	1695	1483	469	2245	1266	1507	5194	5177	527	1560	2197	697	4360	1395	1595	742	1305	771	3349	2152	245	1941	1213	2109	807	1092
GTF2A1L	0	3	22	0	1	0	2	10	4	0	1	0	0	1	8	0	0	0	0	9	2	6	0	0	0	2	1	0	0	0	0	0	3	0	0	0	0	0	0	1	1	0	1	0	0	0	0	0	0
SPATA31D4	0	0	0	0	0	0	0	0	0	0	0	0	0	0	0	0	0	0	0	0	0	0	0	0	0	0	0	0	0	0	0	0	0	0	0	0	0	0	0	0	0	0	0	0	0	0	0	0	0
PRR32	0	6	5	3	1	1	3	0	16	9	1	2	51	10	5	0	98	2	1	2	0	0	0	0	1	1	0	0	1	3	3	1	3	1	0	0	0	1	0	1	0	9	10	0	15	0	4	0	0
KRTAP4-8	0	0	0	0	0	0	0	0	0	0	0	0	0	0	0	0	0	0	0	0	0	0	0	0	0	10	0	0	0	3	0	0	0	0	0	1	0	0	0	0	0	0	0	0	0	0	0	0	0
FGF1	126	178	285	196	43	1747	375	89	24	180	18	268	60	87	414	15	15	22	61	358	241	142	281	17	21	248	47	54	107	165	14	72	116	4	14	73	84	184	110	42	284	93	173	103	98	102	288	40	260
SPATA31A6	0	0	0	0	0	0	0	0	0	0	0	0	0	0	0	0	0	0	1	0	0	0	0	0	0	0	0	0	0	0	0	0	0	0	0	0	0	1	0	0	0	0	0	0	0	0	0	0	0
C5orf47	0	1	1	0	0	2	0	0	0	0	1	0	5	3	0	0	4	1	0	0	1	0	0	0	1	1	0	0	1	2	0	0	2	0	0	1	0	5	1	1	0	1	0	0	3	2	1	0	0
CYP4B1	42	1108	580	25	1359	133	53	33	5055	126	63	1139	5201	10	245	24	5379	949	1122	351	70	188	7	9	679	23	64	22	2	34	1	37	213	4	25	312	6	11	428	13	64	73	829	20	42	28	221	19	14602
LAMB2	15481	27481	31021	22332	9963	19055	20723	36241	7192	15966	4308	26284	11016	17740	26599	23632	4049	7494	9731	29706	22239	10877	14650	21532	13964	6124	5343	3790	4206	36580	8309	768	10131	9559	5255	10710	4199	1880	3521	2859	7410	8713	8557	8140	17400	1768	15119	6969	12530
PCDHB14	341	473	478	902	192	941	756	329	161	279	122	554	262	367	637	257	39	120	211	1091	1100	369	527	38	136	896	334	94	250	821	233	11	428	108	29	224	94	411	80	101	71	148	269	70	186	65	1021	226	148
C1orf226	389	479	256	530	275	468	415	170	316	259	81	314	285	101	494	50	144	251	418	416	868	125	157	267	1643	389	455	398	304	819	6	78	1314	253	360	1492	276	317	128	443	372	280	330	1061	1254	1077	731	1234	1157
OR10G8	0	0	0	0	0	0	0	0	0	0	0	0	0	0	0	0	0	0	0	0	0	0	0	0	0	0	0	0	0	0	0	0	0	0	0	0	0	0	0	0	0	0	0	0	0	0	0	0	0
TM7SF2	107	2010	266	176	1399	713	177	5929	1604	46	287	133	1900	181	490	2065	672	661	1405	264	544	83	208	4493	2498	5080	7427	2014	3194	5174	998	460	2021	5660	3556	6127	4573	1873	3415	2813	1768	10374	2486	3331	9354	2330	6377	1045	2683
IGFBPL1	17	9	40	26	2	17	55	3	2	10	6	28	4	14	22	4	0	3	0	4	16	1	23	107	52	7	21	4	2	7	20	10	81	17	33	110	1	4	33	60	8	15	35	2	3	5	19	1	9
2023-03-04	0	25	1	7	56	0	0	0	249	3	9	0	261	1	6	0	22	62	196	1	8	0	5	2	180	8	16	14	16	5	49	24	24	10	1	125	2	7	15	0	1	5	0	0	34	3	7	4	6
KPNA2	464	1137	769	2441	292	1235	1709	354	611	402	361	1861	627	401	1211	114	354	580	351	1071	2964	293	696	2591	3315	3948	3120	2811	3226	6371	12910	1389	5942	1455	1487	6955	2888	5579	1592	5247	10440	4341	11385	7719	8105	2917	14531	4831	25319
TNFAIP2	1395	2066	2894	1500	2069	4272	2135	396	5623	620	13804	1719	4647	964	4381	154	1349	15377	2196	2315	38481	397	1045	6492	6597	4603	2768	15145	2210	21210	942	2998	4744	391	1883	6657	2966	5389	2888	1405	1583	33234	15034	9392	4825	6462	19140	17175	2936
ID4	3151	14687	9595	2320	5405	6367	3305	906	10903	1998	1274	3821	11523	2161	10129	833	6224	8185	7724	1646	9609	3214	1960	124	901	2217	1256	3935	1451	8022	84	569	1888	171	1569	2759	3194	782	625	2549	7619	3480	3344	1878	4150	737	1328	2023	3898
LOXL4	519	954	851	1015	575	1244	1090	1238	1353	419	361	1534	726	601	440	502	265	4638	646	1057	767	391	918	52	496	179	46	51	144	1294	234	8	1072	2254	28	141	22	364	100	67	138	43	95	80	258	76	219	23	444
MYO10	620	2325	668	1326	845	2735	1090	3299	898	550	216	704	1323	370	847	2132	383	524	1204	1612	3304	617	550	2149	2437	8142	3378	1863	1824	3665	5740	890	5003	1769	2558	6516	1202	4002	1252	3583	1640	3316	6864	4543	3701	3588	7060	2220	5050
ITIH3	249	206	591	155	28	206	349	108	24	292	47	288	161	59	267	26	27	17	31	648	200	308	77	112	26	69	53	38	103	92	10	8	29	12	1	63	31	40	29	19	119	89	69	13	73	19	126	96	28
OR8U1	0	0	0	0	0	0	0	0	0	0	0	0	0	0	0	0	0	0	0	0	0	0	0	0	0	0	0	0	0	0	0	0	0	0	0	0	0	1	0	0	0	0	0	0	0	0	0	0	0
RP13-1032I1.10	0	0	0	1	0	0	0	1	0	0	0	0	0	0	0	0	0	0	0	0	0	0	0	0	1	0	0	0	0	0	0	0	1	2	0	2	0	0	2	0	0	2	2	1	0	0	1	0	3
SLC39A12	0	1	0	2	0	0	1	0	0	1	0	8	0	4	1	1	0	0	0	2	0	0	3	1	0	1	0	2	2	1	126	0	4	0	0	2	0	2	0	1	0	0	2	3	17	1	4	0	0
MTRNR2L10	2	12	9	0	1	6	4	5	6	5	1	5	8	0	13	3	4	1	0	10	4	2	0	0	0	1	1	4	4	1	16	0	24	1	0	1	0	1	0	1	8	30	1	0	6	2	5	3	10
CNIH1	2728	3507	4548	4943	1378	4235	7057	2954	3011	2247	976	6822	4058	2071	4407	1530	1466	2298	2213	6127	4941	3033	2943	2723	1089	1723	896	1232	966	3891	6720	590	1853	388	1077	3458	1658	1438	644	2206	3184	1419	3137	2540	4538	748	3324	1687	5479
DSG2	115	2977	566	2309	2399	2470	747	3465	3319	184	760	169	4723	344	1349	1650	2230	2534	5311	981	4967	382	291	688	2627	8025	2123	3734	780	5575	6609	732	8496	510	2659	9238	4317	3995	855	4845	3595	1625	2965	6544	3398	2060	4766	5081	7290
AFF1	4170	3425	4472	10041	2222	5921	6641	6602	2820	3726	1502	4571	4988	4199	4207	3765	2052	2406	3389	13151	12001	3574	2975	597	1454	3210	1026	1320	856	2557	1613	390	2324	237	967	5968	1560	1283	503	2613	1957	1916	2705	2401	4782	2146	1539	1743	4089
ARFRP1	1044	3465	2760	1831	1273	1715	1955	2817	2291	942	556	2224	2687	1088	2623	1038	883	1058	1078	3002	2582	976	1017	1217	2704	725	1115	881	1099	4221	3079	201	1996	2126	556	1560	684	763	677	777	2693	1712	2180	991	3639	1757	1741	587	1796
SLC19A2	352	502	804	623	356	623	487	1015	316	285	274	294	683	597	385	416	227	234	404	1435	1274	398	299	122	368	313	192	230	241	535	1121	64	317	69	159	1355	386	241	130	444	526	453	485	707	1403	315	552	562	372
SELO	423	1737	1057	1205	967	610	726	1604	1473	483	519	769	1793	547	962	515	671	829	651	1281	1602	255	604	932	914	958	1550	946	802	4137	1702	144	451	763	651	1775	1334	618	825	749	2103	1829	2163	1075	4760	1132	2150	782	1593
HYAL2	2838	4478	4632	6618	1812	7171	10641	1491	2737	3220	1261	5207	1824	1325	4472	686	1280	1431	1399	12100	8220	1751	2214	3063	2222	4510	3767	4578	2728	7948	7069	488	2825	5315	1692	5586	2132	1400	1307	2918	2733	3438	3470	3356	4332	1999	4247	1572	5418
MEX3D	738	1404	820	810	832	1004	809	1007	655	319	163	681	694	313	705	632	280	292	411	802	2718	330	675	85	1277	3151	1305	859	598	2749	2564	170	1037	567	515	2997	627	729	332	1597	1096	730	2145	904	2228	761	2113	1118	2714
RP11-212D19.4	0	0	2	3	0	2	1	0	0	0	0	0	0	0	0	0	0	1	0	2	1	0	0	1	0	0	0	1	1	3	0	0	0	1	0	1	0	0	0	0	1	2	0	0	0	1	1	0	1
CCL26	13	58	39	11	3	15	32	284	0	12	1	33	8	5	53	239	0	0	5	59	4	17	4	0	0	0	1	4	8	5	28	0	2	0	0	2	0	3	0	2	6	12	3	2	59	4	6	0	14
SLC27A4	887	1158	922	1311	500	888	1270	900	828	756	262	1404	719	894	1575	510	429	553	537	1001	1041	435	961	1825	1353	2000	1739	1502	1388	3272	3689	318	1167	842	872	1937	1196	1317	859	2048	2677	723	2424	1435	5787	979	2913	1917	6282
GLP1R	4	3	0	0	2	2	0	0	0	1	2	1	0	2	3	0	0	0	3	0	0	2	0	126	19	2	0	0	11	44	1	0	8	14	2	47	0	0	0	0	2	5	0	26	0	0	9	138	0
SEMA6A	888	897	1396	2694	368	1969	1651	559	297	898	860	1466	608	680	1987	285	593	523	323	3810	4664	860	906	381	2734	528	886	347	264	869	9845	141	3443	492	134	5749	720	823	151	163	178	516	513	1239	317	891	809	1270	426
COL4A1	16698	40077	12076	23638	984	16201	21567	2264	1248	11739	2421	30136	1893	14322	14394	2177	531	1553	1143	17453	29762	6813	21575	3072	3707	12734	8349	9082	29568	5708	31201	1445	19090	2985	4408	31053	3823	9670	4661	14414	15821	15908	9228	95912	5281	8461	12995	6616	19274
RAB20	138	832	578	239	377	662	475	1356	1202	94	291	300	897	109	564	361	329	679	456	583	1341	138	146	871	487	1294	686	346	373	3417	552	379	928	640	714	1938	791	1008	747	894	1679	631	2772	1357	4100	514	1955	1133	2760
CDKN3	9	149	47	136	22	73	43	55	36	10	16	62	22	17	89	17	16	43	5	96	64	18	27	630	236	327	239	300	178	395	2339	47	271	136	117	661	320	243	80	518	783	836	544	394	638	416	968	405	830
OTUD4	1684	1769	1687	3616	1103	2735	3206	2206	2496	956	921	1662	3036	1197	1942	1223	1155	2124	2117	2413	4907	1151	1243	875	958	1068	441	1005	884	2203	1763	356	866	114	443	2462	747	862	558	905	1035	1804	2137	1863	1205	1323	1677	1116	3121
EDC3	967	2191	1394	2123	1012	1600	1616	2248	1567	942	390	1221	1800	799	1345	1321	757	1043	1310	2051	1716	678	901	1013	1986	1214	1000	805	804	2694	1719	318	1196	742	577	2538	1069	653	532	1002	1383	1942	1970	1328	2253	1098	2939	1051	3487
CTSF	6035	11140	10463	4144	4683	8619	11794	12855	5590	4882	1838	5799	5396	4185	10505	7167	2532	3532	3416	13483	7540	8054	5136	3996	2439	763	3485	406	1558	5248	7643	117	3252	1653	2709	2743	3111	662	415	1228	2280	1119	749	479	9837	2406	3763	334	505
AP1B1	2049	5571	3431	4218	3568	3018	3490	3637	4543	2664	1400	4072	4130	2612	4471	1834	2674	3820	3554	4530	4143	1328	2261	5336	2313	6474	3443	3450	2761	9333	7451	1001	5754	1745	4187	5270	4178	4169	3210	4533	5905	3250	8219	5745	15412	4285	5681	5711	14851
SFTPA1	0	0	0	1	0	0	1	0	0	0	0	0	1	0	0	0	0	0	0	2	3	0	0	2	1	2	0	0	0	0	0	1	6	0	0	2	0	0	0	2	0	1	0	2	0	6	0	3	0
TMEM109	7338	9605	10968	8583	4161	10161	13721	11922	4723	6148	1785	12317	5753	6037	11301	6062	2408	3752	4727	13729	9391	6940	6083	1284	2763	4446	2570	1621	2090	7359	6744	751	4386	1677	3330	4184	2615	2570	1862	2805	2403	1232	5812	3942	9480	3858	4637	3960	9711
DDB2	725	2119	1440	1633	969	1009	1349	1185	1476	563	562	904	1554	806	1056	607	644	2067	1374	2097	878	736	747	576	743	860	651	795	333	4973	1243	275	537	439	432	1795	1193	767	361	1304	786	823	1185	214	2797	1035	781	911	2518
TIA1	1685	2800	2962	8621	1338	4195	3182	5128	3066	922	1509	1471	5511	1653	1898	2147	1429	2453	1478	5710	6189	1025	1679	533	2661	2130	2323	3064	2645	9808	12315	485	3332	671	338	10906	1610	3242	1147	2423	2680	8433	4097	1941	3668	2440	4252	1843	1078
ANGPTL1	1618	2580	4856	3031	332	2836	4168	4117	268	2883	376	4848	641	2465	4326	2934	40	403	214	5526	2112	3570	893	0	60	402	506	29	68	86	10	2	1569	43	119	22	318	1	1	458	3	15	9	5	69	6	21	16	5
KRT19	1487	16926	3961	9023	9389	5267	2756	12206	21146	801	2219	5260	13767	213	5848	5259	6783	13862	11576	2049	16608	612	1698	3969	94646	25794	9146	40739	3035	47559	39	7671	33835	22637	2742	23957	5439	3983	14329	8922	4327	2686	40463	37852	261892	13015	29098	5259	97239
MYO15B	2281	3101	3112	6922	2227	2627	2582	7804	3216	777	1955	624	4418	2481	2626	3446	1491	2269	1339	7859	6146	418	1480	187	1063	1159	2392	968	959	7028	783	220	314	422	141	4125	803	539	1387	277	569	4851	1890	438	1942	510	1295	326	387
PHIP	2181	2186	2363	4921	1389	4247	3852	2751	2888	1395	857	1838	3643	1902	2481	1648	1630	2051	2433	4291	3715	1702	1427	1818	2347	1074	610	960	1114	3296	3236	272	2322	256	376	4297	834	1507	765	1421	2620	4019	2059	2486	1624	1491	2837	1096	2324
TCHH	8	7	17	16	6	13	6	6	3	4	17	13	9	8	35	9	11	6	4	39	80	2	2	26	45	3	18	58	0	21	126	23	32	3	1	75	2	18	38	28	3	258	75	14	241	27	96	36	15
MZT1	261	525	789	923	201	1180	1006	637	625	208	108	516	788	168	407	256	270	310	382	878	708	407	292	249	438	469	121	528	608	1051	3393	145	603	70	272	1476	413	575	133	1272	2280	1264	1296	1348	1316	423	1116	417	1538
MTRNR2L12	13	97	66	21	36	700	64	63	56	32	23	41	58	19	90	8	49	23	31	56	78	19	34	11	26	7	50	42	109	45	137	11	54	6	13	24	13	39	39	24	2075	279	33	8	24	13	106	14	111
APCS	0	2	0	0	2	0	0	0	1	0	0	0	0	0	1	0	1	0	0	0	0	25	0	0	0	0	0	0	0	0	0	0	0	0	0	0	0	0	0	0	0	0	0	0	14	0	0	0	0
ST13	7069	17257	16260	18742	4702	24207	28402	53748	13822	5981	2196	21767	17407	4644	14534	21543	4397	6056	6874	25017	22150	17020	6555	3298	2647	3596	2484	2547	1760	13475	20963	1598	4358	1237	4825	13658	4452	3578	2267	5965	14835	4092	14607	6241	17186	2388	10401	3922	17042
C5orf15	1094	2934	2341	3720	1372	4199	3113	3137	3403	849	790	1877	4960	661	2016	1425	1629	2274	2792	2967	3804	1317	1270	2196	1873	2218	1205	1666	1189	5550	4213	773	2601	383	1120	4730	2031	1815	856	2307	6365	1974	4744	2851	5094	2033	3965	1797	3672
EGLN1	2404	3477	3026	4068	1318	4470	4357	4958	2129	1916	633	3750	2321	1715	3632	2562	1044	1777	1828	3952	3474	2436	2052	1415	1169	1791	676	1301	613	2932	5125	347	3736	447	1236	7072	1342	1302	510	1195	2533	1914	2218	2544	4229	684	1471	2681	4495
OR5D18	0	0	0	0	0	0	0	0	0	0	0	0	0	0	0	0	0	0	0	0	0	0	0	0	0	0	0	0	0	0	0	0	0	0	0	0	0	0	0	0	0	0	0	0	0	0	0	0	0
C3	7090	114348	38967	2627	76676	17724	21101	3548	62120	4963	40412	6355	35310	7575	216669	1770	7017	149801	28793	19025	53072	7699	2889	32701	33793	2992	6549	35602	1356	180093	307	16187	20269	36155	77056	10343	3835	23204	31291	1730	637	13065	55329	2737	2019	4973	4491	3960	360
LRRC8B	317	372	387	854	275	570	652	357	616	221	293	377	716	204	304	222	437	555	553	561	1282	170	214	234	1086	783	359	514	425	965	593	225	724	115	200	1946	520	351	248	1104	308	621	1398	1152	990	882	1374	790	2631
MYLK3	30	140	75	140	84	55	25	98	548	27	87	231	243	69	80	73	209	446	94	76	140	21	49	221	210	35	110	14	6	119	3	68	63	31	84	85	48	145	155	14	69	52	464	10	6	70	109	75	1094
NKX3-1	154	229	479	160	95	223	308	431	108	103	75	379	135	134	371	235	42	86	95	274	826	299	80	272	69	47	64	393	28	93	2	12	108	5	135	390	48	23	13	76	290	153	195	8	210	411	593	156	38
IL22RA1	5	308	37	9	203	50	11	54	323	6	24	5	259	42	60	43	48	153	268	23	10	10	4	39	181	21	16	52	89	232	390	15	97	111	6	381	35	3	15	6	6	13	58	16	57	310	38	34	8
LIN7B	120	211	264	167	93	132	202	271	136	79	43	187	176	110	141	67	71	97	72	168	154	55	110	202	77	121	211	186	143	604	324	19	113	182	57	376	138	81	163	70	328	388	226	75	576	119	211	89	68
P2RY2	23	114	33	58	80	87	60	89	168	25	54	22	163	21	51	21	55	211	219	32	268	17	18	240	792	86	50	62	51	205	3	39	274	144	95	133	77	38	298	72	50	366	281	180	234	116	608	87	1423
PRLHR	312	19	597	351	2	92	910	1	30	2111	14	175	26	207	34	1	8	127	4	218	133	46	371	0	5	0	1	0	0	0	0	1	8	2	0	1	6	0	4	1	0	0	2	0	1	1	4	0	2
PKIA	154	1331	471	428	461	586	378	657	374	62	96	213	863	77	767	393	138	164	449	729	163	173	118	8	379	23	8	52	57	753	346	5	646	61	2	2540	7	29	2	11	10	72	25	87	9	44	22	13	8
FAM92B	1	430	9	38	862	5	35	3	3980	1	187	2	4026	1	37	1	1615	1437	2227	20	112	0	16	9	200	6	285	8	19	174	1	596	89	15	23	403	49	30	1210	32	54	664	2139	6	0	20	207	38	1357
OR1Q1	0	1	0	1	0	1	0	0	1	1	1	0	1	0	0	0	2	2	0	0	0	0	2	0	0	2	0	1	1	2	0	0	0	0	0	2	0	0	3	1	1	0	2	0	0	3	0	0	0
HIST1H2AD	0	4	1	2	1	0	4	4	10	0	1	1	2	0	2	0	0	2	2	1	26	1	11	4	11	121	16	2	0	28	18	0	59	9	12	22	9	29	5	27	21	50	65	12	39	15	565	7	201
CX3CR1	369	933	130	249	852	397	1052	226	357	159	78	211	809	130	335	78	211	709	1071	189	111	106	159	294	69	22	43	14	65	99	4	11	152	8	57	97	24	103	15	21	24	41	171	32	71	34	64	42	62
HCST	59	326	120	98	96	146	153	78	192	79	78	183	81	71	293	24	39	132	62	155	133	77	46	210	57	102	86	280	138	298	20	16	177	34	61	43	43	93	20	67	394	176	198	43	133	83	97	153	255
ARFIP2	756	3114	1974	2943	1848	2205	1682	2826	3469	690	772	1518	3771	705	1833	1125	2085	1817	2000	2143	3228	675	957	2837	2004	2262	2400	1431	1501	6356	3116	802	2006	1727	4033	3416	3710	1962	1690	1914	2953	2813	5087	1700	8147	2626	4705	3381	8603
SYN3	15	21	15	27	14	21	27	6	1	13	2	13	9	8	13	3	7	1	40	39	32	12	8	4	1	0	4	3	3	4	6	1	5	2	2	4	0	4	1	2	1	1	1	14	2	2	0	0	3
EPHA2	1738	3771	2989	922	2091	2263	2273	391	2051	569	1135	1347	1712	985	2412	236	335	1365	2434	1279	7006	665	1874	976	1581	3919	1077	2728	861	3614	19429	371	6177	1047	422	2133	1050	1365	435	2758	761	973	1121	4386	1539	2602	1155	437	2863
ACTB	232370	299125	410905	326493	120617	233792	320001	175169	120390	271055	90774	573787	111138	333795	313198	97642	51748	134052	112018	306500	338175	109337	278543	121828	78614	292940	168987	207694	213291	272687	417404	45933	301459	147398	104708	354162	91489	153934	111759	236476	170901	185240	243759	201339	324004	205030	324661	153291	345068
CIDEA	1	20	6	4	6	2	0	2	0	3	1	3	1	2	42	0	1	0	0	11	3	1	2	1	0	0	0	1	0	0	0	1	1	0	0	1	0	6	0	0	0	0	0	0	0	0	0	0	1
SOX11	11	0	1	1	3	2	1	0	0	0	4	1	9	8	1	2	0	1	1	6	2	2	4	0	2552	5	8	25	17	0	110	0	1794	1588	3	102	1	13	4	2	0	19	0	4	12	3	2	2	5
TBRG1	563	683	735	1526	513	945	980	973	657	367	406	717	953	556	698	525	336	634	528	1447	1819	372	517	513	220	517	427	604	611	1713	1131	169	466	200	191	1186	370	514	217	567	849	2106	994	536	1355	544	770	414	1033
SENP6	2276	3451	3875	6429	1490	5224	5739	5196	3548	1789	1183	2624	5278	1889	3033	2181	1635	2306	2446	7163	6247	2060	2161	1647	1285	1528	954	1111	1251	3216	5050	365	3015	496	587	4555	1316	1595	686	1904	3470	4925	2681	2419	2512	1520	2894	1423	2393
FAM198B	8090	2620	3374	17803	235	20332	19321	14765	248	6330	567	12076	996	3410	4059	10815	261	408	560	12349	7889	4978	13194	143	100	952	569	500	1934	1078	294	290	885	32	5426	502	1359	463	382	4203	2059	1005	1287	250	4672	652	2394	683	895
MAL2	17	8099	964	1044	4611	2303	338	54	7631	1	1026	31	10152	2	671	0	3497	4780	6196	198	3162	4	216	931	3960	2406	865	1340	2797	8437	122	870	9112	1377	1658	9560	2403	2597	1321	5253	5031	3241	5452	17207	7394	3204	11743	2768	9277
MTA2	2080	4489	4078	5382	1790	4378	5224	4734	2839	1886	1129	4099	3059	1815	4352	2000	1315	1848	1581	4746	7309	1739	1976	2245	2122	5312	4538	3946	3622	11327	13228	1144	3733	3470	2436	10165	3713	2617	1971	5484	4987	6331	6676	5268	9326	4960	9038	4306	9809
HEATR6	539	763	623	1902	521	943	854	976	668	575	202	776	865	510	746	575	393	690	615	952	767	373	533	260	504	492	581	472	253	873	976	86	582	145	268	1068	552	630	218	445	335	918	610	1002	539	408	653	429	743
BARX2	7	730	5	4	830	59	10	0	1347	0	92	13	1313	6	42	3	949	493	1020	8	63	0	3	2	1590	6	6	9	4	84	0	22	7	250	0	616	4	17	17	5	14	7	9	453	53	180	79	4	72
NUPR2	3	122	13	0	42	10	3	3	48	0	16	1	90	0	17	0	25	32	61	5	5	3	5	51	17	292	0	9	4	74	1	1	63	52	16	47	0	1	13	0	760	54	0	52	1	16	0	1	0
AZU1	1	12	1	5	35	5	4	2	174	1	7	1	128	0	3	0	74	24	42	9	4	3	3	1	11	0	47	2	4	48	0	24	8	13	4	63	0	10	250	16	0	51	197	1	1	1	3	3	56
APEX2	577	1509	1053	1279	756	1131	1128	1694	1258	484	356	1119	1322	533	1202	718	552	890	871	1105	1459	441	664	1646	1094	1248	1217	831	1240	4754	2440	357	2464	523	961	2389	1621	1673	1067	1370	1597	1133	1673	1161	2673	2763	3226	2013	2824
SMC3	1647	2542	2753	4916	1040	4652	5113	4789	1984	1705	423	2838	3023	1379	2585	2052	950	1275	1751	4371	3889	2102	1478	1261	1428	1519	857	905	782	3542	8131	219	3942	358	619	4758	1323	1513	388	2045	1464	1474	1970	2325	2153	1359	3928	1190	3881
CD6	106	199	105	116	127	199	226	149	472	88	206	197	280	64	192	30	132	447	232	155	271	35	42	358	57	282	196	463	562	408	12	28	198	37	229	17	72	243	63	109	465	481	420	235	105	250	181	354	167
RPL7L1	2164	4817	3947	6440	2615	4937	5250	5414	4638	2062	1262	3163	5809	1564	3585	2905	2810	2900	3591	5730	6359	1906	2264	3085	1972	2880	2775	2331	2092	6343	9224	883	3733	846	1588	5774	3158	2526	1583	3921	7084	2985	5257	3716	6066	3478	5790	2568	7136
CALU	5986	5992	7995	17671	1793	9538	10834	5282	2344	4840	1333	18900	4096	6032	6810	2814	1928	2309	2946	9250	15440	4543	8946	1743	5585	3469	1368	1632	3355	5574	28784	735	11823	2467	2586	6807	2693	3060	1116	3720	3880	1922	4533	4201	4696	4260	7098	3285	7900
HTR1E	10	12	0	849	17	33	16	57	0	124	0	173	0	8	0	78	0	0	3	36	5	17	15	0	2	0	0	1	0	10	0	21	11	0	0	2	0	2	1	0	0	0	0	2	0	0	2	15	0
TAS2R4	21	75	22	80	25	33	19	42	55	10	19	6	127	7	21	19	21	36	24	24	29	1	10	4	29	3	12	1	27	81	12	1	19	2	2	25	7	5	5	2	16	10	7	8	21	12	9	5	7
PFDN2	358	1649	1686	1337	727	1544	1462	1640	1730	520	498	1389	1377	411	1489	381	523	528	641	1534	3059	491	716	2473	987	1212	3500	1891	2175	3516	4408	441	2577	2217	1823	4191	2515	1635	1103	1694	2727	5101	3254	1640	4443	1777	3231	1781	3364
ZNF329	524	836	627	1142	575	741	1025	993	650	412	255	527	839	435	679	558	425	587	708	1054	1095	409	502	555	428	392	394	162	180	1097	536	123	597	26	230	1677	457	287	138	330	647	217	617	344	1227	301	808	445	702
SLCO1B7	0	0	0	1	1	0	0	0	0	0	0	0	0	3	0	0	0	0	0	0	0	0	0	0	0	0	0	0	0	1	0	0	0	0	0	0	0	3	0	0	0	0	0	0	0	1	0	0	0
CNPY2	191	1383	865	1153	385	1193	925	1380	1531	221	285	722	1542	196	852	258	400	460	433	1188	1002	384	274	1697	542	708	1525	929	1697	4437	3402	299	2619	914	974	2386	788	939	620	877	3305	5031	2954	580	4545	1257	3260	755	1950
FHL5	526	581	1213	327	40	322	1170	198	7	761	98	546	132	147	408	331	18	26	35	2342	301	718	88	2	5	10	23	21	25	4	29	1	10	1	3	51	11	16	10	10	24	34	10	0	26	24	26	5	18
PPP2R1B	503	739	711	1159	492	1285	825	1699	794	318	430	487	816	435	828	745	378	597	610	1201	3506	426	373	666	414	1418	911	1117	1259	2010	2795	348	822	265	719	1977	840	495	768	2972	1454	1758	2064	1528	2859	1381	4298	1070	2541
APH1A	2894	12719	6134	6671	6646	8483	7100	10421	8202	2728	1846	5114	9588	2107	7377	4819	4165	5605	6775	8412	8264	2994	2472	23381	7852	7627	6297	3166	4004	15554	10801	1233	16168	6935	6846	17302	11431	2781	2148	5329	10352	4662	9435	8616	22966	7172	9353	12408	11206
CAPN10	385	854	785	958	532	540	538	1178	1246	208	276	365	1148	491	730	421	359	558	518	922	1078	165	413	478	1917	823	907	921	1088	2479	2015	113	977	422	228	1872	559	657	652	750	1390	1564	1974	673	2108	712	1166	681	976
NAA20	856	2141	1665	2084	1035	2646	2450	1860	2512	733	617	2358	2643	602	1542	685	1110	1509	1289	2128	3883	1171	963	1342	2665	1061	1306	1809	1004	3756	4076	625	2086	458	588	2466	1319	1322	838	1556	2358	2641	5225	1250	2904	1577	2710	1169	7071
HAS2	61	104	593	95	71	169	90	10	12	28	58	93	52	64	342	5	10	10	35	419	410	60	27	3	76	54	76	41	112	34	243	6	234	98	19	76	11	18	10	42	15	74	9	19	17	22	36	7	23
C1orf189	3	52	6	6	60	5	17	2	640	1	27	1	592	4	25	0	229	185	310	19	33	0	11	2	26	0	99	0	0	44	3	69	30	8	16	114	9	43	86	13	12	145	368	0	8	3	73	23	32
UCKL1	671	2025	1571	1557	1093	1046	1125	3165	1393	631	500	754	2083	788	1244	1019	858	992	1047	2033	1984	500	710	1322	2465	1602	1570	856	638	3222	3388	170	1380	3989	434	2275	1205	1224	703	1170	1426	3071	2111	1641	3288	1258	1489	967	1856
RPL38	4841	34141	20049	11641	11590	18971	20150	43043	20113	6506	4863	17334	23763	4773	17940	10548	8998	10090	9377	22950	16639	8498	6989	12250	7845	8934	16555	9317	14763	42233	11490	3000	11794	9880	9565	17196	14674	7974	5890	10025	26533	19859	22715	6567	35014	5471	14673	8458	23949
CDC7	60	87	74	400	39	95	126	43	55	36	51	149	150	38	172	42	42	46	42	439	365	30	38	223	321	260	136	199	131	1340	2620	60	480	63	32	1644	337	202	39	752	610	1160	496	325	308	709	826	200	677
IRAK3	500	529	661	938	58	940	1361	421	76	659	420	547	108	239	827	215	55	334	87	2685	1210	431	209	63	52	88	20	89	68	111	1733	14	86	10	155	40	13	44	57	66	74	125	273	40	25	120	51	42	48
BLZF1	509	722	1040	1261	286	1023	1098	916	530	417	206	1071	849	532	813	436	288	339	396	1234	1121	503	467	414	325	315	213	353	241	827	1121	128	1003	84	459	1316	564	363	177	286	725	459	678	466	1347	485	561	717	1063
TMEM104	420	655	519	849	465	498	602	567	517	428	147	652	546	490	766	354	297	427	510	546	690	194	547	333	1339	801	610	462	918	1458	1108	152	1188	456	447	1380	427	541	361	691	839	766	1463	1051	1551	888	1487	915	1858
KLF15	273	907	916	127	348	653	451	4453	496	782	206	195	426	113	517	2563	218	353	318	2952	1038	688	170	398	29	31	134	41	50	260	732	5	326	7	189	236	239	42	51	128	239	270	130	257	412	82	147	24	21
SIL1	786	3425	2575	2344	1608	1864	1699	2236	3358	1098	805	3452	3151	1431	2479	715	1838	1641	1598	2155	2649	875	1293	3336	987	1997	3487	2046	1820	7772	2238	394	2898	1711	3113	2477	2142	2168	2199	1385	1757	2316	3838	1490	8904	2325	4416	2061	3456
SIX2	12	40	65	72	1	26	103	1	2	14	6	386	3	4	55	0	1	0	0	26	76	33	68	105	2511	21	1	8	5	7	33	1	15	74	20	114	42	558	553	7	3	41	8	31	111	225	94	3	323
CNGA1	12	51	99	13	124	150	10	7	365	4	137	8	146	10	78	1	266	140	104	27	31	9	10	22	76	46	28	71	31	75	2	18	142	14	61	186	14	26	44	17	142	47	240	30	1948	55	71	57	24
CST9	0	3	0	0	0	0	0	0	1	0	0	0	6	0	0	0	1	0	0	0	0	0	0	11	0	0	1	0	0	0	0	0	1	34	0	0	0	0	0	0	0	0	0	0	0	0	0	0	0
RREB1	1553	2022	1544	3552	1965	2146	2019	2652	2151	1127	694	1144	2749	1429	1840	2169	1737	1823	2326	2114	6257	682	1208	830	2626	4717	1279	1511	1659	2915	2489	646	3632	359	1493	4046	1701	1505	1191	2206	2065	2769	3738	5075	3708	2195	3718	2958	6008
ITGB5	6419	8181	7763	8215	2896	9681	12057	4193	5307	5896	899	14725	4546	5017	4738	1857	2740	2892	3167	10394	9104	7704	5665	3282	2674	7851	3848	4260	5134	7835	20550	1279	11021	8709	4947	8653	2646	3003	2102	2102	6008	3405	8603	6676	25339	4650	5697	6195	9150
TMUB2	1289	2459	2660	2115	1279	1982	2111	2613	1579	874	763	1704	2365	1371	2034	1147	1208	1395	1219	2325	3309	824	1253	807	1468	1888	1582	1321	810	4644	2618	389	1846	562	847	2830	1453	1140	852	1139	2124	1066	2110	1427	3968	1135	2557	1545	1548
STAT5B	7234	7313	10618	12810	3246	8756	13811	10147	3782	7411	2035	9713	4929	5394	10306	7107	1636	3229	3684	13998	11936	4830	5435	1119	1540	1769	1152	1613	1163	3270	2406	331	2541	679	1113	3685	1460	1276	669	1492	1181	1285	2301	1851	2443	1110	1872	1337	813
C7orf50	1201	4278	4022	2210	2145	2703	1770	5042	4134	1169	895	2743	4078	1222	3402	1768	1480	1532	1813	3727	2544	1148	1229	4212	1557	1938	2274	1640	2683	7620	6446	435	5594	1120	1965	3974	1414	2275	2147	3131	5035	2686	4822	2260	6626	4753	7388	1281	6107
SMIM20	351	1795	1292	909	564	1222	1289	1869	1309	410	210	1241	1663	423	1035	740	514	720	561	1388	1082	785	442	596	358	590	475	457	491	3218	831	233	790	190	612	1212	860	496	328	895	1677	592	1807	577	2551	717	1828	635	2038
ACVRL1	2242	4143	3715	2678	416	3827	5437	198	282	2242	288	4411	628	1067	3424	102	202	281	384	5058	2556	1348	1550	513	331	586	663	640	1372	677	374	186	755	232	354	1116	227	521	402	479	1086	1044	889	568	618	411	917	325	640
ASPHD1	36	258	20	154	115	116	60	82	511	24	184	421	157	33	154	29	208	453	104	47	434	40	182	369	218	92	22	139	1078	1443	93	37	369	92	143	123	508	26	31	15	575	505	62	25	1012	40	204	198	93
ABCG4	37	28	13	118	14	46	17	3	14	19	8	32	6	37	6	11	3	58	19	36	28	8	44	138	15	8	4	11	20	8	128	1	7	106	3	67	1	16	9	6	7	36	10	12	10	23	13	3	16
CCNL2	1904	4330	3058	8315	2253	3370	2753	5918	4815	972	3000	994	6883	2147	2552	2584	2315	3607	1714	7651	6453	573	1604	1513	1602	3254	5634	4839	4834	19767	14102	578	2663	435	734	7812	2284	4517	3020	2216	5886	11070	6681	2717	6978	5735	5322	2281	1864
MMP24-AS1	848	2326	1453	712	1480	1010	1471	2261	2784	721	682	1015	1958	789	1234	1143	965	2000	1364	1760	1630	538	826	1823	1754	1518	2626	1510	1578	1903	3194	429	923	1642	1992	213	1447	1732	1803	1170	2258	6866	2572	1703	5211	3000	3028	1217	4027
PPCS	684	1954	1946	2405	838	2235	1976	1906	2111	718	494	2412	2385	619	1475	850	929	1308	940	2134	1789	1058	891	1526	980	1293	1072	1701	770	4372	2090	457	1592	456	1434	3660	1180	1337	744	1118	2240	2015	2917	1572	3299	1306	2514	1393	5542
SNURF	15	8	8	25	4	10	24	19	8	5	3	16	20	4	8	6	6	7	8	23	22	9	5	10	5	3	3	10	12	19	46	1	3	3	3	25	3	14	1	6	44	46	15	8	1	3	19	13	8
SIRPG	7	47	11	26	11	84	37	9	54	26	69	52	11	15	27	4	7	51	26	28	37	2	2	108	8	86	70	208	99	83	9	11	50	2	30	1	8	111	2	60	181	80	166	51	29	38	40	100	51
MORN4	239	584	446	616	329	591	470	834	596	205	128	300	836	251	337	370	385	375	396	599	331	116	198	406	380	169	278	168	168	1371	693	79	490	121	87	1043	364	196	205	245	384	259	613	281	627	240	652	233	482
SMR3B	0	7	1	0	1	1	0	3	2	0	0	0	3	0	1	0	0	0	2	0	0	0	0	0	4	0	1	0	145	1	26	0	0	0	1	2	0	6	1	0	3	13	7	0	0	31	1	0	0
FCGR2B	84	222	194	133	46	117	210	65	121	180	107	197	87	118	407	16	61	111	43	195	216	83	71	385	18	116	55	74	107	553	87	41	140	8	143	21	32	67	47	26	277	236	256	45	51	46	92	109	299
TBC1D20	1768	2446	2860	3840	1293	3345	3320	3820	1973	1522	678	2847	2027	1949	2789	2040	931	1537	1869	3419	3241	1354	1982	1808	2957	1490	1330	1427	1517	2367	8012	367	1292	482	610	3071	903	1163	778	924	1937	2313	2268	1107	3119	2181	2757	1304	3459
FAM155B	4	119	38	287	168	76	90	74	341	73	29	116	275	11	50	16	343	155	107	10	106	8	52	282	316	96	185	26	74	464	98	23	1507	417	196	359	159	34	87	52	278	57	161	485	542	15	402	143	602
H2AFV	4481	5249	7274	7086	2715	9148	9515	5826	4403	3627	1495	7422	5465	4226	6085	3471	2267	2767	4258	10534	8242	4341	4123	2968	3306	5027	4061	3147	2729	7535	22534	962	7297	1144	2301	10723	3095	3058	1607	6100	10403	5068	6904	3816	7947	5030	8723	3161	8930
ZNF391	140	473	416	769	235	731	389	480	434	168	133	192	688	178	287	255	282	350	381	534	297	211	227	195	235	200	213	118	168	365	202	77	408	43	217	926	428	47	159	324	167	426	550	158	175	40	493	356	158
CLCF1	591	622	698	533	450	1139	1143	296	877	154	604	570	678	426	709	161	342	737	660	729	5594	340	785	193	1125	1439	533	428	317	1347	186	102	367	358	61	1445	779	393	108	321	279	644	738	866	862	341	624	276	1655
SNUPN	370	1333	989	1026	503	906	880	1152	911	369	153	730	1213	357	823	513	412	449	534	1173	591	450	316	369	358	528	585	275	267	1380	749	112	517	182	474	970	528	360	235	374	1546	720	942	685	2000	253	1123	502	1812
ZNF695	12	4	2	13	7	14	0	6	7	1	4	1	12	7	0	8	4	3	3	7	3	1	6	59	62	39	50	18	65	102	236	18	193	23	14	376	75	56	19	169	81	159	77	106	84	33	350	144	109
OR56A4	0	0	0	0	0	0	0	0	0	0	0	0	0	0	0	0	0	0	0	0	0	0	0	0	0	0	0	0	0	0	0	0	0	0	0	1	0	0	1	0	0	0	0	0	0	1	0	0	0
FSCB	2	0	0	0	0	0	0	0	0	0	0	0	0	0	0	0	0	0	0	0	0	0	0	0	0	0	1	0	0	2	0	0	7	0	0	0	0	0	0	0	0	0	0	0	0	0	2	0	1
CNGB3	10	318	60	1	107	257	12	11	37	1	56	2	163	5	246	2	11	169	60	3	101	19	6	2	1	0	1	3	2	0	3	2	1	0	0	0	1	3	5	0	1	1	2	46	1	6	30	0	0
SLFNL1	35	41	39	93	30	19	41	31	22	17	26	38	56	33	34	21	12	27	17	61	70	9	32	5	31	13	9	3	4	57	24	2	8	9	3	13	5	14	6	4	22	14	19	28	5	26	13	21	9
RP11-244H3.4	5	13	10	17	4	10	13	16	5	1	3	6	12	2	19	6	0	9	4	16	13	5	4	1	0	3	2	2	0	7	8	0	3	0	2	6	0	4	0	5	8	7	6	3	8	1	10	2	1
OR2B11	5	0	1	0	0	0	0	3	0	1	2	0	0	2	2	3	2	0	0	2	2	0	0	0	0	0	0	1	0	0	0	3	0	0	0	0	0	3	0	2	0	0	0	0	0	1	0	1	0
XK	37	123	213	204	150	142	110	116	474	35	30	92	452	52	81	108	260	339	583	148	87	80	118	34	24	61	6	10	58	45	7	66	534	33	62	74	173	66	43	28	484	14	101	631	10	106	98	63	22
KRTAP1-4	0	0	0	0	0	0	0	0	0	0	0	0	0	0	0	0	0	0	0	0	0	0	0	0	0	0	0	0	0	0	0	0	0	0	0	0	0	1	0	1	0	1	0	0	3	0	0	0	0
CDCA8	34	262	57	285	78	127	58	56	90	22	21	65	115	34	41	25	57	102	56	72	62	20	39	669	1187	995	808	637	774	739	4497	256	1126	872	171	1947	636	568	183	1309	1584	1342	1113	1336	808	1838	2005	1060	2386
RNASE12	0	0	0	0	0	0	0	0	0	0	0	0	0	0	0	0	0	0	0	0	0	0	0	0	0	0	0	0	0	0	0	0	0	0	0	0	0	0	0	0	0	0	0	0	0	0	1	0	0
PVRL4	12	233	33	72	263	232	74	30	946	0	87	1	623	10	92	1	264	655	470	28	1324	0	47	785	2760	1135	1726	2068	586	2160	7	507	1922	1194	513	1762	1022	871	931	145	625	669	1723	1037	12871	1148	1508	1342	4325
RTFDC1	2014	5640	5948	5311	2107	5551	6000	6478	4958	2052	885	6250	5141	2021	4907	2113	1613	2198	2451	6847	5081	2979	2275	2646	4347	1728	1810	1405	1615	6318	12458	639	5404	1524	1682	4191	1823	1804	1036	1743	4168	3444	3937	2323	4580	2200	4644	1460	6011
CMTM4	881	2223	908	1976	1849	1552	1213	1005	4052	746	355	1368	4928	781	1013	833	2814	2693	4133	1144	1290	411	1169	676	1030	3494	1164	678	1075	2490	1812	339	680	273	775	2053	958	556	577	2655	1564	1490	1941	2967	1937	1071	1517	743	3456
TRIM59	204	359	90	234	116	465	286	108	213	112	78	281	356	215	120	80	140	216	152	286	230	130	210	154	224	325	223	366	267	639	230	71	458	97	185	805	325	275	101	367	268	462	399	599	358	205	802	467	374
C2orf88	138	4077	941	2513	1363	2889	930	63	5067	139	1681	260	4724	155	1168	40	4582	7286	1346	773	4653	347	1177	68	73	570	552	1841	1980	26346	840	1860	310	17	3711	2750	1650	1741	3570	3545	2309	3467	6235	4798	160	4007	4563	6866	7856
LGALS9B	1	0	0	3	1	0	2	1	1	1	0	5	2	0	0	0	1	0	0	2	1	0	0	8	1	0	3	3	1	7	0	3	1	0	0	32	0	2	1	1	12	2	6	0	2	4	5	4	2
DDX4	9	1	0	0	0	4	5	0	3	1	5	0	0	15	0	1	0	0	0	2	0	0	0	1	1	1	2	2	2	0	0	2	0	1	0	0	0	7	1	2	0	0	2	2	0	2	5	0	1
FAM109A	503	1198	808	918	555	896	797	1935	1049	317	165	769	960	485	896	960	608	474	501	733	1076	345	636	582	411	614	989	617	983	2154	2182	84	919	406	463	1936	379	310	506	576	359	757	1301	456	1423	604	1540	742	1767
SOX30	4	17	10	40	25	26	12	15	98	10	5	28	67	21	6	4	23	20	51	14	12	4	18	10	15	2	5	2	2	28	1	12	18	0	0	14	2	2	9	5	2	4	16	0	6	8	7	8	2
HABP2	1	26	1	12	51	327	221	1	500	1	121	0	147	1	24	1	32	629	84	26	3094	23	36	10	83	73	125	170	46	1835	35	1111	11	4	160	94	57	552	314	649	2	151	3837	228	190	339	222	8	5
RPS6KA6	230	500	272	522	302	542	533	524	632	165	150	141	987	223	299	344	403	477	610	619	352	185	162	0	175	4	1	17	16	490	1	1	8	15	126	0	2	12	4	5	18	13	8	1	24	30	8	165	6
TTC7A	721	2063	1328	1074	1379	747	939	927	1918	466	477	614	2143	517	1318	651	904	1634	1402	1246	1379	444	454	1615	2202	1305	1060	986	943	2883	640	210	1880	758	1015	2000	628	775	1232	1060	1436	1314	4105	1311	1328	1593	1339	1008	4906
CCT6B	58	152	77	136	90	169	68	202	218	31	56	86	221	24	52	84	162	152	183	145	174	41	35	35	102	85	86	74	46	1507	109	76	240	19	114	392	58	94	52	25	93	36	224	10	417	40	226	77	118
HEXA	1117	3631	2452	3449	1306	3315	2876	3179	3333	855	833	2360	3096	974	2596	1051	1561	2112	1458	3676	3439	1578	1125	2616	1055	2671	3249	1630	1278	8032	6938	523	3788	1221	2792	3437	1683	1753	1256	2127	5108	5542	4348	2377	5927	1390	5303	1939	3365
PRPF18	173	353	474	477	95	546	599	436	327	152	51	403	394	136	418	112	105	156	159	502	540	262	133	369	142	123	78	97	129	543	520	77	651	35	128	551	178	149	99	192	534	330	467	299	773	103	670	118	695
BBS7	498	598	713	1414	258	1087	1293	1182	551	328	186	653	847	364	569	528	226	330	528	1186	1150	582	475	204	110	277	215	246	324	948	982	92	376	92	129	1110	343	157	140	314	732	581	719	313	775	287	693	370	810
NCAPG	6	149	18	293	19	64	51	15	45	8	19	32	67	3	35	1	18	61	15	42	32	4	18	317	417	588	378	533	348	686	4830	99	737	111	106	1653	454	498	100	1018	641	1497	836	934	552	981	1599	516	975
MC3R	0	0	0	0	0	0	0	0	0	0	0	0	0	5	0	0	0	0	0	0	2	0	0	0	2	0	0	0	0	0	0	0	0	0	0	0	0	0	0	0	3	0	7	0	0	0	0	0	0
WHSC1	1167	1744	1472	3144	1067	1812	2295	1381	1568	735	604	1120	1769	1048	1538	803	905	1350	1163	2502	2836	671	1227	1667	3357	4475	3030	1968	2662	5946	13864	664	2462	448	985	10058	3043	2729	938	6415	4473	5290	4385	4311	3546	6800	6292	4874	4667
RP11-108O10.8	0	0	0	0	0	0	1	0	0	0	0	0	0	0	0	0	0	0	0	0	0	0	0	0	0	0	0	0	0	0	0	0	0	0	0	0	0	0	0	0	0	0	0	0	0	0	0	0	0
OR51A4	0	0	0	0	0	0	0	0	0	0	0	0	0	0	0	0	0	0	0	0	0	0	0	0	0	0	0	0	0	0	0	0	0	0	0	0	0	0	0	0	0	0	0	0	0	1	0	0	0
IGBP1	1614	7240	4744	3139	2676	5660	6748	10523	6326	1715	1098	3839	6604	1415	4149	3504	2795	3361	2708	6879	4122	3508	1808	2602	1090	1830	2499	1496	975	7846	1286	751	3311	1358	2267	3448	2351	1778	1103	2034	2318	1444	4316	1325	5887	1060	2659	1531	4067
BEST3	2	0	1	0	0	0	1	1	0	0	6	0	0	4	0	4	1	0	2	2	0	0	0	4	24	4	92	37	7	6	4	0	0	1	33	41	0	1	4	18	0	0	2	0	39	4	2	1	0
ZNF552	69	254	148	313	176	335	230	291	300	81	91	157	308	71	123	98	294	243	211	296	363	106	92	629	252	286	299	265	232	633	168	137	215	68	269	1320	341	549	308	143	592	292	706	519	935	201	663	745	1283
SERF1A	0	4	8	0	2	7	3	1	0	0	0	0	2	0	3	0	0	0	8	2	16	0	0	5	1	0	0	0	0	1	20	0	3	4	0	6	0	2	3	0	4	1	15	0	0	3	2	2	2
CHAC1	7	372	75	58	362	229	34	29	399	7	1515	24	119	46	324	6	127	473	297	39	908	5	84	65	914	102	22	525	241	657	126	86	242	356	107	615	55	215	464	78	59	463	248	617	133	353	723	175	476
CD80	9	1	3	17	2	6	13	1	7	8	12	7	4	3	6	2	1	1	0	2	34	1	8	44	5	11	4	9	3	12	1	2	50	1	4	6	3	13	2	8	41	16	33	15	2	11	3	22	16
GCC2	944	1677	1350	3163	1078	2531	2385	2496	2344	900	469	1296	3676	1022	1300	1113	1384	1847	2121	2381	3911	1147	976	779	801	1000	394	544	529	1919	1100	353	1982	228	539	1725	705	754	479	774	1435	904	1763	1176	2518	377	1437	1072	2096
ZNF576	311	732	741	594	353	675	758	1043	585	274	138	552	667	345	678	386	259	291	357	789	812	334	331	579	496	374	321	247	246	1232	715	76	644	288	284	820	249	233	177	262	607	413	612	475	1062	184	829	364	774
SLC17A1	0	0	0	1	0	0	0	18	2	0	0	0	0	0	0	1	0	0	0	0	0	0	0	0	2	0	0	0	0	0	0	0	0	0	0	1	0	1	0	0	0	20	7	0	0	0	2	0	0
FOXP3	22	29	13	40	19	80	25	24	25	9	56	41	34	8	30	17	9	16	10	31	57	5	10	224	57	175	218	224	213	168	37	23	118	15	100	115	36	176	21	117	592	232	337	41	42	129	175	152	120
BATF3	41	148	80	47	23	64	107	15	49	45	43	111	38	19	110	8	5	30	15	205	471	20	22	67	15	40	18	317	60	105	132	12	53	6	8	42	16	26	12	34	137	53	82	18	53	35	76	23	24
MRAS	2736	2202	3405	3209	519	2723	4376	4421	552	1515	709	3811	981	1764	3485	2688	171	633	681	2686	3433	1397	3684	773	1977	473	397	444	571	1407	2817	81	1071	620	443	1244	356	146	265	1545	645	367	819	1036	399	627	1850	730	166
PEX16	418	1560	1024	779	853	983	947	1332	1982	475	358	1065	1458	500	1166	519	764	975	809	1111	1076	511	508	1082	467	927	1238	1049	942	3521	845	189	1258	2307	1014	1315	1010	782	793	792	1333	1611	2019	1037	3946	1442	1886	835	2700
ANKRD35	192	911	761	528	261	722	608	693	379	378	77	558	527	475	869	268	155	182	317	884	282	308	247	480	365	211	334	184	158	1219	5	162	120	27	129	1274	106	559	1246	135	381	1150	864	124	4477	116	2269	313	957
RAPGEFL1	97	310	229	735	298	242	170	152	652	80	119	85	1245	135	172	89	460	439	220	380	490	36	183	306	490	338	711	783	338	2050	470	467	267	221	83	1983	576	207	268	475	493	366	975	388	6192	418	1406	894	1775
GALNT8	54	77	215	25	14	25	67	50	80	42	14	26	93	47	172	51	8	4	175	91	45	34	12	40	17	1	10	10	13	14	385	2	3	31	1	3	3	16	18	4	14	18	32	0	6	3	0	4	11
MSRB1	472	2057	1863	906	671	761	913	1355	1797	909	667	1714	989	827	1985	829	455	1125	703	835	1175	443	742	3900	1364	565	946	1063	1193	4119	6977	539	1449	676	871	1314	706	1801	835	958	636	3047	4345	1490	1668	1535	2559	1086	4630
XRCC1	1039	3305	2105	2299	1246	2363	2443	3014	2739	960	475	1946	2347	1188	1674	1485	1047	1331	1524	3119	2573	1046	1103	1588	2810	2177	2642	1966	1178	5155	3054	527	2843	1084	787	4058	1403	1428	1104	1940	1846	2677	3385	2018	3497	1202	3299	1383	4343
GPR75-ASB3	1	4	3	7	3	3	0	1	1	0	1	3	3	1	0	0	1	3	3	2	3	0	2	0	1	0	0	1	0	2	4	0	0	0	0	1	0	2	0	0	2	1	1	1	5	3	0	2	2
SORCS3	18	5	13	37	6	36	77	451	4	36	4	213	13	150	5	213	18	2	5	1	64	2	188	0	1	6	1	4	6	0	20	0	13	89	0	1	0	5	0	0	1	1	7	0	2	1	17	2	2
RRAS2	560	1077	950	1317	396	1685	1632	1219	927	258	252	1258	1296	275	652	559	293	540	632	1016	1894	878	663	471	470	561	223	323	519	1626	1806	117	1529	271	198	1961	410	549	240	742	1614	924	1582	954	1397	614	1485	420	1636
TMCC2	246	305	488	236	223	367	379	704	450	226	76	160	477	301	502	508	241	372	285	386	240	152	199	208	801	54	116	69	85	139	759	17	264	154	11	87	17	75	30	44	47	149	54	87	114	62	38	15	62
OR6B2	4	0	0	0	0	0	0	0	0	0	1	0	0	2	0	0	0	0	0	0	0	0	0	1	0	0	0	0	0	0	0	1	0	0	0	0	0	1	0	1	0	0	0	0	0	0	0	0	0
ASH1L	3653	3297	3333	7850	2296	4953	5533	5714	2212	2964	959	3078	3249	3526	3976	4547	1795	2116	3185	6444	5374	2583	2365	1516	1881	1736	900	532	832	1568	3193	252	2985	517	984	3781	1571	1319	456	1146	2068	2072	1575	1865	2363	1905	1551	2910	2748
CAMKK1	435	764	854	1135	258	1266	1438	1208	303	1377	134	498	371	478	912	567	162	307	268	1500	1250	357	368	442	686	402	336	537	374	541	317	63	439	270	180	545	452	157	93	103	88	468	329	52	1709	160	172	132	1760
UBE2T	23	184	50	411	44	95	66	32	99	28	33	101	181	42	67	15	85	97	53	62	101	41	78	301	382	700	724	518	831	1406	4106	183	1060	254	238	2518	901	450	175	1103	997	1307	1045	695	1819	530	1887	1037	1122
AKT3	3980	3399	5199	4344	957	4726	7188	6268	1075	3500	1114	4497	1505	2725	4125	3877	563	1523	1145	9315	6112	3206	2534	77	50	332	136	372	502	248	2973	37	450	20	66	350	65	170	85	290	345	339	241	104	110	152	305	74	206
SGMS2	2551	1057	713	2178	676	2513	4561	125	2004	834	541	4432	2206	2801	922	85	939	1895	1676	1656	5266	2061	2718	254	144	535	101	412	191	1290	5731	346	831	63	177	814	367	732	298	353	687	860	1631	1004	945	449	798	840	1910
OR2T5	0	0	0	0	0	0	0	0	0	0	0	0	0	0	0	0	0	0	0	0	0	0	0	0	0	0	0	0	0	0	0	0	0	0	0	0	0	0	0	0	0	0	0	0	0	0	0	0	0
HSPA8	10890	36764	34810	41949	13309	26504	36693	46907	28998	18294	6381	40835	46745	15372	38538	16526	17250	20038	24907	30151	40537	12497	17031	39841	15621	15790	10035	4004	4900	38803	70910	6444	39644	10070	12180	41330	13520	9687	6022	17099	57895	5701	47620	35668	35813	15306	48271	24974	73439
MFSD2A	17	73	542	2221	66	346	120	44	163	85	133	43	138	46	339	17	90	113	159	67	3132	28	284	249	308	270	203	2151	414	580	331	236	732	378	186	333	891	216	181	747	303	155	1494	328	843	571	806	128	139
STXBP5L	60	21	15	132	5	71	183	1432	1	226	9	229	4	613	37	687	1	17	5	201	258	215	111	2	20	5	1	12	3	1	3	2	83	2	1	67	4	5	0	2	9	15	4	1	41	20	12	8	27
CCDC88A	1120	730	1242	3461	218	1651	1936	1296	368	981	311	1061	629	1205	1038	748	187	407	355	2807	2027	728	1009	539	544	303	87	194	426	321	6673	24	837	343	113	294	250	201	77	1028	378	1189	709	549	53	744	735	156	205
ATAD1	1538	1905	2407	4152	851	3631	3461	2739	1704	1250	681	2449	2574	1108	2009	1423	1022	1324	1515	3278	3480	1586	1581	1194	687	1186	581	1024	1136	2613	4154	388	2241	396	756	3300	1303	1058	465	1454	1837	1362	2010	2084	2288	927	2626	1052	2613
SLC35G6	3	0	1	2	2	0	0	0	0	0	1	1	2	2	0	1	0	1	0	1	3	0	0	7	4	1	0	0	0	0	4	0	4	8	1	1	0	2	1	3	1	1	1	3	0	1	0	0	2
TMED6	10	52	15	49	145	120	32	17	459	8	18	12	772	5	19	18	385	76	177	23	108	11	17	6	16	152	11	31	21	336	30	56	7	5	24	85	43	8	19	16	43	23	268	11	44	7	24	146	32
PHF1	3808	4562	7031	4191	2166	4924	6833	11267	3009	1762	1305	3154	3762	2496	5340	5901	1299	1956	2186	7404	7155	2448	2272	1699	917	1145	1009	1633	1285	6500	4533	176	1805	788	860	2801	848	827	530	1038	1942	3754	1966	834	4739	2110	2114	652	1635
TFAP2D	0	8	0	0	0	0	0	0	0	0	0	0	0	2	0	1	1	0	0	0	0	0	0	0	0	0	0	1	0	0	0	0	1	0	0	0	0	0	0	2	0	0	0	0	2	0	0	0	0
USF3	1089	771	810	1581	708	1466	1319	1241	1143	574	266	688	1334	884	748	854	944	976	1340	1340	1451	510	623	451	815	629	332	294	403	720	770	140	668	81	496	824	588	564	281	779	1274	598	880	1278	625	375	860	1027	1148
GVQW1	22	40	64	63	28	43	28	56	54	18	15	20	22	25	40	28	27	23	38	46	45	15	29	31	34	17	27	23	21	50	72	3	21	0	9	60	16	10	8	28	23	11	59	15	42	27	42	21	29
ZBTB8B	7	64	7	49	58	61	8	30	13	3	12	2	63	9	4	38	14	13	76	11	15	1	45	92	71	13	4	36	11	70	26	9	118	79	1	730	41	8	7	53	83	121	8	46	0	139	113	51	5
DDX21	2073	1822	2008	6066	983	3250	5387	2172	1587	1242	1314	2447	2637	1026	2417	1074	1182	1079	1541	4524	14493	1480	1754	2782	2572	2280	455	1087	1517	2509	5215	459	3575	462	861	4303	3312	1314	480	3498	3818	2319	2975	5289	2276	1086	4964	2502	5865
MYH4	4	0	0	1	0	0	7	1	0	2	4	1	0	9	1	2	0	0	0	1	0	11	2	0	0	1	1	0	1	0	0	0	0	0	0	0	0	5	0	0	29	0	0	0	0	0	0	0	1
TTC13	222	401	254	751	162	456	541	335	351	184	186	229	401	230	322	145	172	273	215	676	423	156	228	418	276	298	427	285	396	1276	1142	81	843	121	213	1974	506	437	167	445	613	1140	591	463	1036	347	615	666	521
PTK7	5030	7901	5598	11876	4435	16053	9932	12464	5688	6717	1430	10904	5709	7004	5319	6781	2465	4344	5353	14204	15513	4469	9006	10697	9640	10392	9562	5424	6449	19206	34548	1478	13956	10041	5000	17898	5842	5414	3491	9432	7143	5116	9172	7606	7930	12394	11123	4793	9994
ARX	0	123	5	0	6	2	0	10006	21	0	0	5	58	2	2	4957	3	1	20	0	0	0	0	0	130	11	2	7	1	0	0	0	996	0	0	35	1	0	0	1	1	17	2	1	0	1	15	0	36
POLI	667	1026	985	2031	542	1527	1282	1628	1309	415	356	657	1829	464	771	754	653	977	892	1924	1235	539	552	146	342	455	460	566	397	1546	1284	147	373	43	182	1950	413	768	313	317	591	3181	1091	530	557	437	972	401	878
PPARGC1A	159	245	380	360	89	324	100	308	154	114	74	99	203	115	243	38	16	86	268	183	234	91	125	3	918	9	7	21	22	53	1049	2	86	1	32	380	4	54	2	7	27	37	9	18	12	176	215	3	20
HPGDS	111	139	205	118	37	161	382	33	67	118	17	106	70	45	276	9	24	89	58	301	183	179	16	91	3	6	17	19	7	91	53	4	12	1	25	34	13	59	12	8	25	22	54	7	30	8	14	5	13
ANTXRL	1	9	2	4	0	0	0	0	9	1	4	0	43	1	2	0	19	7	8	29	7	2	2	4	8	1	0	0	0	17	2	0	16	0	0	0	0	5	0	0	0	2	0	0	0	15	41	0	2
LIN28A	3	2	1	0	3	0	1	2	0	1	3	0	1	6	0	7	5	0	2	2	3	0	2	1	2	0	0	2	0	2	0	2	83	0	0	2	2	8	0	1	1	0	0	17	2	2	3	3	1
CASP5	2	3	0	1	1	3	3	0	2	1	1	2	3	0	10	0	1	1	0	11	4	1	0	18	3	1	0	21	1	10	3	1	9	1	1	0	3	2	0	1	28	6	4	3	0	3	4	6	4
VIT	88	162	915	11	4	84	49	2767	8	58	15	11	22	30	306	1348	6	7	9	49	9	212	13	0	2	2	20	0	0	1	7	6	1	3	4	2	0	10	2	1	5	2	1	0	39	6	4	12	17
E2F1	28	440	134	190	152	105	63	337	136	29	32	99	225	64	115	126	54	111	100	118	73	20	46	846	1976	762	393	410	553	2201	4483	77	1460	393	83	1796	496	335	143	1210	1714	2017	930	942	1816	3056	3472	429	1941
CD4	451	2243	800	1526	1011	997	1123	879	2585	866	836	1394	1682	476	2246	513	738	1744	1242	1013	1010	288	266	2738	387	1102	930	649	1420	1925	510	424	1502	94	853	384	296	1054	491	525	2857	1579	2667	657	349	579	545	1662	1075
ANTXR1	9078	6847	10634	16321	2765	20260	16146	15800	2669	7064	2842	19592	4324	7142	12651	9243	647	3770	4916	14134	20861	11687	11348	833	2496	5825	2318	6921	4559	3302	17366	598	5077	2061	938	5019	1371	4333	1119	3483	2618	2388	3878	1647	1251	1730	4256	603	2355
IST1	3373	8315	5624	8098	3596	8085	8321	8155	6408	2957	1923	6672	6862	3157	6074	3719	2833	4160	4320	8346	8944	3393	3022	2333	2461	3466	3204	2708	2273	11511	9098	998	6863	1037	2931	8053	2843	3282	1902	3140	5554	3212	7213	4503	4683	2257	6215	3187	8597
SLC38A5	125	971	173	1045	488	504	456	1357	492	193	244	392	615	114	331	310	162	338	364	414	821	78	209	565	21	88	54	163	340	4300	68	15	360	25	23	3358	3000	110	27	50	254	147	54	56	14	53	59	5359	1572
EHD1	2797	7192	5556	3418	2502	2125	3145	2338	2674	1922	886	5071	2850	2959	5384	1804	928	2255	2732	2184	9275	1113	3454	3398	3276	3047	1801	2749	1976	4642	2820	403	3139	4361	1565	2079	1041	1304	1424	1533	1821	2467	3254	4152	5906	2982	3200	2450	6570
RP11-514O12.4	2	7	0	3	3	1	0	2	5	1	2	1	6	0	3	0	1	2	1	1	11	1	2	8	2	12	10	15	24	59	3	6	11	10	13	22	4	9	14	28	32	19	39	21	34	6	22	8	62
EYA1	4	28	15	10	52	17	3	19	251	2	16	11	328	3	14	5	105	110	196	5	14	1	2	0	639	52	48	98	5	120	705	16	1215	79	18	243	15	69	18	91	17	255	103	2	16	239	9	12	118
NFASC	3310	2561	6600	5044	1166	2307	3247	1131	998	3263	908	1796	2169	4856	5292	757	808	1083	1533	5706	2192	1811	2867	346	321	62	177	127	352	53	28	81	224	267	86	63	81	375	205	98	1418	406	209	8	66	356	372	87	57
HMGB4	0	0	0	0	0	0	0	0	0	0	0	0	0	1	3	0	0	0	0	0	0	0	1	0	0	0	1	0	0	1	2	0	0	0	0	0	0	0	0	0	0	0	0	0	0	0	0	0	0
PRAC2	0	0	0	1	0	2	0	0	0	0	0	0	3	0	0	0	0	0	0	2	0	0	0	15	10	0	299	5	10	0	671	32	210	0	46	209	0	35	4	0	1	1	31	0	304	1	415	158	1
SAP30BP	1240	3242	3213	2916	1309	2693	2952	3166	2289	943	810	1842	2833	1189	2628	1121	875	1316	1182	3541	4041	1071	1269	1225	2515	1832	2169	1685	2090	6169	2966	433	2429	1534	1153	3519	1391	1426	1078	1555	3056	3460	2959	2022	4412	1143	3708	1290	3249
FOXF1	301	170	248	543	143	613	507	39	41	125	104	424	83	148	191	7	65	42	71	645	775	212	258	18	23	92	209	104	485	79	227	8	75	15	45	92	42	89	32	98	243	448	113	31	134	65	94	30	84
AC022210.1	0	0	0	0	0	0	0	0	0	0	0	0	0	0	0	1	0	0	0	0	0	0	0	0	0	0	0	0	0	0	0	0	0	0	0	0	0	0	0	0	0	0	0	0	0	0	0	0	0
RP4-734P14.4	0	1	2	4	1	5	7	2	7	1	2	4	7	2	4	0	0	0	0	11	5	1	1	5	0	0	0	0	3	5	12	0	4	1	0	5	0	0	0	2	0	0	3	0	11	0	0	1	2
DNAH8	3	4	5	1	2	3	5	2	0	0	7	5	2	13	1	4	1	3	3	2	1	0	0	5	1	6	3	10	4	2	6	1	6	1	0	2	0	5	2	2	3	11	7	9	16	3	0	2	0
ANKRD13B	347	1202	638	948	499	347	339	528	442	292	137	360	905	427	621	481	299	332	552	513	559	181	589	72	2269	491	396	398	520	1052	1357	48	272	369	23	1748	552	195	105	518	244	97	417	267	209	182	350	245	616
DNASE2	932	3017	2366	1609	1113	3002	2608	3015	2365	869	466	2401	2173	1210	2217	1198	1138	1482	1493	2808	2475	1627	1045	3796	1603	2430	3813	1776	3414	9994	2648	689	12322	2901	2817	4815	3106	2080	1420	2407	2414	3708	5166	1988	10072	1995	5247	3566	8515
KHNYN	1421	2726	2582	3117	1424	2532	3248	4804	1766	1188	791	1176	2558	1467	2516	2356	879	1698	1562	3410	3704	1144	1050	2023	1495	1864	1062	857	584	2129	3477	299	1818	520	565	2371	1018	752	576	597	1405	1554	1984	1474	2254	1016	2180	951	3008
ERO1A	1044	1550	1481	2005	799	2461	2405	1189	2096	660	1744	1644	1805	803	1571	784	1116	2712	1277	1808	3641	810	907	1331	1420	4536	1278	4463	1991	7276	3739	891	2709	335	1894	7607	2364	2446	2068	3782	4655	3281	5425	6248	8804	2009	3402	3013	14100
TH	4	52	41	20	30	10	6	123	13	16	6	18	27	7	24	25	2	4	19	11	20	3	20	69	37	7	1	4	5	32	0	0	8	23	5	35	4	30	1	4	13	0	3	4	155	12	5	7	27
FHL2	3227	2531	4806	8079	850	5937	7017	45102	933	3000	929	8506	1187	2364	2975	20672	272	1247	605	7238	16506	1774	5646	523	370	2824	1646	3804	3074	20491	1047	637	1643	5055	1400	4442	1038	3153	2172	2141	1314	1014	3129	567	1844	3285	6703	344	1308
OIP5	11	46	11	43	6	24	11	78	13	4	3	8	29	4	17	26	8	21	9	18	16	11	5	49	133	203	86	98	57	276	302	28	147	39	21	371	89	113	24	157	508	287	252	139	256	81	339	122	430
IFITM1	2301	7730	6117	5317	4416	10578	7965	13980	5628	1864	4322	7680	5365	1993	10289	5941	1659	6070	3860	9770	12229	3000	2715	3695	7163	1564	1607	35364	7965	33899	3311	3057	15615	26029	5819	8901	4710	4656	3097	7881	3947	6276	12910	4610	1470	9420	36173	8182	1968
CDC42EP4	4152	14418	7490	5853	7173	7043	7984	11528	7750	4000	2843	4232	7883	2796	10048	6612	5779	7004	8061	10659	11231	3713	3472	1256	11198	2822	901	1647	1376	6563	2492	640	4476	762	1721	2938	2126	714	1179	1201	1291	1371	4102	3797	3423	2508	4928	1874	6382
BTBD7	1799	1854	1559	3941	1187	2826	2901	2060	1461	1271	536	1991	2121	1441	1851	1480	1099	1576	1850	2327	2630	1125	1424	1466	1547	1642	734	1081	774	2291	3607	295	1310	332	670	2746	770	995	498	885	1320	1538	1524	2344	1705	1700	1755	1063	2135
ATP6V1F	1292	4215	2426	1916	1627	2889	2576	3169	3391	920	818	2583	3304	965	3101	1268	1454	1954	1885	2575	3049	1229	1274	3206	2115	2049	2865	3268	3437	5826	13074	835	5044	3136	2510	4587	2206	2869	1729	2575	6089	4798	6070	1346	7140	3460	6133	2267	7568
C4orf33	61	389	164	281	144	376	209	332	500	96	130	132	797	84	275	124	235	363	246	331	342	97	94	105	33	213	174	329	226	1688	457	141	335	30	220	763	174	194	150	223	516	449	1235	144	967	340	594	440	553
SYT4	3	17	7	3	5	3	4	45	8	0	4	1	4	1	423	22	5	1	9	3	51	2	0	0	132	0	1	3	1	0	0	0	0	72	0	580	0	0	0	0	0	0	0	0	1	1	0	0	0
TSEN34	1278	4195	2582	1949	2091	2224	2456	3196	3422	872	725	2262	3045	1097	2430	1725	1501	2017	1953	2292	2790	1072	1328	3177	2086	2336	1641	1657	2603	6061	3825	321	3052	1087	1625	4669	1860	1473	1361	2234	2302	1812	3166	2396	5879	1463	4849	1806	4264
C4orf27	412	980	1380	1543	329	1445	1502	1394	706	370	161	1192	1014	342	961	479	270	374	376	1668	845	662	459	653	182	346	542	513	427	2791	2420	155	711	195	371	1932	602	549	235	660	1089	876	1146	383	1519	857	1332	476	859
MTG1	77	358	103	275	172	178	133	234	347	57	83	126	296	54	140	115	117	173	80	223	319	40	50	210	172	178	233	242	165	2192	1043	33	354	107	56	783	159	163	142	99	413	954	541	221	346	170	816	116	237
AIFM1	499	3590	1680	2592	1834	2150	1346	1212	4566	557	987	1373	4245	633	1505	513	2671	2309	2039	1220	2353	555	844	5599	841	1378	2375	1117	1952	10751	2176	1859	4100	1032	1760	3548	2443	4805	2812	3061	6228	3563	11436	2878	8671	1963	4838	5062	6012
HFE	438	425	573	736	216	754	630	1003	244	318	147	417	315	565	570	471	111	329	286	1064	426	352	330	315	7	389	447	370	336	727	602	106	243	49	296	531	410	247	196	208	335	306	652	35	866	594	100	469	420
MON2	1339	1449	1619	4433	870	2413	2521	2884	1219	920	641	1219	2242	1286	1434	1454	882	1147	1393	3123	3313	982	1092	857	710	717	467	532	680	1589	2490	144	1032	99	258	1699	613	788	383	622	1096	1865	1259	919	1396	788	1111	961	1978
BAP1	1885	4295	2888	4146	2569	3285	3546	3869	3303	1984	933	3157	3429	2380	3384	2042	1456	2357	2181	4352	4420	1452	2085	3472	3314	3254	2321	1833	2808	5778	7440	522	2492	2108	1485	4998	1940	1647	1192	2569	2883	3530	4101	3232	6095	2323	4706	2178	5000
PUS3	206	553	454	618	211	652	653	474	478	251	144	507	504	238	457	148	239	321	308	889	929	285	258	556	117	202	355	279	253	1190	1039	109	238	169	319	829	519	225	173	369	700	665	679	367	861	345	644	443	768
CD274	57	130	100	232	56	292	148	138	119	135	71	155	141	49	142	68	52	70	116	530	541	100	41	84	52	63	28	151	28	130	15	15	153	3	53	40	46	75	8	31	155	42	132	62	19	37	53	120	56
QARS	2544	13189	5556	7079	6278	6205	5862	9272	9934	3539	2277	6999	9970	3565	6094	4543	5527	9462	6231	6959	7072	2308	3146	11461	6196	7947	8074	5898	5974	20841	13237	2111	5582	6144	6162	9685	6427	1277	4522	8951	7584	12280	12832	6806	18024	3727	12156	7608	20660
TFR2	9	19	3	16	10	12	8	4	19	1	18	8	12	15	8	7	7	41	6	6	23	35	6	186	5	54	57	35	45	138	363	8	56	20	161	439	1002	34	27	135	38	215	23	18	374	231	56	182	314
DNTTIP2	933	2409	3063	3077	946	3368	3575	3485	2491	954	621	2222	2848	907	2417	1020	1014	1133	1336	3791	5149	1615	1001	1522	1191	1034	1111	1310	1083	4662	4838	559	3967	917	990	4182	1660	1389	784	1712	3433	3299	4564	1553	4452	1476	3589	1253	5468
TDRD9	8	29	25	11	20	66	17	8	49	3	33	6	46	33	13	5	10	14	83	13	34	35	2	2774	12	22	4	4	8	6	857	5	7	3	1	7	0	136	7	10	1	18	58	1	38	6	6033	16	89
C3orf20	13	7	1	7	7	6	6	12	11	5	2	5	3	12	6	15	6	5	13	6	22	4	3	2	3	9	7	5	0	12	3	2	3	1	1	6	1	21	2	1	1	0	3	5	13	6	7	12	3
DNAJA3	1011	2324	1906	2460	1325	1940	2224	2645	2391	978	579	1879	2572	1080	1921	1365	1244	1428	1405	2144	2343	851	1081	2724	2715	1572	1220	765	1384	2781	6407	395	2493	879	1034	3037	1112	1261	825	1722	2371	1943	2564	2164	2383	1221	2881	1638	4690
SLC25A6	8453	37223	23188	21000	20100	20256	20665	44797	30428	11439	6333	26800	25357	11503	22709	26960	13200	20287	15130	17157	30722	9011	10790	26545	22278	21336	19285	8020	9546	44813	53780	3683	33560	47100	26252	28843	24930	19538	15053	16323	23973	11920	44966	16678	18747	10673	34302	20431	53450
PPDPF	5613	20112	8590	5734	12262	5409	2846	7613	14538	5398	3663	11524	11699	2993	7877	4635	6578	3731	8423	6385	6667	2727	6377	10043	29867	17135	14848	8615	12451	17186	13965	1060	10082	13478	12959	16279	5454	11640	5657	9528	8314	15740	13196	6730	30669	7062	15350	10580	16678
ZNF594	231	455	323	722	228	568	530	943	353	182	151	152	760	203	297	552	263	306	359	611	474	215	240	200	123	192	231	152	87	616	311	54	340	35	78	797	250	217	68	153	131	311	266	97	266	119	409	260	71
SYT15	29	61	125	55	17	18	49	25	3	63	9	67	22	39	104	13	11	17	4	188	27	25	17	1	14	0	2	1	1	2	4	0	3	1	1	5	1	5	0	1	4	17	3	1	2	0	5	3	2
KCNJ15	16	20	40	26	10	64	21	4	7	4	14	38	7	30	103	1	0	1	5	101	178	5	8	4	194	29	70	25	713	390	23	43	748	91	2112	89	129	42	554	6	38	405	61	30	68	54	191	7	159
ZNF35	153	215	269	470	101	297	371	107	134	131	94	315	156	169	285	76	73	100	93	409	612	117	201	333	262	180	271	210	259	487	852	75	193	132	189	734	324	173	125	303	372	388	406	203	452	185	309	221	455
TCTE1	5	161	41	42	519	17	17	31	1642	11	74	7	1505	10	28	12	817	842	1553	53	55	7	7	5	231	2	77	2	2	61	2	187	15	12	9	109	16	60	307	20	1	82	570	3	13	6	31	24	166
GSG1L	5	260	14	1	19	9	5	1	17	12	120	19	73	8	103	0	10	9	45	5	10	9	11	33	152	0	3	2	2	22	1713	4	4	10	3	3	2	3	5	1	2	12	9	1	1	1	4	2	6
RIBC2	10	156	50	58	198	59	55	62	1085	1	75	15	1216	16	30	19	366	422	458	46	77	7	8	67	154	43	133	65	57	3614	676	271	74	18	59	699	151	105	531	479	37	425	2026	106	98	335	1678	114	826
TRIM49	0	0	0	0	0	0	0	0	0	0	0	0	0	0	0	0	0	0	0	0	0	0	0	0	0	0	0	0	0	0	0	0	0	0	0	0	0	0	0	0	0	0	0	0	0	0	0	0	0
STX2	1026	936	1473	1984	384	855	1769	1249	1164	821	321	1486	1413	792	1226	741	595	993	828	1861	981	637	784	58	649	111	123	147	219	822	4193	287	219	29	68	836	241	174	325	111	499	331	1011	93	69	110	477	163	654
HGF	265	359	453	989	65	476	473	54	94	170	102	455	216	269	1217	23	30	49	116	1825	1128	283	193	49	19	58	9	44	145	25	33	11	67	4	5	27	12	38	7	34	144	716	85	13	25	27	68	21	29
RASGRP1	38	540	95	255	395	538	121	46	555	22	238	58	706	30	81	23	220	534	574	74	983	20	77	77	31	245	82	310	94	266	18	54	231	18	56	38	94	89	17	76	238	356	164	145	343	62	116	112	52
LAMTOR1	1442	5094	3586	3464	2272	3772	3543	4635	3814	1876	802	4600	3754	1718	3648	1939	1791	2210	2094	4169	4013	1746	1942	4315	3081	3734	3250	2154	3183	7865	7823	833	2885	2427	3443	4838	3307	2485	1835	3019	5680	2187	5988	3751	9642	4794	5605	2662	7809
C8orf44	31	236	127	304	89	179	124	246	255	30	82	75	393	52	83	87	100	138	111	300	129	43	42	158	111	54	106	92	148	361	293	14	169	42	36	292	98	94	74	82	263	230	224	156	229	132	246	65	68
HAUS2	630	659	618	1420	353	1020	1112	877	493	461	224	772	716	386	663	498	336	474	458	1382	1502	425	511	536	471	518	278	284	243	1200	1646	119	498	137	234	1449	430	336	172	727	1120	438	628	557	600	579	1008	487	1385
FAM25C	0	0	0	0	0	0	0	0	0	0	0	0	0	0	0	0	0	0	0	0	0	0	0	0	0	0	0	0	0	0	0	0	0	0	0	1	0	0	0	0	0	0	0	0	0	0	0	0	0
LDHAL6A	0	0	4	13	5	19	10	61	6	2	2	0	0	7	4	7	1	3	7	8	7	6	4	115	3	2	1	1	1	3	7	0	0	0	0	0	1	1	0	3	43	3	2	0	2	6	2	0	2
SERINC5	859	3135	1559	2623	2563	2970	1066	5204	3117	570	778	956	4347	753	1607	2945	4512	2626	4043	1479	5502	572	1101	1718	1652	9450	1860	2569	906	9219	5762	1229	3226	330	2778	7394	3515	8391	1691	5816	10902	1223	7111	13064	20955	4132	26128	7148	10246
APPL2	890	1730	1572	2859	944	2238	1998	3643	1556	793	304	1746	2638	1003	1205	1496	1075	977	1697	2670	2759	1195	844	823	843	1230	787	742	476	2469	3548	286	1100	158	531	2171	1062	499	553	1158	1092	989	1945	1291	3360	327	931	1565	1524
CORO2B	669	2027	1125	434	1738	382	1158	1411	3328	775	214	411	4537	1098	936	1183	1601	1116	4365	1256	585	694	315	38	238	46	32	68	99	32	319	21	561	210	12	151	4	43	59	54	13	72	78	37	4	55	115	9	15
ERP44	1300	3082	2951	3625	1138	3846	3650	2567	2869	1281	995	3048	3591	1000	2776	1005	1645	1834	1752	3438	4287	1508	1447	3393	1540	1522	1797	2166	2015	10004	7770	721	3281	709	2465	4753	2107	2355	1731	2959	2136	1995	4609	1784	5904	1434	4825	3240	4179
CHST9	0	140	28	38	364	32	19	1	1029	5	23	1	1106	8	13	1	812	213	1407	19	106	11	6	5	199	16	18	2	107	94	380	1	3	4	84	59	0	0	298	0	1	92	11	4	4	26	223	10	20
RFT1	489	1189	725	1188	517	1211	888	967	1321	451	240	916	937	359	662	793	551	576	856	900	1022	349	382	1008	757	622	565	535	546	2063	1975	164	1076	301	410	1411	667	480	347	655	1208	1307	1396	979	927	272	1580	698	1052
C19orf73	22	11	18	28	21	24	17	4	47	9	7	31	15	6	13	2	25	8	8	20	38	11	34	21	40	66	89	86	66	176	76	4	26	35	24	95	51	32	23	27	110	92	72	22	322	14	96	44	74
GID4	911	1016	1201	1313	483	1162	1573	1113	615	808	238	1361	805	1117	1219	811	362	635	641	1371	988	843	854	650	266	481	346	379	442	914	937	100	671	167	313	884	394	439	249	562	702	395	585	473	909	304	653	479	1070
HIST1H2BN	7	53	35	47	54	35	24	73	86	16	17	29	178	20	14	45	34	36	60	75	44	23	17	86	45	95	26	22	10	118	132	27	101	9	16	90	31	69	41	47	49	56	108	20	75	44	438	17	262
HAPLN3	325	1549	839	455	315	932	624	134	876	197	920	870	623	240	1246	36	261	688	208	1515	2513	184	344	5444	2042	3661	2853	2583	2176	10258	885	261	6880	3093	1110	3365	3250	620	698	6069	2618	1308	3267	3103	3019	719	10008	1681	1793
DNAJA1	3212	7228	7289	10308	3554	9812	11572	9086	9154	3080	2390	8293	11280	2434	8601	3079	3679	4614	5780	9236	16227	3688	4437	15737	8368	2612	4274	2935	3237	15449	21998	2791	8387	2180	3553	11942	3328	4656	2843	5228	15821	4324	15614	6890	6892	3566	13147	5923	19877
SH3BP5	839	1938	1969	1883	735	1914	2975	2425	1009	1162	391	1907	930	1097	2006	952	302	551	657	3229	2901	1596	619	627	300	165	130	59	71	187	315	25	200	331	57	310	51	89	92	81	96	89	178	258	166	73	746	42	1187
AVPR2	207	565	365	233	55	382	712	13	74	276	43	492	137	193	558	4	42	48	72	492	157	233	129	6	236	2	3	4	10	13	18	0	24	1929	4	5	3	16	4	5	19	19	15	29	17	7	22	8	563
ITGAX	144	351	139	327	270	192	270	71	482	154	267	146	259	246	293	43	188	455	210	396	929	40	68	540	89	347	173	321	507	1232	105	113	690	27	171	73	79	323	187	167	731	892	1437	180	137	252	394	559	475
AXL	5492	3661	4933	3994	1466	4997	6192	2537	768	5909	1276	7500	1730	7788	4138	2466	441	1571	1522	6345	8243	3455	3245	1467	1521	920	390	761	1430	1266	1960	148	1425	701	163	864	226	512	175	579	853	542	1044	330	263	415	549	589	523
CBARP	20	35	14	20	17	13	23	27	11	6	35	12	6	25	33	8	1	5	4	14	496	2	58	44	368	238	144	54	51	69	984	1	56	86	20	193	127	36	19	133	66	97	103	187	452	107	69	58	144
LALBA	1	0	0	0	0	0	0	0	0	0	0	0	0	1	0	0	0	0	0	0	1	0	0	0	0	0	0	0	1	0	0	0	0	0	0	0	0	1	0	0	0	0	0	1	0	1	1	0	0
ATP6V0D2	1	1	0	0	0	4	1	4	2	0	1	1	3	2	0	1	1	6	3	0	2	0	1	1	6	4	6	6	7	15	36	1	62	0	4	3	2	4	2	7	12	101	11	3	0	6	5	8	36
KLF5	143	3915	1196	347	3386	3046	1268	387	5462	178	1106	124	7062	125	1293	166	2768	3288	4956	762	8496	481	232	625	2880	4964	1103	5067	1983	14292	70	1387	1660	229	703	7053	1501	3000	1322	3383	3013	1760	5119	12158	7438	1190	7485	3062	11233
PIK3C3	1123	1614	1678	2786	755	2511	2267	2569	1233	977	413	1574	1791	920	1601	1107	710	1009	1204	2786	2100	1162	1086	360	1009	1023	618	471	424	2054	1684	248	1536	215	460	1998	792	626	273	408	1144	729	1420	983	1652	336	1496	637	1816
HTN1	0	0	0	0	0	0	0	0	0	0	0	0	0	0	0	0	0	0	0	0	0	0	0	0	0	0	0	0	1	0	0	0	0	0	0	0	0	0	0	0	0	0	0	0	0	0	0	0	0
XXbac-BPG32J3.22	2	3	4	6	2	2	7	14	6	2	1	0	6	2	2	4	3	0	1	6	7	0	0	4	3	9	1	0	0	10	13	3	4	1	0	7	1	2	1	15	8	1	4	4	31	5	7	1	3
BORCS7	719	1951	1881	2580	790	2703	2584	2537	2374	669	403	1429	3108	680	1603	611	962	1190	1440	2759	2097	1322	699	577	460	463	346	478	336	1783	967	243	566	151	718	889	652	320	200	459	2004	1427	1713	363	2749	218	1754	534	1286
HSPA9	3685	8233	6705	11021	4587	9086	9978	10809	7301	3750	2202	6829	10099	2960	6969	4582	4299	4124	5551	8538	15110	3492	4112	13520	9510	6314	4976	4163	3119	12928	22954	1837	8741	2267	3690	15577	4918	5009	3074	7585	17682	10543	10926	8915	14803	6541	13629	7556	25078
PAXIP1	364	644	574	1044	411	725	791	804	558	277	137	413	771	371	617	431	332	401	462	796	822	289	327	344	349	619	385	236	365	1193	1881	92	817	177	234	1726	497	429	187	687	896	915	662	764	913	592	1191	702	853
C1QTNF7	1228	857	1614	2139	128	4004	1936	1935	248	1039	86	1529	398	825	838	1117	41	127	247	1992	1139	1128	950	1	21	133	43	114	465	53	7	31	35	2	0	22	64	62	25	22	158	167	64	30	80	52	90	14	69
LIPN	1	0	4	0	0	0	0	0	0	0	0	0	3	3	1	0	1	0	0	5	8	0	0	0	0	0	0	1	0	0	1	0	0	0	0	0	0	0	0	0	0	0	1	0	0	0	0	0	0
OTOR	0	0	1	0	1	0	1	2	0	0	0	0	1	1	1	0	0	0	0	0	0	0	0	0	1	0	0	0	0	0	12648	0	4	0	0	0	0	0	1	1	10	0	0	0	7	0	0	0	0
C9orf16	1557	3550	1131	1054	1689	1375	1079	840	3460	774	1247	2472	2213	928	1674	652	1809	2992	1607	1511	2050	450	1500	1560	5759	2711	2567	4028	4893	11357	2757	334	2060	2096	2179	4539	2439	1829	2424	3957	3887	1623	4482	1237	7393	2020	6142	2962	3919
ANGPTL7	21	44	532	60	8	18	79	16	4	128	18	36	4	40	409	11	2	13	3	76	8	65	63	0	26	2	2	0	2	4	0	0	2	377	0	25	1	10	3	2	2	16	1	2	0	6	1	0	3
AC012005.4	0	0	0	0	0	0	0	0	0	0	0	0	0	0	0	0	0	0	0	0	0	0	0	0	0	0	0	0	0	0	0	0	0	0	0	0	0	0	0	0	0	0	0	0	0	0	0	0	0
CDK14	671	1715	1388	1683	953	1648	1378	1897	970	523	219	1067	1865	476	1366	1357	582	787	2000	1934	1073	754	715	31	612	860	137	649	389	504	162	34	891	67	68	1470	55	433	87	578	188	232	652	68	858	672	879	78	241
CCDC126	281	244	336	520	127	618	713	449	364	183	97	392	357	202	325	243	167	226	256	508	673	278	196	187	124	163	57	158	179	709	434	49	297	31	105	535	213	201	91	196	474	163	482	295	614	376	530	318	464
NR2C1	463	1061	934	2197	437	1193	1260	1197	836	417	374	683	1159	433	912	591	420	672	638	1588	1312	453	514	296	473	557	438	718	722	2367	2044	123	705	115	185	1393	351	550	242	727	1102	1182	1191	471	1446	948	1049	328	1735
NSMCE4A	714	1206	1393	1802	526	1373	1498	1564	810	477	403	854	1337	504	1132	690	458	690	559	2277	1671	515	600	728	579	663	680	659	533	3099	1372	148	1063	248	368	2222	758	747	320	1065	1940	1413	1302	951	2536	659	2992	732	1031
CTD-2006C1.10	0	0	0	0	0	0	0	0	0	0	1	0	0	0	0	2	0	0	0	0	5	1	0	0	0	0	0	0	0	0	1	0	0	0	0	2	0	2	1	0	1	1	2	1	1	0	10	0	7
RSPO2	0	1	2	5	0	14	1	19	0	2	0	1	2	2	0	8	1	0	0	12	6	0	0	2	16	2	13	60	33	0	299	0	2	0	4	3158	0	2	1	0	99	10	1	0	2	0	1	3	1
SDCBP	5778	6988	9296	10895	2340	11310	14369	7434	5785	4370	2541	10952	5618	3098	9593	3272	2429	4226	3343	16676	17639	6391	3989	9397	2824	3150	1838	3586	4077	14275	17832	1355	7187	691	5236	13094	2651	3369	1684	4036	10886	7292	8857	10292	10702	2722	13545	5115	9723
PTH1R	392	1334	957	728	276	637	387	1019	134	368	70	443	375	451	829	379	42	78	231	674	296	112	518	102	60	30	51	79	220	196	2232	6	37	18	20	120	20	21	36	54	124	116	64	36	38	44	92	11	32
PADI2	108	790	186	457	628	296	76	20	405	55	251	397	492	72	199	3	239	379	698	163	489	34	38	2193	1931	114	810	689	76	1508	23	193	212	494	1520	879	50	82	154	459	51	107	422	788	2403	1086	592	3422	558
POMT2	445	1258	760	1232	669	654	728	1309	1102	367	237	611	1459	485	752	600	713	817	1081	916	992	254	473	692	892	784	814	604	627	2816	2078	128	1975	483	235	1646	449	538	381	1026	950	1401	1634	705	1212	1156	1325	963	1367
SULT1C4	149	450	222	638	152	451	563	1162	224	145	76	205	307	110	371	512	172	148	253	618	525	171	258	207	87	413	159	36	122	193	36	26	361	145	265	119	73	40	24	123	270	55	164	149	226	77	382	13	62
SLC35A5	951	1263	1140	1713	588	2356	2146	1840	1079	786	325	1716	1318	729	1304	860	676	861	998	1979	2131	1077	1071	363	669	804	383	550	433	1959	2654	228	877	148	511	1619	533	696	174	660	1310	527	1266	660	1428	311	1129	589	1481
MUC21	3	0	0	0	0	0	1	11	0	0	4	1	0	3	0	1	1	0	1	1	0	1	2	92	24	1	4	81	0	5	1	0	428	10	2	99	0	48	17	0	0	48	19	0	47	12	0	1	8
FAM155A	141	66	150	324	11	610	205	97	24	102	14	278	31	44	222	8	10	6	15	237	620	138	189	4	5	184	41	611	156	290	2838	55	8	0	47	1318	135	68	10	395	1054	272	846	752	493	22	321	276	34
ABHD10	511	1713	1315	1656	781	1819	1406	2581	1792	553	297	1012	2124	583	1235	1085	827	999	1330	1644	750	769	586	923	947	716	601	813	1186	1985	2502	217	1212	295	718	1640	700	817	417	947	1417	1044	1572	661	1718	506	1570	791	1590
RFX7	731	1111	699	2053	632	1543	1444	1141	862	629	304	808	1328	730	902	768	644	969	1169	1327	993	528	694	309	769	625	308	436	336	1090	1381	141	843	94	243	1774	557	513	166	912	934	629	857	982	635	243	812	809	1360
GCLC	547	1737	1168	6208	2380	2132	1588	1072	9169	678	413	1267	20562	701	886	464	12671	2264	1582	1203	2056	856	1339	2645	384	639	511	341	501	1847	1187	244	1159	330	672	2605	1483	335	334	1108	5147	2350	4597	1128	1122	824	1469	673	15084
RNMT	1294	2152	1415	3140	1316	2475	2397	2790	1576	923	567	1626	2175	1085	1696	1643	1101	1422	2007	2716	2768	943	1097	476	1557	1341	521	527	448	1526	1777	225	2392	425	476	2680	1168	697	396	1059	1053	670	1726	2566	1833	605	1736	891	2420
STX4	718	2872	2560	1932	1022	1564	2210	2110	1992	893	610	1739	2129	1011	2316	738	738	1099	938	2501	3117	769	913	2790	857	1199	1610	1552	1470	5816	1290	327	2203	924	1181	1965	1260	1178	1002	1058	1874	3146	2560	1051	4822	1027	2159	1109	2894
CMA1	15	50	236	22	6	12	28	0	1	6	0	56	22	42	318	0	1	1	7	263	52	101	2	0	2	1	0	0	1	3	0	0	5	0	0	3	1	3	1	0	0	1	1	3	4	0	1	0	0
FANCF	321	1105	320	1205	665	1333	727	968	1806	269	228	519	1668	171	545	595	753	953	1039	676	707	313	367	439	658	685	516	538	475	2173	1654	291	1017	202	578	2545	810	468	433	863	1089	992	1114	62	1478	575	1484	996	377
ARHGAP18	541	1330	709	1291	941	1532	1499	549	4009	433	280	816	4648	240	1041	162	1597	1444	3191	955	1450	610	384	439	520	499	372	481	458	1491	2500	342	936	75	427	894	354	683	574	492	651	791	1956	501	1021	324	714	561	953
PPA1	1805	8446	4015	4997	3075	7613	6294	4101	6837	1439	2374	3846	7067	1286	4190	879	3355	5888	3317	4527	8868	1936	2290	7821	722	7144	3158	7214	3686	22006	3624	2013	7091	2077	3238	6084	4497	4111	2021	8346	9191	5179	12967	7093	14343	4668	18255	4711	11596
STAG1	1424	1287	1206	2869	848	2502	2940	2337	889	1209	297	1582	1318	1094	1447	1512	539	700	1309	2865	2510	1315	1040	424	819	1348	492	261	175	682	2049	159	1375	190	353	2170	587	545	180	664	534	606	841	837	698	527	841	733	1925
PELP1	2550	5464	3841	4470	2867	4210	4062	5745	4616	1702	1321	3471	5070	1949	3844	3075	2082	2548	3406	4655	4636	1515	2384	4000	2482	2993	4440	3909	5578	10473	5118	611	4790	3181	2603	6848	2499	3292	1997	3620	4928	8599	5428	2684	5555	2502	6976	3430	6599
COL4A3	145	51	84	74	19	345	349	557	33	47	35	27	52	32	47	452	7	26	29	456	82	44	83	3	41	6	2	13	31	43	8	3	7	35	1	13	2	6	2	2	10	63	16	30	280	8	2	4	7
ADAM17	499	719	434	1262	425	1065	1225	726	757	399	245	703	834	402	667	355	375	595	642	1007	1903	451	458	532	997	780	276	183	310	981	2016	121	1169	337	319	1552	815	451	205	655	539	407	750	3213	480	586	1037	746	1472
PKD2L2	9	0	9	16	3	8	3	14	6	5	4	1	10	4	5	3	9	1	7	4	11	2	2	0	3	1	0	7	1	13	3	0	11	3	2	9	1	8	1	2	23	6	4	1	10	6	6	2	4
KLHL18	509	488	627	1196	294	612	897	511	399	402	219	701	509	629	742	252	268	358	343	686	1296	291	523	808	575	589	463	442	456	939	1124	142	441	260	340	1054	395	372	263	666	997	1022	872	918	940	370	892	639	1386
LGR4	623	722	1095	2642	676	1625	1794	2919	872	825	306	1704	1087	848	697	1581	851	1590	1278	1374	1570	895	626	1267	1627	2538	687	384	379	1666	315	528	3808	171	812	6362	1148	1514	307	927	4137	1072	3084	6956	1159	633	1982	3117	3793
RP11-314N13.10	4	10	6	18	1	3	9	6	0	0	4	9	7	5	6	2	1	6	1	12	14	5	5	2	2	12	0	1	1	4	4	1	3	0	0	4	1	4	2	0	16	3	4	2	12	2	1	3	3
SLC5A10	2	17	20	37	1	12	15	8	2	3	2	12	9	8	14	2	8	8	2	24	24	7	6	13	1	7	8	6	13	35	20	0	5	4	7	5	3	10	4	1	27	16	25	3	79	10	20	1	0
RTP2	6	0	0	0	0	1	0	0	0	0	4	0	0	2	0	2	0	0	0	0	0	0	0	0	0	0	0	0	0	0	0	0	0	0	0	0	1	1	2	0	0	0	0	0	2	1	0	2	0
NRIP3	77	156	152	443	110	492	173	36	106	139	107	98	143	133	115	37	31	72	100	194	333	63	92	203	46	100	23	74	131	60	206	10	419	42	5	89	31	33	12	61	87	59	49	133	32	690	103	25	126
CPAMD8	392	531	661	686	584	2205	583	736	596	199	903	311	800	302	550	463	377	3575	235	972	810	177	529	1122	4051	433	77	305	272	1989	91	332	1504	2235	54	5882	79	199	634	74	252	929	1019	119	682	732	1095	72	1855
NFYB	1059	2095	2478	2649	869	3128	3130	2076	1516	912	416	1904	2381	861	1950	825	648	1052	1188	3475	2897	1604	1070	684	697	760	747	1221	766	2667	2975	293	1310	216	351	3967	718	939	338	1172	1447	1870	1717	761	1980	607	1798	683	1356
SLC17A4	0	0	0	0	0	0	0	1	0	0	0	0	0	0	0	0	0	1	0	0	1	5	0	0	2	0	0	0	1	0	0	0	0	0	0	0	0	1	0	0	0	0	11	0	0	0	0	0	0
PTGFR	1528	378	1121	2713	115	2700	3227	696	56	1725	105	2477	372	2989	1603	378	25	42	193	1114	427	2945	1273	0	26	10	0	23	37	1	22	2	22	3	0	72	7	6	9	13	12	27	30	1	15	1	36	2	4
AL158839.1	0	0	0	1	0	2	0	2	0	0	0	0	1	1	0	1	0	2	0	1	0	0	0	0	1	0	1	1	0	0	0	0	1	0	0	1	1	0	0	0	0	0	0	0	0	0	1	1	0
KIAA0040	1288	2814	2590	1973	2618	2445	2069	1044	2784	995	1221	1194	2914	601	1773	470	1255	2606	1991	4092	6098	890	751	1691	478	1981	3170	1036	1427	3859	85	176	1153	545	1028	1648	3886	544	398	2033	1459	866	1521	2044	511	3181	960	594	781
ALPK3	288	341	492	914	244	634	285	76	248	247	76	220	309	208	600	30	160	163	199	329	943	134	412	24	1200	185	3684	500	206	6069	451	455	121	345	55	297	1241	1211	99	99	1125	507	237	449	796	358	146	177	905
SSTR3	188	48	6	40	3	106	176	1146	5	759	6	345	12	902	13	383	2	0	23	1021	57	129	213	32	45	2	4	4	3	2	1	0	44	29	2	6	1	6	2	5	14	5	4	4	0	3	64	4	7
OR4F4	0	0	0	0	0	0	0	0	0	0	0	0	0	0	0	0	0	0	0	0	0	0	0	0	0	0	0	0	0	0	0	0	0	0	0	0	0	0	0	0	0	0	0	0	1	0	0	0	0
ARGFX	3	0	0	0	0	0	0	0	0	0	2	0	0	6	0	1	3	0	0	0	0	0	0	0	0	0	0	1	0	0	0	0	0	0	0	0	0	5	2	1	0	0	1	2	0	0	0	0	0
SUSD2	982	2221	1002	497	709	547	759	68	1351	771	765	1420	500	777	888	42	62	2752	973	1363	498	380	444	1165	901	193	625	364	606	1648	124	54	16313	536	2005	181	600	172	1161	509	249	513	664	425	125	1976	2852	1529	435
SRSF2	2092	5040	4626	8429	2214	5378	4676	5162	4406	1821	2166	3595	6617	1100	3987	2030	2146	2765	2471	6569	8059	1138	1697	2622	3451	2644	2958	3389	3172	13133	11255	1102	4855	1775	1705	10369	3534	3277	1547	4427	8075	9691	7177	5605	6522	3619	9089	3241	6318
LANCL2	764	1443	844	2400	739	2548	1993	2234	1424	1407	275	2466	1483	1447	1052	1115	813	802	1075	1731	2215	1046	1031	894	813	837	875	579	482	1359	1980	185	2145	472	741	2756	907	581	326	537	1076	2543	1205	630	1901	968	1508	547	1592
PLEKHA4	1657	4799	2688	2674	1793	2259	1642	4801	1681	1674	734	4389	1626	1719	5260	2743	299	909	2430	3928	4152	824	1977	4723	1573	520	833	976	1970	8790	1521	446	3471	1237	200	1541	1193	309	120	1000	599	1130	2245	1574	1061	1983	3883	1203	223
PSG3	4	0	0	3	1	0	2	0	0	0	1	0	1	2	0	0	2	0	0	1	1	0	0	0	0	0	1	1	0	0	0	0	0	1	0	0	1	0	0	1	0	0	0	0	6	0	0	0	0
VCP	6498	15760	14076	17456	7476	12443	16566	14757	13129	7769	3467	17625	14829	7767	13337	6249	6387	7229	9114	15214	17638	7201	7229	13159	8346	12328	12960	8505	7768	27513	33330	4323	13398	6290	9868	18896	7420	10795	9265	12496	16196	6435	22091	16377	34707	6965	24209	12949	36276
RPAIN	256	1229	1010	1523	576	1485	1029	1649	1432	290	475	667	1737	390	723	492	540	778	600	1496	1916	504	438	567	389	1024	1165	781	557	3137	2199	289	953	535	407	2860	903	698	435	857	1114	1634	2067	822	2109	527	1728	624	1519
SIRPB1	21	20	13	7	63	16	33	9	23	14	23	10	18	17	47	6	31	18	169	50	25	5	9	35	1	29	4	17	17	54	7	8	175	2	12	3	2	12	36	6	12	8	40	10	7	5	48	29	29
ZNF675	84	222	127	336	103	385	267	220	264	86	48	113	289	71	174	106	97	236	210	283	229	96	93	142	288	224	76	139	146	420	372	57	190	39	77	888	192	382	93	218	218	414	355	497	412	205	1015	207	560
USP54	691	1716	878	1951	1156	1178	1399	1070	1491	513	660	489	1976	627	1019	669	1125	1377	1870	1598	2809	482	1072	448	652	1853	2768	922	1545	1986	1261	258	2436	433	984	2111	1072	1456	721	2119	1431	1776	1266	1525	1517	1737	3787	1251	3620
FAM71C	3	0	0	1	3	1	1	0	0	0	6	0	1	7	0	0	0	0	0	0	2	0	0	0	0	0	0	2	0	1	0	0	0	0	0	1	1	2	4	0	0	1	1	0	0	2	0	0	0
RP11-45M22.4	1	9	1	12	1	7	8	11	3	0	3	2	14	3	6	2	1	0	0	13	5	2	1	0	1	3	2	3	3	2	2	0	0	0	0	3	0	1	0	2	5	5	5	0	13	1	0	2	2
PYM1	440	1879	992	1100	643	1294	1149	1184	1749	367	283	1016	1748	385	1059	377	650	706	619	1396	1466	518	504	975	834	1036	1330	1319	1235	4093	2181	342	2317	3513	1109	2479	1413	862	600	935	1979	2284	2372	1209	5885	944	3169	864	3190
CEP95	627	1713	1155	2213	736	1507	1287	2334	1653	341	477	421	3272	472	780	912	902	1043	844	2163	2149	484	474	189	867	566	673	597	610	3148	1926	250	931	133	173	3409	535	763	468	847	1316	2461	1898	1095	1154	596	1520	596	820
ACSBG2	9	16	29	14	6	8	7	7	8	0	7	7	11	6	5	16	2	9	7	23	6	4	4	6	14	1	4	4	1	6	6	0	3	0	0	17	3	14	0	2	6	3	3	2	3	2	15	11	1
ZNF681	88	287	138	328	138	475	187	320	222	90	30	111	294	57	152	196	109	250	198	279	122	74	108	114	352	113	99	80	154	421	261	43	133	24	85	754	227	148	51	369	228	295	368	178	253	131	738	240	434
OR8A1	0	0	0	0	0	0	0	0	1	0	0	0	0	1	0	0	1	0	0	0	0	0	0	1	0	0	0	0	0	0	0	0	0	0	0	0	0	3	0	0	0	1	0	0	0	3	0	0	0
PYGB	5007	11849	11894	5662	4201	4969	5103	4691	5215	5972	1466	9923	5400	12507	9671	3011	2230	4379	4552	5891	5513	3279	5739	6878	7847	8130	4169	2601	3577	5689	5751	917	6190	2631	3531	7259	3142	8312	1638	3594	2620	2948	5257	3960	21681	4648	6528	3530	19153
SEC24C	1342	1401	1517	3687	1268	1293	1850	2009	738	1122	391	1596	1605	1510	1482	1344	1076	1113	1741	1980	2589	781	1152	1176	750	1808	607	247	221	787	1628	250	2249	544	661	1717	1171	735	418	1134	615	357	1078	2768	749	860	1761	2104	3852
HHAT	197	590	261	585	532	798	421	346	1094	147	137	302	1164	258	263	144	494	598	854	458	714	180	337	125	202	559	350	129	67	703	786	144	315	116	355	987	432	106	123	133	267	140	756	256	801	221	272	235	55
PRKDC	4183	4911	4492	13729	3460	5766	6412	6215	3761	4248	1504	5656	5987	3344	5029	4140	2849	3648	4972	6891	8574	2340	3973	10327	5697	7705	2389	1749	2779	8003	30990	901	9561	2258	1817	18492	5226	3844	1645	8345	8823	3479	5245	26567	3338	4646	14178	3770	6900
ABCD2	174	107	118	964	140	191	195	11	371	158	44	438	448	81	133	5	164	139	444	228	121	135	165	13	6	15	3	31	13	16	63	1	5	0	5	6	1	19	4	13	25	23	16	17	3	4	12	21	10
SMARCAL1	674	1811	1339	1613	813	1358	1560	1952	1334	814	259	1116	1417	774	1264	974	650	767	921	1665	1275	719	789	650	1080	845	878	542	611	2120	2196	237	2037	620	632	1823	737	499	377	762	1001	517	1430	942	2239	380	1368	912	1675
RNASE6	101	434	181	311	107	293	393	143	192	311	94	292	164	97	520	44	82	216	130	480	254	172	94	520	27	88	94	98	145	261	93	39	501	10	112	67	70	86	39	208	710	97	614	45	367	73	99	151	237
CDH5	3501	6354	3183	4574	409	5086	8200	311	186	3741	714	5319	621	2217	4986	279	303	393	430	6887	6316	2666	3553	304	497	943	729	1054	2039	939	907	203	1419	189	695	1658	270	980	516	760	1348	7729	1542	741	501	798	2187	406	950
C2CD4D	0	41	4	6	42	9	5	4	59	1	22	8	46	0	8	5	21	27	32	5	43	2	3	85	56	60	73	25	43	73	5	5	63	97	67	37	45	12	9	8	26	35	47	31	189	29	34	36	18
TMEM88	331	811	719	453	74	604	1146	94	68	248	174	727	156	217	581	45	58	62	62	1030	786	300	364	40	27	91	121	143	148	228	226	18	94	47	27	204	15	68	46	135	197	270	150	37	153	67	192	40	85
PDZRN3	3361	2493	4941	5083	749	9555	5886	14679	518	5044	326	7316	1130	6016	3837	7014	158	583	856	9501	5328	3782	3604	2858	824	1373	1756	1138	462	2890	893	35	417	294	1640	1824	723	587	244	888	698	425	763	190	133	348	1409	514	324
TIGIT	38	41	76	80	35	151	90	15	90	17	151	137	22	24	100	2	7	60	22	51	114	15	13	262	25	145	82	405	173	219	14	16	107	4	57	9	43	241	7	113	576	132	456	137	36	52	63	249	131
NEDD4L	701	1479	348	1077	877	1305	1707	561	1812	543	359	866	2080	985	408	203	718	1527	1786	1543	1934	532	1140	386	1257	1952	878	688	661	2673	6400	451	2335	462	660	6984	774	1522	833	1365	1147	1190	2709	1500	6990	797	3049	1091	2765
CRLF3	382	474	497	936	233	693	816	353	435	246	201	410	612	265	455	214	233	332	358	701	848	239	315	176	353	425	267	424	332	697	966	76	288	63	184	783	440	355	149	493	534	406	516	458	661	220	370	344	654
SEMA3C	2150	1668	2651	7553	600	6122	3557	9588	876	1520	590	7772	1346	5171	3205	3146	606	829	2000	4382	16106	2688	2661	5	757	3745	1123	3009	557	1965	980	726	666	300	253	12385	735	3483	428	1655	444	1741	3188	1488	1885	1139	3288	2077	2708
TIMM10B	1061	1444	1688	2605	806	2277	2445	1862	1138	802	483	1887	1599	917	1655	1001	686	975	1143	2016	2184	926	1102	664	854	533	500	484	659	1610	2099	210	839	245	582	1717	987	485	390	692	1773	942	1212	495	2076	813	1978	713	1799
ZNF558	403	996	848	1601	607	1231	1227	1166	767	499	311	812	1097	481	714	755	389	720	657	1451	1545	474	462	78	659	492	704	540	391	1664	890	119	1103	212	233	2527	543	485	313	513	781	868	846	758	847	416	889	453	607
AC011513.3	0	0	0	0	0	0	0	0	0	0	0	0	0	0	0	0	0	0	0	0	0	0	0	0	0	0	0	0	0	0	0	0	0	0	0	0	0	0	0	0	0	0	0	0	0	0	0	0	0
FKBP5	591	3369	2765	2228	306	2745	2252	9417	680	3265	1927	1663	479	366	2176	6362	414	1429	642	21287	5487	689	184	772	281	488	481	919	304	446	1510	38	990	364	113	910	84	240	57	1152	377	359	582	491	1274	1325	1096	345	1490
PRY2	0	0	0	0	0	0	0	0	0	0	0	0	0	0	0	0	0	0	0	0	0	0	0	0	0	0	0	0	0	0	0	0	0	0	0	0	0	0	0	0	0	0	0	0	0	0	0	0	0
NBL1	3780	10699	8483	4048	4119	5585	5944	20796	4870	3215	1890	4548	4602	2571	13966	13384	716	2059	4083	8617	5542	2171	3543	173	2235	1005	412	3446	2148	3450	10973	262	3047	690	63	560	305	2160	679	900	1222	846	1596	1068	633	1589	2285	117	1443
CTSV	3	59	79	1030	34	69	153	3	291	15	26	16	149	11	86	3	335	53	53	40	568	6	57	4803	644	963	2653	104	3368	920	2146	3528	670	192	1310	2433	2284	16962	8017	300	11064	2157	4093	177	2634	901	9347	12984	17283
INO80E	1141	2528	2053	2382	1125	1546	1856	2559	2176	688	737	1412	2876	1056	1787	1304	970	1259	951	3013	2017	637	896	1283	877	1399	2180	1439	987	5535	2561	231	1343	1116	748	2934	1164	1275	879	1315	1662	2184	2836	1554	4042	961	2377	1437	2165
RALY	3078	11606	7119	6310	6063	6613	6324	7952	9372	3253	1969	6645	8529	2374	6250	3581	4400	4542	4284	7646	8138	2772	3214	3723	10443	8600	9953	7347	5890	22959	25008	1420	11930	6844	6366	14036	4967	5855	4148	8160	8197	9688	12298	6374	15841	11005	13162	5329	15829
ESRRA	375	1356	885	924	524	641	855	415	1598	358	263	775	1107	401	875	156	569	872	439	564	1470	319	386	1346	1386	927	850	768	1036	3446	2840	210	853	875	782	1907	887	649	958	754	1296	1628	2669	1003	3400	1582	1914	883	3477
DCHS1	5289	3240	3874	10925	694	5649	6688	2052	284	4118	823	5898	716	7818	5722	1439	214	592	734	7425	10242	2174	4533	153	764	1363	406	559	1168	419	13962	55	1105	504	184	4385	148	418	223	746	410	402	484	726	160	357	959	342	417
ZNF831	33	60	39	47	20	64	54	7	47	24	56	42	19	21	104	1	14	59	30	72	44	12	5	14	7	37	17	47	47	26	11	1	13	2	28	0	3	32	3	23	38	20	33	23	10	10	9	42	12
IFNGR1	2078	3650	3139	4108	1364	4984	6116	2800	2605	2477	1971	3575	2728	1238	3757	1123	1106	3052	2047	7901	7285	3097	1460	1084	1352	1283	703	1455	1039	4913	3411	407	1870	237	799	1821	784	1392	706	1271	2127	2390	2798	1195	2563	1466	2259	887	1813
CA12	377	3008	6894	13195	2756	1806	380	76	2907	1035	1535	6358	4581	1872	5274	22	1555	2005	1239	1002	8504	1029	1831	3914	2227	3018	1802	3488	1070	3465	97	521	4085	266	7200	1848	2454	3025	389	2184	1315	2603	2895	965	12330	1727	607	613	1097
C2	169	743	296	205	344	321	171	94	1094	72	727	1232	402	497	2027	74	113	1419	207	122	325	401	120	2035	174	296	223	916	294	639	301	72	1758	44	236	58	172	350	136	87	1434	511	690	549	145	651	392	760	544
VN1R4	0	0	0	0	0	0	0	0	0	0	0	0	0	0	0	0	0	0	0	0	0	0	0	0	0	0	0	0	0	0	0	0	0	0	1	0	0	0	0	0	0	0	0	0	0	0	0	0	0
FRAT1	154	500	335	200	233	329	285	874	465	197	85	250	308	130	348	188	216	185	203	424	218	177	113	471	138	216	366	164	160	880	383	46	348	200	202	622	328	193	167	104	398	351	416	300	1134	129	471	214	588
MICU3	285	241	480	703	118	622	664	515	264	219	71	219	538	190	260	312	109	171	208	809	578	309	191	0	74	21	24	125	191	72	11	6	156	0	15	569	4	21	1	43	44	178	42	9	9	155	50	32	14
GAGE2A	0	0	0	0	0	0	0	0	1	0	0	0	0	0	0	0	1	0	0	0	0	0	0	8	0	0	0	0	0	0	0	0	0	0	0	0	0	0	0	0	0	0	0	0	0	0	0	0	0
HIPK1	3293	2665	2890	5862	3188	3967	4911	5231	7347	2257	1560	3124	7201	2507	2976	3123	4963	4806	7731	4017	6473	1801	2688	1614	4014	2232	1201	2403	2067	6344	3304	1270	3928	333	1566	4276	1669	2659	1588	3403	2444	2138	4478	4025	3999	2961	3094	2814	9943
OVCH1	4	0	4	7	0	10	8	3	0	3	0	2	1	2	1	2	1	3	0	25	12	0	2	0	26	1	3	6	5	2	1	0	2	1	1	18	0	4	0	1	0	1	5	0	6	2	2	0	0
NPAT	604	653	615	1424	358	1277	1224	1086	565	370	250	675	812	491	693	559	307	546	591	987	1216	509	414	256	476	559	164	315	246	763	1749	83	452	99	147	1533	437	306	104	417	622	606	488	611	670	548	661	449	874
DUS3L	613	1761	1077	1009	909	921	832	1434	1234	415	397	566	1537	285	1053	474	648	726	603	1417	1990	351	608	381	238	1079	1040	621	556	1995	1842	121	736	616	593	1699	863	741	343	762	989	1351	2132	646	1827	421	2511	767	1695
RSPO3	3267	2703	3480	6464	214	5245	7935	36	158	3543	83	10494	524	4168	4564	1	13	283	156	14348	10149	4462	3670	25	26	107	33	219	410	138	941	9	248	139	8	36	31	73	25	266	22	109	65	31	6	61	343	6	14
TOP2B	4348	8049	7834	13913	3270	11774	10284	10140	7152	4087	1496	7541	9672	3930	6609	4632	3213	3838	5453	12330	12450	4515	4416	7378	3283	4833	2242	2209	2547	12992	19357	1528	7338	1310	1996	19041	3463	4784	1674	8721	8772	4464	9550	7381	7962	1788	8802	6044	10916
LSP1	1688	3295	6008	3068	941	1642	2723	323	1732	1834	595	2292	1507	1085	4724	255	550	1269	897	3153	1833	718	655	1689	778	785	1368	1683	1514	2936	221	281	2440	639	691	473	404	1351	378	683	2804	1031	2648	321	671	634	825	1416	2056
CCDC18	37	89	59	234	32	81	78	130	82	19	32	32	169	34	65	68	45	66	44	119	110	20	26	99	121	86	38	162	242	316	1117	62	160	48	19	472	96	166	76	168	234	510	390	138	114	223	456	165	168
PLS3	6524	5339	8076	7118	921	11245	15743	6005	1692	4596	907	7311	2719	2783	5540	3464	571	1412	1177	11672	5780	6470	3890	147	1112	3226	779	1797	2316	3260	2226	511	1730	686	1230	6977	847	1552	366	2391	4020	2603	3801	1499	15016	797	1437	1283	2579
TMEM41B	439	1017	713	1104	507	1385	823	839	1093	284	335	511	1469	323	684	563	786	799	829	932	2177	328	409	701	1102	1156	507	1051	1397	2753	3853	217	975	407	598	2246	924	1228	746	1114	1552	1966	2391	1242	5040	2014	2875	960	2550
RNF32	16	148	52	118	84	165	59	95	352	15	34	37	401	24	45	43	112	114	198	76	108	24	25	18	78	26	14	19	63	209	97	53	96	16	27	143	19	52	48	27	37	152	21	24	29	153	207	32	21
C1orf234	2	3	1	0	1	0	0	5	3	0	1	0	5	2	1	0	2	0	3	4	2	0	1	0	2	1	3	3	2	4	11	1	0	0	0	3	2	5	0	2	4	1	8	0	2	2	5	3	0
CFAP58	138	173	124	562	260	95	173	60	1252	97	76	205	1394	48	81	18	372	418	641	173	166	50	70	2	36	4	50	8	19	209	67	99	28	31	3	75	7	46	164	7	9	106	229	3	2	17	265	4	44
RFX8	4	17	33	17	4	12	10	61	1	4	4	6	23	12	14	10	3	9	4	36	7	5	1	0	4	2	2	1	1	5	81	2	17	21	0	8	0	3	1	5	1	94	15	3	4	3	5	0	0
ANP32B	3266	11111	10115	7179	3132	8303	10136	13635	6752	2788	1258	5603	9487	2031	7008	4415	2970	3603	3457	13928	8925	5017	2997	6320	2821	4214	5491	3362	3953	17550	21166	1191	5557	5112	2920	12631	5521	4103	2206	6790	11028	3628	7969	2684	10043	2750	14049	3464	8560
TRIM49C	0	0	0	0	0	0	0	0	0	0	0	0	0	0	0	0	0	0	0	0	0	0	0	0	0	0	0	0	0	0	0	0	0	0	0	0	0	0	0	0	0	0	0	0	0	0	0	0	0
SEH1L	1040	1382	1454	2546	680	1892	2414	1500	1204	726	571	1257	1606	467	1430	870	654	758	901	2145	3658	743	755	788	787	1146	584	864	653	2887	1929	236	2026	310	678	2565	1285	777	330	2365	2086	1999	2010	2691	2110	846	2291	1135	2168
RPS4Y2	0	0	0	0	0	0	0	0	0	0	0	0	0	0	0	0	0	1	0	0	0	0	0	0	0	0	0	1	0	1	0	0	0	0	0	0	0	0	0	0	0	0	0	0	0	0	0	0	1
SCAMP2	2059	6435	3282	3946	4131	3817	4004	3425	5365	2148	1508	4011	5457	1793	3936	1915	3929	4582	4686	4012	5286	1393	2085	3275	4836	4703	2634	2807	2231	9652	2976	894	4026	1205	4028	4439	3215	3357	1952	2515	4867	3758	6061	4976	10538	2548	8969	4356	7791
SPINT2	335	17116	2832	4677	12020	8714	1289	10632	29543	275	4019	1067	22122	242	2355	2746	9686	13822	10346	1100	13354	115	1565	22018	19492	29899	17487	13919	13518	50910	4601	5199	55405	15503	18871	28228	14354	18963	10052	12889	26775	21336	31633	26833	77312	7666	34530	15491	66804
PDE6D	294	797	735	814	285	819	880	635	688	318	217	821	651	367	713	255	236	422	370	863	776	402	413	356	972	432	512	900	487	1594	2832	163	615	278	501	1091	438	356	246	505	729	645	752	597	1434	389	914	449	802
PHF14	906	1812	1664	2698	725	2579	2232	2185	1372	898	390	1557	2139	914	1411	968	751	877	1012	2435	2904	1200	945	1072	814	1330	1327	1284	1448	4669	7244	392	1777	538	854	4025	1202	492	501	1393	3045	1809	2593	1998	2316	1455	1977	1239	3157
CLDN17	0	0	0	0	0	0	0	0	0	0	0	0	0	0	0	0	0	0	0	0	0	0	0	0	0	0	1	14	1	2	0	0	0	0	0	25	0	1	1	0	0	0	8	1	0	20	41	0	0
PSMG4	289	800	633	726	527	662	553	670	836	184	255	472	786	299	541	259	351	450	330	842	613	254	276	617	215	309	582	655	449	1511	703	69	208	533	313	721	392	343	240	355	605	640	873	311	585	540	961	312	631
MSX2	51	36	44	2515	19	2174	96	58	47	16	11	153	65	30	60	20	26	20	49	92	2349	62	750	140	138	887	5929	2610	2103	1878	10621	99	23	593	1390	2801	4502	83	262	3609	1174	2316	596	47	285	2483	153	180	1047
ZDHHC11	30	69	119	63	124	31	22	20	681	25	59	13	508	19	127	21	132	149	390	131	67	11	27	128	132	44	94	11	48	662	369	37	421	165	4	183	18	9	22	74	43	438	222	22	165	5	103	238	16
PACRGL	324	385	495	786	281	657	644	577	552	216	136	383	953	291	287	254	277	420	356	859	794	274	240	184	323	187	175	190	234	984	790	177	268	80	141	997	240	175	172	368	482	375	808	191	423	171	577	240	672
HDAC9	1712	940	1460	2150	355	1738	2798	106	751	1007	180	1647	852	1063	1085	36	412	680	566	3613	1629	1162	1468	37	341	1433	270	357	348	2457	871	243	1266	154	239	452	373	468	165	740	142	246	613	953	605	1032	2038	665	1290
KIAA0101	11	215	22	233	23	121	41	3	81	4	27	29	138	9	23	7	33	146	37	54	72	2	17	913	459	1241	677	1727	516	2243	3238	277	711	124	151	4948	1174	1444	303	2778	3661	11832	2134	1361	1533	819	5375	1603	2519
HSFX1	1	1	5	6	0	3	1	0	2	2	0	3	3	3	4	3	0	2	1	8	0	0	2	2	1	2	0	0	0	4	2	0	0	1	0	2	0	5	2	0	1	1	0	0	0	0	0	0	0
MEPE	0	0	0	4	0	0	0	0	4	0	0	0	4	0	0	0	0	3	3	0	1	0	0	1	0	5	0	19	1	0	0	1	0	0	0	0	0	0	0	0	1	0	1	2	2	7	2	0	1
SIGLEC5	5	7	25	11	7	20	35	0	11	6	4	5	7	7	35	0	0	4	0	30	9	4	16	13	1	4	3	4	2	8	4	1	28	1	0	4	1	9	8	1	17	5	27	5	3	6	3	12	12
KRTAP13-3	0	0	0	0	0	0	0	0	0	0	0	0	0	0	0	0	0	0	0	0	0	0	0	0	0	0	0	0	0	0	0	0	0	0	0	0	0	0	0	0	0	0	0	0	0	0	0	0	0
MRPL36	320	746	638	509	357	561	723	899	668	241	178	684	629	241	717	350	282	395	383	677	880	306	386	758	380	447	853	457	388	1807	788	177	444	611	418	908	381	460	342	535	1018	714	880	478	1787	422	995	577	1985
GMCL1	620	875	954	1325	458	1500	1442	1196	977	392	220	799	1227	490	943	670	576	735	851	1185	1374	703	475	522	746	724	400	495	596	1587	2042	179	1356	274	365	1984	694	661	265	1164	1776	1104	1190	1018	1545	776	1184	679	2041
FNDC3B	2829	1744	1959	6410	834	7083	4294	3143	1689	1532	1019	4016	1696	1640	2679	2169	1188	1682	1353	3906	9560	2159	3470	3150	2391	5815	2158	2479	2696	8670	5201	888	3610	945	3462	5256	5348	2998	1363	4482	3066	7671	4443	6326	3311	4953	4652	4342	3073
SLC16A5	328	1270	371	494	1382	486	352	626	1679	235	300	284	1931	384	342	393	975	1395	1766	620	862	144	314	288	2271	875	283	467	430	1192	169	234	539	361	214	453	526	101	243	44	747	311	585	1932	554	103	836	276	4102
HORMAD1	0	2	1	1	0	2	0	0	10	0	2	0	11	2	0	0	2	3	3	5	7	1	0	122	0	1	1	6	0	3	1	1	0	1	0	84	0	2	0	0	0	36	4	236	8	2	192	35	0
CTBP1	3201	8666	6379	5936	4894	5557	5853	6770	8464	3361	1881	5519	7948	2960	5803	2954	3527	4166	4681	7774	7169	2213	3214	4172	6645	5186	5642	5207	5821	12759	10715	647	5262	1710	3451	9131	3966	4704	2521	4930	6719	14605	7977	4979	9488	6849	8388	4091	9250
MTMR8	55	53	43	73	69	41	73	70	117	34	15	28	162	48	31	39	166	89	125	62	82	17	32	12	9	40	42	20	39	173	32	27	63	20	50	54	83	9	70	1	338	91	171	59	99	6	123	226	99
OR5R1	0	0	0	0	0	0	0	0	0	0	0	0	0	0	0	0	0	0	0	0	0	0	0	0	0	0	0	0	0	0	0	0	0	0	0	0	0	0	0	0	0	0	0	0	0	0	0	0	0
SLC37A3	1837	1456	1539	5754	876	3203	3001	1415	1346	1023	620	3451	1592	900	1602	766	650	1000	1196	3159	6163	1461	2012	614	930	1305	934	1013	958	2183	5600	544	1576	384	956	4091	1614	1145	676	1149	1034	1523	2639	1189	2858	1559	2293	1860	2096
ALPI	0	0	0	0	0	0	1	0	0	0	2	0	0	1	0	2	0	0	0	0	1	0	0	0	25	0	0	0	0	1	1	8	19	0	0	0	2	8	4	0	6	1	62	0	4	0	0	3	1816
RPS14	14021	98065	53690	29695	35825	49564	51006	75672	71598	21665	12296	44235	74283	13450	42103	30010	28402	35756	33017	58916	37754	17426	18884	29779	17586	26651	54996	22080	15954	70681	26782	10262	25409	34612	37461	45228	49747	24934	21170	28407	57881	26317	50425	16057	59760	22576	34106	23774	48846
PHLDA1	990	2488	2578	3761	641	2253	1147	4902	371	1691	608	1644	450	701	2325	783	229	254	340	4611	11962	1190	840	389	1108	6504	3834	4393	2628	6151	1637	213	2077	760	2225	6859	911	1158	411	9512	1171	974	622	574	1590	1769	1868	265	1334
AC055866.1	0	2	0	1	1	2	2	1	3	1	0	0	3	4	1	0	1	3	3	1	1	1	2	0	1	0	2	0	1	3	0	0	0	0	0	1	0	0	2	1	1	0	2	2	0	1	1	2	2
PGA4	0	0	0	1	4	0	0	0	0	0	0	0	1	0	0	0	1	0	0	0	0	0	0	0	0	0	0	0	0	0	0	0	0	0	0	0	0	0	0	0	0	0	0	0	0	0	0	0	0
BCAT2	637	2944	1379	1204	1424	1028	1084	2989	2222	811	378	1390	2145	1050	1335	1857	908	1271	1254	1253	1172	477	813	3201	712	1784	1628	984	1308	4020	1358	177	2229	785	1434	1175	1551	1084	1201	934	1308	2523	2407	1439	3528	1266	2945	1168	2845
LDLRAD3	832	507	571	1384	186	1737	1514	1735	391	659	174	1217	373	165	902	962	132	266	259	1781	865	483	432	397	446	1163	424	831	736	496	5624	91	886	397	469	1763	85	357	140	925	712	535	598	896	705	1044	1042	373	216
SPATA6L	31	128	66	158	228	87	72	26	464	24	168	25	500	25	55	7	200	337	208	180	166	18	22	41	76	71	60	38	56	457	50	122	32	19	16	76	83	48	99	75	32	86	458	21	66	41	163	45	117
CCDC141	42	188	76	141	73	66	55	94	43	20	24	48	67	17	102	37	13	20	116	69	90	13	30	8	0	6	6	3	11	1	4	1	4	23	3	14	2	11	1	3	53	5	12	0	2	5	8	4	3
TEX10	763	1657	1335	2383	770	1848	1695	1923	1476	682	416	1114	2278	686	1134	937	912	964	1038	2094	2498	733	837	1452	717	995	982	629	950	2317	4550	307	1214	433	485	2346	1409	1088	471	2168	977	799	1447	826	1790	576	2276	1055	1358
KCNV2	6	5	2	1	6	3	3	8	10	6	3	0	16	5	2	3	9	5	4	3	7	3	3	1	1	1	2	2	0	3	3	1	1	0	1	3	1	6	0	3	1	6	3	2	0	2	0	4	3
EPM2AIP1	1678	2322	2098	4136	1486	3765	2722	3870	1752	1069	815	1762	3078	1315	1862	2245	1380	1362	2135	3471	2419	1117	1590	78	1649	133	55	1205	905	1940	4567	193	1573	439	344	55	40	133	284	1193	1190	588	131	1497	33	707	1812	60	97
SLC22A18AS	28	55	42	80	25	64	44	79	69	17	13	52	46	22	50	16	16	14	16	116	80	26	22	693	14	64	213	159	72	266	44	11	114	156	30	98	29	62	12	11	40	23	49	12	267	49	191	21	704
CTDP1	641	1404	901	1123	813	1071	1090	736	1562	600	309	1447	1245	704	1077	330	580	795	846	994	1735	509	685	389	1746	1064	1130	811	549	2998	952	265	1571	660	795	1719	676	822	680	673	1185	1057	2409	1400	2284	534	1604	1156	2893
PYHIN1	16	28	38	52	12	59	53	19	44	21	80	52	17	17	49	6	4	36	11	40	61	24	11	58	1	22	13	137	49	39	3	3	22	1	13	4	6	40	2	24	116	57	73	20	7	18	20	59	36
UPK3B	6	6409	40	21	1008	39	26	41	277	0	58	12	321	8	908	5	40	292	4154	30	20	4	6	64	820	16	11	45	21	813	10	14	13	49	4	426	8	22	86	5	141	209	104	21	249	37	126	128	7903
RPS9	17043	103267	49781	30068	36390	45325	54465	100756	70334	20775	13892	46388	66742	14874	47240	35289	25806	37484	28225	61829	43277	21368	16300	37523	17630	23451	40194	25370	25970	120143	30332	8756	36856	21751	46481	42193	42723	26225	24145	27216	34782	29912	56969	21701	80519	16151	40566	25589	45777
GLI2	599	829	437	1270	421	515	794	1860	196	707	82	390	321	496	572	1859	83	154	410	1055	394	305	555	41	1052	67	63	58	210	16	3474	4	158	31	2	141	7	343	9	47	38	104	34	10	20	94	57	18	26
FMN1	185	346	205	407	509	314	121	25	1053	99	145	106	1318	55	281	23	1114	872	1222	156	530	41	71	208	2698	510	121	107	75	628	1070	110	229	295	174	148	202	195	153	382	172	136	724	54	270	226	375	358	1644
PIM1	2900	1337	4434	1482	573	2036	4246	5049	900	450	1446	3230	874	2114	4660	2060	191	1049	569	3048	28034	793	1544	1788	1392	931	355	852	937	2781	4179	107	4054	913	212	8747	655	652	691	765	3835	1911	1382	1143	750	1118	1949	519	9678
PSMB3	1178	3966	3374	2698	1969	3299	2813	2187	3879	1359	1221	4205	3301	1134	3677	732	1802	2009	1790	3125	4247	1102	1771	4246	3456	3766	6136	5937	3362	15527	6062	1360	6276	6485	4466	5791	3592	3169	3382	4821	7057	5509	8086	4275	13784	3556	8968	3823	8827
RBM8A	1491	4427	3249	4553	2161	4864	4154	4184	4254	1451	971	2765	4295	1183	3331	1497	1866	2155	2824	5238	6265	1674	1883	10018	2711	2447	3973	2002	2017	9038	8082	928	13032	4210	2390	11165	3645	2442	1430	2845	6315	4080	5807	3501	10738	2699	7893	3398	7515
CC2D1A	1046	2548	1684	1890	1905	1470	1566	2450	3648	901	857	1464	2765	1330	1713	1325	1559	2286	1831	1975	2207	666	1101	3104	1887	1695	2314	2368	3179	6851	1725	305	4209	1364	3143	4015	1532	2191	2075	1627	2111	5769	3541	1140	6387	1698	3389	2199	4402
SULT4A1	0	48	11	89	12	83	0	147	77	0	35	1	85	0	25	48	38	22	16	8	276	0	41	56	71	29	88	1	100	60	621	32	49	94	64	113	7	23	86	3	720	472	45	152	3	334	60	81	42
RP11-277P12.6	0	0	0	0	0	0	0	0	0	0	0	0	0	0	0	0	0	0	0	0	0	0	0	0	0	0	0	0	0	0	0	0	0	0	0	0	0	0	0	0	0	0	2	0	0	0	0	0	0
U51561.1	3	0	1	1	1	0	0	0	0	3	0	1	0	0	0	0	1	2	0	1	1	0	0	0	0	1	0	0	0	1	0	0	0	0	0	0	0	0	0	0	0	0	1	1	2	0	0	1	0
ABCG5	12	17	16	12	8	28	6	14	23	5	15	2	39	10	5	7	5	12	12	11	10	5	3	14	5	5	7	6	0	28	3	3	9	7	0	15	2	9	3	4	8	6	7	0	13	11	15	10	18
GNAQ	4188	4006	5689	6311	1594	6673	7747	4927	3730	3077	1340	5807	4408	3138	4597	2730	2080	2771	2818	9185	7268	3678	3118	1264	1805	3067	823	2049	1513	4358	4085	573	1955	224	1646	5709	861	1945	694	1875	2684	2247	3354	1938	3762	776	3186	1650	5253
TEX28	0	0	0	0	0	0	0	0	0	0	0	0	0	0	0	0	0	0	0	0	0	0	0	1	0	0	0	1	0	0	0	0	0	0	0	0	0	2	0	0	0	0	0	0	0	0	0	0	0
CDK2AP1	1326	2957	3283	4846	1093	4557	3502	1565	2733	1610	682	4768	2263	1143	3139	719	829	1488	1172	3570	3503	1463	2281	687	3246	2553	2207	2367	3239	5236	15990	758	4368	1086	2904	11099	1347	4880	1876	4706	4386	8087	7167	1708	4183	2890	7701	3459	5701
BMP4	452	1183	925	217	302	929	898	1789	264	531	58	296	359	187	655	753	96	66	803	2002	221	823	273	20	80	163	3065	270	732	277	19366	13	374	410	493	800	88	119	59	273	270	366	49	96	221	83	155	51	321
KNTC1	162	407	234	843	196	458	358	359	242	120	145	252	386	189	261	203	162	303	166	569	424	120	154	390	607	746	459	581	684	1800	6492	88	773	93	120	3215	562	480	186	974	716	1965	707	675	781	1319	994	703	808
CNNM2	757	929	676	983	616	1037	842	909	892	524	251	822	953	587	652	663	622	855	1079	813	745	405	1145	172	566	733	458	275	311	854	1409	95	493	302	386	649	502	408	352	365	525	765	674	348	1359	288	1099	375	1535
CTD-3105H18.16	0	0	0	0	0	0	0	0	0	0	0	0	0	0	1	0	0	0	0	0	0	0	0	0	0	0	0	0	0	1	0	0	0	0	0	0	0	0	0	0	0	0	0	0	1	0	0	0	0
QDPR	656	2143	1867	1809	936	1820	1448	2171	1702	923	330	1676	1909	579	1487	919	830	807	1041	1403	1071	590	1082	2718	952	824	1305	421	982	3741	1353	119	1068	424	1061	3098	961	1140	358	1559	2334	878	1561	722	3730	1738	2053	902	1639
KRTDAP	1	17	15	1	12	8	2	20	21	0	7	0	35	0	10	0	18	15	5	6	13	0	8	31	32	2	1	0	0	92	0	3	3	29	4	6	2	9	1	18	16	20	24	2	0	19	12	4	0
THEG	4	0	0	83	0	0	0	0	2	56	0	25	0	11	0	0	0	0	1	1	6	0	8	0	1	0	2	0	0	1	15	0	0	0	0	11	0	5	2	0	0	1	0	0	2	2	33	1	1
PARK7	2176	10686	8755	6974	3979	7562	7510	12045	10287	3256	1859	9667	9609	2655	7886	3538	3815	4246	4001	8492	7551	3299	3575	5923	1938	5206	7684	6211	5745	20129	13745	2181	8661	2304	6980	11195	5566	6042	3767	7007	10683	5016	14805	4987	19920	5638	13145	4719	15022
KRTAP3-2	0	0	0	0	0	0	0	0	0	0	0	0	0	0	0	0	0	0	0	0	0	0	0	0	0	0	2	0	0	0	0	0	0	0	0	0	1	0	0	2	0	0	0	0	10	0	1	0	0
POLR2C	1661	3710	3227	3223	1840	3958	4031	4783	3224	1392	763	2860	3604	1431	3111	2113	1509	1740	2160	3777	3456	1598	1477	1740	986	1715	1533	1218	771	5744	4234	499	4233	991	1405	3785	2671	1470	755	2453	3846	1351	3459	3155	1977	1166	3342	1723	4243
OR8K1	0	0	0	0	0	0	0	0	0	0	0	0	0	0	0	0	1	0	0	0	0	0	0	0	0	0	0	0	0	0	0	1	0	0	0	0	0	3	0	0	0	0	0	0	0	1	0	0	0
EIF4A3	1534	4088	3376	3693	2322	3548	3337	5801	3092	1360	1022	2937	3500	1468	3381	2243	1636	1831	2357	3488	9501	1314	1601	3349	2999	3457	2992	1646	1880	8480	4704	787	3676	3611	1729	7335	2702	2772	1312	2827	5074	2725	5070	5100	5221	1666	5175	3142	7252
OR1J1	0	1	0	0	0	0	0	0	0	0	2	0	0	3	0	1	2	0	0	0	0	0	0	0	1	3	0	2	0	4	0	0	0	0	0	2	0	0	1	1	2	0	3	0	1	0	0	0	4
RAD17	529	1236	1152	1779	553	1560	1251	1357	1127	487	224	878	1487	465	845	667	584	750	728	1462	1291	636	607	658	760	599	581	465	378	1600	1557	175	1074	161	324	1863	518	608	297	720	1719	1429	1305	647	1598	761	1340	526	1426
ZNF157	7	20	12	45	28	21	15	11	31	5	7	6	77	12	5	9	16	14	55	15	10	7	3	9	4	2	4	1	7	16	7	1	12	1	0	30	15	5	5	1	4	21	7	9	0	5	14	5	28
OR2T3	0	0	0	0	0	0	0	0	0	0	0	0	0	1	0	0	0	0	0	0	0	0	0	0	0	0	0	0	0	0	0	0	0	0	0	0	0	0	0	0	0	0	0	0	0	0	0	0	0
FFAR3	2	7	3	0	4	2	0	1	0	0	0	1	5	4	21	1	0	0	3	0	5	0	1	0	0	1	3	0	0	2	1	0	1	0	1	0	1	3	0	0	10	2	0	0	1	0	0	0	1
SPATA5L1	277	422	416	508	195	583	591	658	389	184	83	259	554	146	456	328	184	181	235	594	957	198	214	379	171	368	215	253	162	999	608	79	386	80	137	859	438	347	152	435	740	883	830	457	854	189	668	376	917
ATP1A2	1342	2238	4607	1148	613	637	965	3818	324	834	344	542	1043	551	2609	1599	133	342	383	1844	536	653	495	157	156	9	143	7	9	817	0	15	79	218	5	100	36	35	28	1929	53	21	35	16	20	17	1329	6	83
GBX2	0	1	1	0	0	0	0	0	0	0	0	0	0	0	0	0	0	0	0	1	2	0	0	1	1	1	12	1	3	6	529	0	5	0	9	12	0	4	0	2	1	7	0	4	1	4	2	1	7
PXYLP1	459	775	659	1785	326	1174	1055	977	567	309	127	1175	712	318	576	501	289	427	455	907	592	443	550	305	766	439	1135	147	1079	1454	1807	129	895	287	390	505	1466	503	169	1481	1240	1090	759	699	577	550	1016	631	746
DDX47	45	51	36	157	31	80	63	58	72	32	48	19	120	28	54	32	38	60	33	179	185	22	22	14	32	41	25	53	37	124	140	9	90	11	11	113	42	51	18	61	35	120	60	48	62	44	61	24	31
SRPK1	785	1290	1114	3012	504	1806	1673	1112	1206	698	530	1470	1443	724	1367	758	573	923	808	1860	3149	700	880	2493	596	1626	750	746	1560	3846	4292	432	2739	486	562	4520	1232	1210	619	2530	3366	1625	2661	3276	2894	1730	3415	1655	2433
DCHS2	239	100	242	689	70	1043	519	89	86	346	34	439	116	844	206	251	50	164	110	967	530	107	362	6	61	17	738	7	74	466	1069	6	55	111	28	23	15	88	21	127	39	72	195	8	9	20	1610	8	24
TPRA1	1463	2638	2161	1932	1723	2482	2135	2877	2552	749	915	1916	2451	887	2601	1416	1054	1890	1784	2584	2649	1050	1416	2522	2209	1860	1832	1388	1951	4734	5946	323	2855	1644	966	2578	1468	1504	993	1274	2773	4149	2796	1871	4633	2169	2303	1728	2610
CCL3L3	9	53	36	13	14	104	21	88	51	7	18	14	27	2	111	23	5	6	67	153	38	2	2	39	14	27	5	26	18	339	5	1	16	1	13	59	16	3	12	6	468	22	63	9	33	17	9	31	63
OR1A2	0	0	0	0	0	0	0	0	0	0	1	0	0	3	0	0	1	0	0	0	0	0	0	0	0	0	0	0	0	0	0	0	0	0	0	0	0	0	0	0	0	0	0	0	0	1	0	0	0
B3GALT2	21	24	80	16	9	25	39	921	20	17	4	13	19	12	47	333	7	18	14	43	11	31	11	4	15	3	3	3	8	6	540	0	3	1	2	71	11	23	0	46	0	15	8	2	1	39	15	1	3
PTCHD2	3	58	12	32	46	61	20	9	61	5	3	13	102	10	8	7	72	33	75	10	18	3	21	275	95	29	272	4	100	579	214	6	179	32	107	252	120	206	20	83	105	27	82	4	81	435	209	1	53
TLR4	889	505	779	1493	155	1321	1888	538	147	676	214	705	244	295	1040	246	181	175	165	2834	2957	663	431	301	17	634	577	416	283	411	100	10	304	8	818	68	276	82	36	940	441	104	269	98	2251	134	115	381	127
LPP	30590	12885	33377	46061	3714	20442	43923	5776	3762	27044	4094	43107	6422	28981	21179	5024	2028	5699	5902	35945	24148	15011	26417	1421	1911	4314	1812	2233	2517	2734	2884	622	3695	589	1590	3978	1293	1723	801	3630	2298	2902	2734	8606	4134	3654	3780	2229	3965
ZNF214	139	181	138	292	153	365	251	335	294	104	49	192	443	153	122	170	137	201	293	335	149	146	106	5	55	82	89	18	27	401	85	24	115	9	39	179	102	6	34	30	17	46	28	3	90	3	9	46	148
FAM200B	401	1314	1291	1097	565	1371	1108	1789	1115	396	276	833	1799	336	802	738	709	719	650	1397	1114	640	473	365	520	555	434	683	676	2145	1532	176	645	163	481	1599	674	869	262	614	1632	1284	1048	406	1829	473	1346	713	1380
POLR2F	7	47	48	32	12	28	32	53	16	7	8	8	61	11	24	16	20	13	25	43	22	17	13	1	3	2	5	6	1	21	3	3	10	4	0	11	4	7	3	5	8	2	4	11	6	3	7	1	5
SLC35E3	492	646	478	830	386	705	663	757	646	335	213	431	779	441	466	532	491	511	519	871	563	343	284	544	581	566	372	417	720	1324	1273	133	541	158	370	893	1003	9099	347	815	2869	2634	980	469	1223	809	4290	3069	1600
TMEM35	426	485	694	770	95	938	324	584	71	172	67	256	207	399	376	285	37	66	122	739	585	254	201	68	35	89	216	127	48	207	813	26	38	171	26	1221	95	34	42	111	37	24	167	76	2	60	316	124	52
VAMP4	803	898	1432	1493	358	1486	1691	965	690	593	224	1057	964	656	952	469	422	515	590	1932	1186	716	579	199	330	383	207	397	295	951	1344	61	892	142	381	1425	426	332	143	395	748	416	612	288	1609	497	580	585	725
F8A3	0	0	1	1	1	0	1	1	6	0	0	1	0	0	1	2	0	0	0	0	0	0	0	0	0	0	0	1	0	1	2	0	3	1	1	1	0	1	0	0	1	0	0	0	0	1	1	0	1
C9	0	0	1	1	0	0	1	0	0	1	2	0	1	2	3	4	1	0	0	3	1	13	0	1	0	0	0	2	0	1	2	0	0	1	0	0	1	1	0	0	0	1	0	0	0	0	2	1	0
ZNF658	45	219	91	258	126	175	185	266	172	64	20	147	173	72	167	197	60	90	147	229	94	147	48	3	60	32	24	32	22	199	174	11	69	7	33	298	49	42	22	11	126	31	115	23	108	8	115	84	75
INHA	5	60	47	46	35	17	18	12217	49	5	55	6	81	23	24	8621	66	56	29	85	31	4	10	7	79	13	38	3	72	122	82	14	30	95	0	90	25	39	22	15	59	30	31	27	151	37	38	68	4
RP11-5A19.5	0	0	0	0	0	0	0	0	0	0	0	0	0	0	0	0	0	0	0	0	0	0	0	0	0	0	0	0	0	0	0	0	0	0	0	0	0	0	0	0	1	0	0	0	0	0	0	0	0
MRPL23	193	2060	841	624	976	838	559	2589	2325	340	366	879	998	322	802	371	871	938	939	930	945	224	337	1369	688	1367	2574	1109	2074	5546	1078	352	865	829	1875	2015	1842	1208	948	1058	1624	3403	3108	773	4546	1562	2871	1190	3102
UVRAG	957	1468	1293	1755	669	1464	1682	1185	1265	768	437	1441	1412	815	1042	698	636	948	952	1985	1435	806	683	675	829	322	334	296	372	1046	1254	163	481	351	285	903	332	473	154	435	444	618	615	1052	833	568	1854	598	871
RP11-599B13.6	0	0	0	0	0	0	0	0	0	0	0	0	0	0	0	0	0	0	0	0	0	0	0	0	0	0	0	0	0	0	0	0	0	0	0	0	0	0	0	0	0	0	0	0	0	0	0	0	0
IMPAD1	3577	2959	4680	9229	1474	5727	5711	3065	2945	2323	1416	6790	3342	2694	3847	1766	1768	2126	2896	5657	8681	2271	3337	3890	3143	3013	1140	1720	2871	5580	9264	715	3747	1034	2243	8388	2648	2980	1599	4621	5533	3380	3920	10066	5961	2326	9457	3262	5767
C9orf116	15	588	81	124	885	96	131	122	3891	25	368	75	3463	47	102	48	1558	1631	2019	101	416	19	63	90	434	158	637	317	246	2934	470	1030	221	108	133	1306	434	488	1639	597	198	530	4368	138	731	161	1287	445	2916
KLHL6	49	183	42	194	454	100	164	33	1781	55	124	77	1828	40	131	15	512	963	1376	131	282	17	26	181	79	139	126	168	107	92	42	200	145	7	47	77	26	311	365	47	238	301	919	74	21	59	140	162	179
CBX4	297	1212	744	425	705	619	434	1800	1189	200	359	616	771	268	1015	733	476	674	572	452	1362	223	341	874	1197	1328	542	385	958	1559	945	135	1234	659	427	3657	674	970	487	526	1185	1410	1119	706	1912	536	1353	923	3131
FAM120C	422	618	655	1127	453	889	808	1121	668	376	262	651	836	403	712	750	582	467	710	951	654	386	561	539	314	304	291	351	293	1053	640	96	1314	106	264	1209	529	458	149	286	376	608	511	321	603	542	554	614	653
AC016734.1	0	0	0	0	0	0	0	0	0	0	0	0	0	0	0	0	0	0	0	0	0	0	0	0	0	0	0	0	0	0	0	0	0	0	0	0	0	0	0	0	0	0	0	0	0	0	0	0	0
MS4A8	0	820	97	202	1748	87	1036	57	8641	4	373	1	8909	1	368	1	3145	3120	4754	55	598	0	312	1	113	13	191	3	7	743	1	2987	40	0	18	187	120	139	1317	15	5	1145	11103	6	104	6	147	247	280
ANXA13	28	494	100	31	215	134	149	41	4249	40	116	123	3652	32	100	9	568	505	1603	188	179	50	30	1	85	4	7	3	1	5	0	54	15	1	3	1	1	0	4	9	2	11	79	0	22	6	6	2	3
EPS8L2	464	3910	1920	1228	2707	1118	658	1263	4734	596	655	332	4792	736	1244	692	1559	3717	2884	1411	2926	461	466	4094	3554	5100	3487	3763	2329	11343	45	635	1488	2968	1587	4593	3717	2995	3078	934	5996	12552	5862	4193	11755	3541	5149	3614	12098
CTD-2278I10.6	0	0	0	0	0	0	0	0	0	0	0	0	0	0	0	0	0	0	0	1	0	0	0	0	0	0	0	0	0	0	0	0	0	0	0	0	0	0	0	0	0	0	0	0	0	0	0	0	0
BIRC8	0	0	0	0	0	0	0	0	0	0	3	0	0	4	0	0	1	0	0	0	0	0	0	0	0	0	0	0	0	0	0	2	0	0	0	0	1	4	7	0	0	0	0	0	0	0	0	0	0
DRP2	86	49	75	234	8	121	257	146	4	139	4	94	7	231	52	119	6	2	3	246	131	28	197	9	8	20	15	19	20	12	32	0	175	8	4	23	3	17	4	11	22	36	18	6	33	9	13	38	3
APOA5	0	0	0	0	0	0	0	0	0	0	0	0	0	0	0	0	0	0	0	0	0	14	0	2	0	0	1	0	1	0	0	0	0	0	1	1	4	2	1	0	2	0	0	0	2	0	0	0	7
BAIAP2	980	4495	2278	1797	3353	1734	2398	1874	6779	1432	765	2221	6423	1424	2325	716	2722	3499	4282	3105	4049	1018	1185	1300	3577	1129	755	985	690	6039	2561	451	1498	2265	401	1543	448	1313	630	783	512	1364	2997	5644	2007	825	3703	1044	3298
ZNF726	26	68	37	61	29	48	30	35	39	10	18	8	111	30	19	17	62	53	46	49	44	6	13	58	343	149	7	96	130	278	353	22	75	58	12	209	87	20	54	321	337	167	82	79	33	136	1070	137	110
OR13D1	0	0	0	0	0	0	0	0	0	0	0	0	0	2	0	0	0	0	0	0	0	0	0	0	0	0	0	0	2	2	1	0	0	0	0	0	1	2	1	0	0	0	1	0	0	0	0	1	1
TAPBPL	875	2183	1438	1342	1043	1146	890	1050	1541	560	530	889	2047	700	2019	401	680	1389	925	2503	1263	632	727	1638	827	523	635	1307	541	2549	705	363	1051	1171	1974	1276	988	968	351	882	877	844	1713	712	714	1698	1205	1003	994
C9orf66	2	13	24	10	16	12	11	79	47	4	6	6	24	0	14	3	22	14	50	11	6	6	0	61	4	89	4	94	11	15	5	6	26	3	2	1	0	48	6	7	15	13	96	9	112	3	37	15	3
UCN2	0	4	2	15	2	5	3	5	0	2	3	5	0	4	4	2	0	0	0	1	27	0	4	1	1	50	9	28	114	46	147	3	9	44	0	20	3	13	5	9	17	22	5	16	2	7	35	6	7
RPRD2	2942	3728	2889	4639	2735	4488	3817	5288	3404	1872	950	2551	3839	2734	3637	4480	2197	2731	4306	4361	2724	1978	2594	3810	2327	2071	2020	1602	1022	2150	4176	530	3958	1068	1961	6133	1999	1621	743	1674	1503	1739	2458	2856	2861	2454	2376	4679	4346
HRCT1	106	474	299	63	60	81	214	49	42	156	25	275	108	103	187	61	38	43	60	1109	45	262	13	20	57	7	6	25	25	41	17	1	15	22	7	18	2	18	6	14	25	18	127	5	75	2	79	5	1443
PABPN1	1714	4776	4587	5804	1492	3649	2872	5207	4178	922	1857	2262	6189	1398	3242	1870	2276	1996	1504	6368	7078	1052	1663	5848	2642	1341	2993	4713	4140	9445	14308	764	4803	1194	1270	8841	1687	1704	1477	3564	7373	13337	7483	2801	4632	2612	9118	2050	3291
SMARCD1	1657	3022	1873	3425	1520	3018	2505	3048	2158	1043	802	1900	2602	1089	2002	1569	1225	1813	1788	2429	3995	816	1385	1581	2964	2604	2684	2668	2056	4691	10694	396	4629	610	1153	6411	2384	1960	1113	3919	2479	2468	4561	3180	2603	4417	4547	2668	4516
PRADC1	262	643	760	468	160	390	591	610	325	225	76	686	387	237	829	283	182	206	225	498	289	256	190	780	609	227	388	242	433	1619	981	168	619	644	460	724	261	449	396	500	1232	1029	1058	195	1657	644	815	443	2091
ATAT1	255	639	357	1179	359	587	383	698	513	183	236	274	1004	243	376	329	441	370	319	714	1174	96	338	623	729	679	1133	730	548	2274	3080	153	673	425	188	1835	587	405	361	842	858	1479	1158	653	1260	1107	1277	604	754
SLC26A9	2	51	1	1	51	52	19	6	113	0	64	3	50	1	7	1	1	105	224	6	25	0	2	84	13	17	31	59	190	123	0	15	25	2	1	6	10	89	15	10	13	55	100	59	18	69	54	57	1097
TSEN2	279	470	556	933	293	628	500	719	632	267	211	468	857	278	476	306	335	345	363	784	524	239	346	471	368	226	344	343	268	1060	1096	125	316	216	99	707	301	273	185	191	359	548	868	390	449	204	530	318	448
ZSCAN4	3	5	4	5	7	6	2	0	28	1	5	4	47	1	4	0	4	11	39	8	3	0	7	2	2	0	0	1	1	3	13	6	0	0	0	1	2	2	2	0	1	2	4	1	2	1	1	0	1
ZDHHC20	2437	2106	2021	4725	927	4371	4637	1655	1897	1553	719	3485	2450	1877	2431	1239	1136	1668	1854	3842	4540	2016	2259	1484	1420	3049	996	2435	2195	3501	7044	827	3416	451	1699	7811	2062	1840	973	2645	3793	2873	3462	4014	3716	1922	3414	2755	4947
NAA10	422	1498	1396	1479	586	1059	1504	1043	1513	625	409	1603	1175	605	1333	358	472	636	481	1726	1531	467	676	2090	785	1288	2653	2398	2389	7168	1977	567	1725	6209	713	2061	1462	999	1386	1713	2365	3614	2849	856	10035	1551	2280	1178	2698
PGAM4	0	2	3	0	0	2	2	4	2	2	1	3	7	3	2	0	0	0	0	2	5	2	1	1	1	10	1	0	1	3	10	0	1	1	0	9	3	6	2	2	1	1	2	3	4	0	12	1	14
ARSI	195	210	505	452	56	256	299	19	26	235	59	704	62	246	484	19	4	21	46	356	321	87	454	88	371	41	10	52	135	19	300	1	172	43	10	51	12	15	6	29	12	14	25	28	9	38	54	5	9
ARHGAP33	472	369	720	813	206	315	292	1513	252	85	249	59	705	279	407	1017	276	278	205	853	518	84	314	265	825	379	426	241	370	1356	1110	56	457	114	31	1754	135	465	233	599	431	1770	690	168	304	717	492	255	153
WNT8B	0	7	2	4	9	1	0	2	18	0	4	0	8	1	2	3	4	20	8	3	1	1	0	19	2	2	3	1	1	4	2	1	49	1	0	2	2	4	1	14	0	5	8	12	10	0	36	6	2
SLC15A1	6	11	11	149	10	23	24	4	47	2	16	6	39	7	6	1	15	62	7	19	465	6	20	304	38	37	65	72	351	519	0	71	129	114	78	274	289	29	86	73	192	190	409	396	51	322	1252	230	29
ANKRD34C	1	10	13	2	2	9	3	0	5	0	2	3	2	2	23	0	16	3	1	3	3	3	1	0	13	0	1	2	1	4	13	0	0	0	7	1	0	2	0	0	1	0	1	0	0	13	2	0	1
TMEM72	4	9	1	13	13	11	6	7	8	3	2	0	18	0	1	1	8	2	35	1	5	0	0	27	120	92	16	59	38	40	48	19	35	31	9	365	18	114	82	3	4	348	895	8	46	7	281	41	128
KIAA1024L	7	0	5	21	0	4	20	1	0	4	6	17	3	2	2	2	1	0	0	6	19	2	9	3	5	1	2	1	9	4	6	0	3	0	1	6	11	1	1	8	2	10	1	0	2	20	4	2	0
CR392000.1	0	0	0	0	0	0	0	0	0	0	0	0	0	0	0	0	0	0	0	0	0	0	0	0	0	0	0	0	0	0	0	0	0	0	0	0	0	0	0	0	0	0	0	0	0	0	0	0	0
SFTPA2	3	3	3	13	4	6	4	7	0	3	1	11	3	1	7	8	1	1	4	6	1	1	0	21	7	0	35	1	0	4	5	8	2	0	10	3	2	2	0	1	0	5	9	0	18	3	11	121	5
DAOA	0	0	1	0	0	0	0	0	0	0	2	0	0	5	0	1	1	0	0	0	0	0	0	0	0	0	0	0	0	0	0	0	1	0	0	0	0	0	1	1	0	0	0	0	0	0	0	0	0
METTL10	361	712	605	854	289	804	650	987	472	251	121	428	852	165	427	372	236	309	460	886	541	342	270	111	335	159	151	270	300	860	835	80	310	99	109	697	318	218	102	337	1144	698	514	352	508	276	791	141	368
EXOSC4	245	1167	536	496	640	540	586	735	1204	270	236	699	802	304	766	273	491	501	510	436	953	177	397	2694	784	1309	1685	1220	1588	3179	2257	184	1499	3896	1618	1854	1908	799	1677	744	1361	3677	2052	2935	3901	1005	4011	860	2164
DUOX2	16	15	18	47	5	62	17	38	14	7	24	11	23	16	28	36	12	11	10	12	319	3	11	45	66	92	264	26	51	234	36	6	104	44	47	103	185	172	109	8	10	159	8	49	9	20	4	44	8
LZTS1	374	443	164	554	35	344	541	152	40	217	47	354	56	138	520	321	29	53	55	272	825	111	417	126	1392	185	129	618	356	122	1751	25	6727	160	34	2494	79	110	91	425	209	337	177	1810	122	1564	743	140	178
CTD-2207O23.12	0	1	0	2	0	0	0	3	1	1	0	7	0	2	0	1	0	0	1	0	0	0	1	0	0	0	0	0	0	5	0	0	0	0	0	2	0	1	0	2	0	0	0	0	0	0	1	0	0
HSPA12A	802	1544	2306	1293	533	985	1914	3420	716	994	250	744	946	927	2244	2220	319	451	1076	1626	699	629	1088	310	326	112	889	213	730	301	147	21	1293	57	800	985	93	73	69	1714	489	243	223	270	488	137	468	504	74
PTGDS	5115	23318	18921	14250	6842	1579	3559	4004	9840	6731	4578	14970	14452	11136	39657	2227	2211	2655	7263	7184	6340	3563	6122	12353	1129	1844	1662	674	3478	1902	4515	279	2951	271	210	116	2108	1766	1339	829	8415	2834	3852	383	1038	1164	6983	1600	26556
PUS7L	425	676	531	1795	493	1030	806	950	603	377	206	564	1205	329	579	515	433	543	738	1130	714	272	366	437	402	400	271	407	420	920	1201	115	833	67	362	1278	486	381	156	537	534	669	671	516	817	698	853	856	972
OR6K3	0	0	0	0	0	0	0	0	0	0	0	0	0	0	0	0	0	0	0	0	0	0	0	0	0	0	0	0	0	0	0	0	0	0	0	4	0	0	0	0	0	0	0	0	0	0	0	0	0
PLCD4	147	244	257	326	88	229	319	207	132	114	55	177	194	150	224	100	56	82	86	400	307	101	126	164	189	120	102	75	97	290	232	15	68	145	40	221	45	53	20	90	99	159	95	74	226	39	154	72	105
WDR18	486	2397	1384	933	1347	930	1464	1276	2428	631	416	1362	2246	709	1224	425	699	886	1123	733	2292	571	730	1354	1751	3112	3711	2066	1681	5565	2244	227	1647	1152	1672	2826	2631	1791	1116	1594	2950	1639	3253	1836	4443	1263	2951	1474	5907
GZMM	62	86	66	41	30	51	86	35	179	44	56	128	45	33	96	9	8	60	41	80	101	25	16	64	9	56	38	138	101	111	24	2	48	12	39	12	10	62	5	17	125	51	113	29	16	14	29	39	62
GOLT1B	851	932	1402	2393	449	2130	1819	1152	852	542	405	1696	1075	586	1186	576	357	624	696	1908	2411	661	759	641	890	632	230	855	717	2039	2801	206	1455	214	637	1753	615	610	254	977	1766	941	1387	849	2711	875	1510	886	1867
BPIFB6	2	0	0	0	0	0	0	0	0	0	0	0	0	6	0	0	0	0	0	0	0	0	0	0	0	4	5	0	0	2	0	1	0	1	3	0	0	2	0	0	0	3	0	0	20	0	0	0	0
MDM2	1314	2566	1680	4557	1542	2509	2310	2296	3741	858	1221	1320	4060	1017	1775	1777	3063	3841	3476	2336	3496	828	1346	1304	1525	2038	1050	1842	1445	3598	5997	1673	1844	155	1040	4284	2908	2856	1722	3417	6220	6673	10445	1114	6157	2331	3269	3012	10802
MSGN1	0	0	0	0	0	0	0	0	0	0	0	0	0	0	0	0	5	0	0	0	1	1	0	0	0	0	1	8	0	0	4	0	0	0	0	6	0	2	0	0	0	0	1	0	7	0	0	0	0
TTC30B	170	766	217	722	612	650	470	415	1590	194	111	529	1593	165	372	204	744	617	1272	415	237	242	211	109	692	297	251	253	160	1135	490	302	718	60	222	720	274	248	381	156	368	346	1069	303	11	226	912	324	710
OR4P4	0	0	0	0	0	0	0	0	0	0	0	0	0	0	0	0	0	0	0	0	0	0	0	0	0	0	0	0	0	0	0	1	0	0	0	0	0	0	0	0	0	0	0	0	1	0	0	0	0
SPSB4	6	45	58	19	9	9	23	3	0	7	5	19	8	8	12	6	2	0	1	20	38	5	7	3	100	16	11	4	12	16	1476	0	30	13	4	89	6	6	1	15	8	2	4	12	37	81	37	3	2
C6orf106	3446	6387	6443	5582	2872	4882	6217	6180	3952	3483	1567	6274	4255	4296	6898	3977	2168	3388	3755	7152	7102	2776	3212	5348	4278	3949	2300	2515	3102	8215	6231	800	7917	2521	2450	5490	2756	2039	1326	3218	5845	3257	5363	5010	10187	7518	5494	2848	8167
AGO4	1286	959	1492	2711	497	1511	2393	1352	802	945	406	1108	1167	1131	1197	754	503	796	649	2643	1972	799	1148	390	421	733	377	351	575	1213	2027	157	530	132	198	1906	502	717	403	568	501	1268	1060	1174	796	983	857	783	933
RP11-545J16.1	0	0	0	3	0	1	0	0	0	1	0	0	0	0	0	0	0	0	0	1	0	0	1	0	0	0	0	3	0	0	0	0	0	0	0	0	0	2	0	0	1	1	0	0	0	0	0	0	0
DLAT	715	1213	1071	2072	675	1619	1640	1318	1845	572	345	1340	2204	501	1235	747	880	1068	1354	1193	1466	621	886	1540	374	1055	335	610	534	2001	4385	290	1228	286	446	2232	723	832	478	1317	1704	1117	2000	1821	1684	901	1581	1171	4525
CRABP2	701	2264	702	4335	2618	1692	590	115	4837	1994	337	3521	3415	1151	1763	37	2433	1879	2521	432	1641	196	5625	478	12999	317	1192	2174	2414	2528	27375	41	8001	7506	342	32522	269	2683	750	4236	1324	353	837	5016	1826	7105	7688	157	2843
MCFD2	3297	5073	5201	8263	2026	7550	8907	9786	2807	2598	1046	5110	4189	2662	6062	5591	1803	2281	2787	8758	8513	3918	2994	1944	2870	1619	792	1032	1007	4924	6843	401	5225	644	1593	3974	1577	1236	811	2081	3734	1324	2768	3178	3802	1596	4010	1622	4566
CA6	1	0	0	1	0	0	1	1	3	0	1	0	0	1	1	0	0	0	0	6	1	0	0	56	0	0	95	12	56	10	0	2	35	0	129	1	0	3	1	3	15	2	6	0	6	1	50	0	1
TSFM	277	1228	798	931	397	1069	927	756	1249	298	207	753	1391	253	868	226	375	586	523	879	968	410	448	1946	560	608	613	740	662	3160	2206	161	1132	268	490	1712	622	558	433	568	1976	1613	1692	555	2272	707	1570	557	2566
SLC25A19	88	368	154	234	195	224	226	166	365	75	76	181	419	111	280	57	84	218	172	182	1629	87	97	255	232	130	169	101	201	671	234	42	326	55	106	347	228	166	104	191	362	412	448	388	365	198	477	247	500
ATG12	1014	1612	1724	2678	574	2158	2272	1923	1140	868	491	1998	1737	805	1488	1043	619	979	900	2778	2109	969	840	633	725	742	581	1001	745	2766	2190	252	1249	206	510	2505	757	841	501	1250	2155	2049	1609	526	2550	1013	1859	950	2240
KRTAP12-1	0	0	0	0	0	1	0	0	0	0	0	0	0	1	0	0	0	0	0	0	0	0	0	1	0	0	0	0	0	0	0	0	0	0	0	0	0	1	0	0	0	1	0	0	0	0	0	0	0
ARPC5	4399	7168	8822	9392	1890	10111	11182	3581	3957	3783	1608	8153	4261	2672	7790	1660	1219	2623	2443	12052	9666	3532	4061	3361	2764	4168	2985	3872	5032	11682	9441	1127	6787	1484	3874	12323	3781	2782	1405	4212	8286	4924	6556	3689	21067	5146	7038	5824	8691
VCPKMT	157	308	331	498	153	338	352	299	335	141	141	200	442	106	232	106	152	169	184	428	559	124	136	260	164	131	136	168	147	799	657	57	198	36	49	512	131	177	75	221	612	561	393	195	496	129	415	146	282
TMEM64	1000	1261	1626	2940	515	1943	2280	2844	963	933	271	2418	1279	1046	1128	1784	590	820	1055	2569	1851	1272	787	312	827	388	144	216	550	568	2765	21	643	175	271	927	236	204	157	712	659	341	251	369	463	250	1508	380	82
GDPD5	1178	736	759	1095	163	624	1375	345	169	1043	115	2085	220	1340	886	248	48	197	170	1213	1012	651	986	806	3037	264	160	633	376	1232	2245	54	1143	403	75	589	185	166	83	492	525	288	249	944	1171	667	974	249	134
CCDC14	568	1250	662	3765	631	2040	1361	1445	1398	393	705	616	2479	632	758	619	931	1099	636	2284	2658	440	695	474	2558	1062	1647	1494	1616	4983	7557	372	1815	198	220	5250	1179	1382	614	1491	1774	3880	2555	941	2021	2371	2285	1268	624
SATL1	4	3	1	0	0	0	0	0	0	1	0	0	1	0	0	0	1	2	0	0	0	0	0	0	1	0	2	0	3	3	0	0	2	1	1	9	2	1	0	0	1	5	1	0	0	9	0	0	0
CCDC184	179	61	78	284	29	540	410	1112	265	158	25	410	58	80	167	740	3	49	40	297	357	151	364	10	14	55	30	75	67	89	261	25	68	13	4	139	17	32	40	27	88	81	62	7	14	41	110	17	54
KCNJ13	3	0	0	4	2	39	0	1	4	0	0	0	2	0	0	0	2	2	0	4	13	0	3	2	28	10	2	6	1	1	0	0	21	0	0	41	1	3	1	1	2	3	6	3	7	2	3	2	0
RPS25	6522	56274	32467	15587	13010	31905	34903	77165	36153	6710	5809	24281	47295	5272	25738	16940	11788	13245	9758	37583	25719	13883	6883	9447	3664	6640	8626	8549	8771	40152	23544	3190	12771	5205	13925	24420	16509	9966	7188	10352	32202	19866	29301	6183	31975	10338	21175	7616	31624
PRKRA	1245	1606	1961	2792	614	2462	2820	1996	1456	908	478	2126	1769	952	1708	958	741	858	928	2293	3073	1110	1279	847	1264	1186	723	1094	1068	2852	3842	374	2202	470	840	4131	1186	651	557	1506	2605	1726	2319	1552	3532	711	2263	1071	2247
DNAJB5	1777	1407	2880	4191	280	1279	1982	365	290	1311	751	3801	498	1804	1994	195	159	349	327	2051	4613	813	2730	267	236	314	95	214	206	824	1367	46	539	89	93	641	109	356	132	338	287	224	349	425	5265	227	981	88	372
AC002985.3	0	1	0	0	0	0	0	0	0	1	0	0	0	0	0	0	0	0	0	0	1	0	0	1	0	0	0	0	0	0	0	0	0	0	0	0	0	0	0	0	0	0	0	0	1	1	0	0	0
LRRC3B	60	5	45	163	12	58	54	30	155	15	12	15	129	11	25	7	40	80	24	184	7	59	10	0	21	2	52	6	5	80	3	15	11	14	26	1180	0	170	70	51	11	3	1331	21	6	43	29	39	4
CUL9	791	1969	1252	2177	1404	1213	1287	1840	1751	857	471	1112	2156	1422	1308	899	989	1424	1885	2091	2299	563	851	1084	960	1367	1385	838	825	4414	2270	235	928	453	476	2173	877	866	643	675	1475	2737	2421	840	3448	1170	1339	1245	1703
UCP2	396	16136	1895	1770	11389	2692	1632	427	21586	595	2658	1461	20308	368	3234	133	11813	14843	13281	1271	4709	275	653	11099	3262	16904	12204	11373	7814	18113	4111	5541	6592	5083	7579	12015	5137	12506	14982	11580	9055	8814	23841	15469	31946	18593	21689	9504	22619
TRMT1	757	2423	1372	2098	1296	1212	1275	2739	2480	692	714	1317	2792	750	1339	1085	1051	1379	1090	2075	2059	446	783	1698	830	1267	1810	1538	2009	6711	2620	149	3339	1917	637	2086	1358	1060	944	1534	2651	5375	1923	830	2822	1048	2193	1292	1856
CNKSR2	72	134	167	189	61	57	123	50	53	26	33	12	117	15	125	27	19	70	64	48	108	82	43	9	61	1	2	3	2	114	131	4	53	0	0	24	42	19	78	5	11	30	5	2	3	128	2	17	4
RAB3B	16	25	5	27	29	19	5	924	314	4	8	30	205	15	19	457	17	195	145	4	15	1	17	150	384	1633	251	261	123	19	2742	2	254	12	92	454	35	9	92	296	99	45	19	56	1026	136	327	26	38
NFS1	364	1094	795	1091	601	887	857	1331	1053	361	299	698	1350	499	888	552	616	599	651	984	929	353	426	1477	679	572	760	374	470	1919	1164	150	1039	399	503	1317	801	636	464	511	1174	3708	1201	612	1709	870	1110	850	1986
C9orf24	9	925	70	39	2646	17	73	26	8075	7	426	10	5225	17	93	7	3045	3079	5638	45	188	3	42	17	967	35	903	1	5	1217	17	782	86	23	37	440	139	26	2523	201	6	326	8047	7	90	8	133	111	3437
PCLO	46	203	99	470	231	242	46	288	401	22	99	27	558	123	96	76	429	329	367	165	335	35	71	242	369	170	162	252	10	539	15	36	284	15	102	343	206	14	58	139	646	238	100	14	203	158	344	274	111
PEX19	1466	3698	3421	3345	1567	3482	3483	4716	2324	1330	738	2843	3668	1689	3210	2177	1592	1693	2396	4157	3418	1741	1450	2488	1413	1232	1176	704	732	2781	3271	343	4010	539	1447	5470	1586	1619	707	1523	2608	1319	2273	1916	6222	1711	4250	2063	3605
PIH1D1	989	3724	2733	1850	1539	2146	2051	2431	3438	1004	601	2182	3254	1100	2485	950	1251	1457	1553	2719	2307	1101	1005	1797	1811	2615	2583	2172	1994	12577	3579	735	3360	1237	2131	5710	3995	2356	2000	2761	2447	3302	5026	2653	11433	1376	7529	1487	5162
BEND2	5	0	4	0	0	0	0	5	0	2	4	0	0	1	1	4	1	0	0	0	1	0	0	1	1	0	0	0	0	0	0	0	1	0	0	0	0	6	1	0	0	1	0	0	2	0	0	0	0
FAM102B	856	1065	1259	1538	345	1208	1565	820	368	805	220	780	661	509	1512	578	207	322	460	1735	828	734	584	449	249	827	230	291	459	660	2225	116	479	120	313	2887	677	557	193	208	325	323	670	347	1117	681	777	629	408
DPRX	2	3	0	0	0	0	0	0	3	0	0	0	1	0	0	0	0	0	0	0	0	0	0	0	0	0	0	0	0	8	0	0	0	0	0	0	0	1	0	0	0	1	0	0	0	0	1	0	1
AC129492.1	0	0	0	0	0	0	0	0	0	0	0	0	0	0	0	0	0	0	0	0	0	0	0	0	0	0	0	0	0	0	0	0	0	0	0	0	0	0	0	0	0	0	0	0	0	0	0	0	0
LTN1	944	752	1081	2727	471	1710	1985	1205	720	663	342	1235	1216	805	894	648	404	711	733	1617	2011	801	738	294	514	619	177	264	316	1093	1523	98	932	64	205	1377	495	434	199	473	608	745	540	657	364	220	845	555	317
MN1	659	351	1165	742	299	494	1394	1745	172	314	180	578	334	1629	1431	928	87	98	100	794	738	306	285	131	4843	25	18	44	61	43	639	28	44	88	45	32	19	32	11	33	146	129	154	20	45	35	94	662	40
SLC6A8	976	1308	1600	2063	1122	1536	1470	503	1423	1625	442	2905	1558	2839	1804	593	840	814	2211	1733	2730	753	2743	7870	2027	764	2666	411	2963	1669	7688	558	4468	3722	3386	4489	2836	4914	2594	4181	1529	6112	3559	4870	4124	4695	3043	4583	6934
TLR8	16	110	24	63	9	42	57	19	14	39	9	46	17	51	94	3	7	10	21	42	29	13	12	126	3	48	7	8	17	41	8	1	56	0	19	0	6	14	6	3	106	10	62	61	7	17	8	53	37
RASSF6	3	167	21	44	132	165	55	276	837	0	57	10	973	0	13	91	205	329	264	43	167	0	5	13	329	1078	605	267	214	688	1	258	76	8	152	1900	157	841	109	1009	146	503	854	54	529	351	1172	604	444
SIPA1L3	794	2105	801	1324	2608	1259	893	1111	2773	658	456	765	2491	798	915	859	1845	2174	2876	1171	2028	324	760	1072	3782	6160	1782	989	1284	2244	1426	544	2739	552	1676	3618	1582	2266	868	1764	1674	1820	3116	4229	3015	1651	2628	3485	8327
DNAL4	365	1894	860	879	1269	1119	706	1411	3161	374	248	630	2838	316	770	614	1432	1409	1894	862	1035	331	447	699	1689	1185	1228	543	494	3549	1584	584	678	223	766	2623	995	829	1103	791	1237	477	3855	1367	2072	945	2414	805	2904
EPB41L4A	206	496	205	515	357	495	473	157	413	164	128	223	645	125	302	66	360	481	615	609	756	202	143	12	179	526	91	152	59	247	349	59	463	82	140	1074	19	70	97	197	90	129	232	308	388	279	159	155	1060
C6orf223	17	21	0	35	15	39	18	1	28	6	4	21	11	8	4	0	4	73	19	32	275	8	10	152	115	390	130	246	97	549	988	5	45	413	39	37	89	205	12	133	110	16	99	86	1074	401	752	9	538
MAGI2	498	611	917	1001	315	918	927	1406	485	358	170	613	789	431	559	797	339	316	539	1443	703	486	442	99	188	109	16	61	62	361	656	27	139	60	5	390	11	108	86	23	232	200	213	20	147	99	153	31	95
CFAP99	6	39	0	46	99	5	5	5	274	0	18	6	350	3	6	1	85	124	175	3	15	0	2	3	45	0	24	4	3	195	5	54	8	3	1	47	12	70	226	9	2	99	514	5	11	1	56	5	60
DAW1	1	76	13	0	175	0	0	1	1306	0	115	1	1389	4	22	0	1078	729	1149	1	4	0	0	1	0	3	2	4	12	2	0	1	2	0	0	0	1	2	0	1	1	6	0	0	8	0	1	1	28
GPR143	40	336	55	168	165	318	93	209	243	79	86	136	231	45	92	209	95	204	159	60	344	82	117	128	171	225	269	136	213	636	6761	61	598	67	199	472	240	147	56	234	169	47	302	317	1459	299	549	363	58
PLAC9	1061	1940	4601	886	198	229	1092	86	100	763	66	1559	531	264	1744	72	82	64	240	870	487	515	162	10	31	40	27	53	31	75	86	3	37	13	11	52	5	14	14	18	62	56	23	18	44	5	61	16	49
KCNJ12	129	1317	512	245	707	229	348	136	819	135	59	97	743	48	607	136	108	215	1042	222	53	90	91	95	458	0	29	10	5	37	678	1	1438	248	65	776	1	108	3	21	31	12	12	112	21	71	55	4	46
CEACAM19	154	437	296	479	230	227	294	592	512	113	240	87	709	85	245	219	279	270	195	558	745	64	239	125	233	127	217	211	193	799	32	37	362	169	13	290	32	123	103	54	38	307	113	196	373	105	148	254	106
ACOT4	8	100	68	49	39	91	53	131	77	26	19	48	57	12	136	64	27	94	65	23	111	27	43	472	41	206	156	129	68	742	244	76	86	35	360	220	251	62	73	106	407	154	434	173	266	261	410	84	353
DTL	98	140	43	413	29	112	278	23	35	21	11	221	88	24	85	10	19	59	24	214	95	43	158	308	500	546	343	334	250	984	3591	104	1105	79	111	2494	691	442	79	1083	636	517	583	709	944	394	1129	1311	1102
RP11-178C3.1	0	0	0	0	0	0	0	0	0	0	0	0	0	0	0	0	0	0	0	0	2	0	0	0	0	0	0	0	0	0	1	0	0	0	0	0	0	0	0	0	0	0	0	0	6	0	1	0	0
SOX2	0	145	45	1	280	1	3	12	847	3	3	1	1350	7	17	3	58	9	818	20	4	3	1	0	2035	62	5	1	3	38	0	1	3	300	1	37	4	10	3	102	1	3	2	3	0	9	32	1	6
YWHAQ	5947	11467	12287	18187	4477	14694	15623	13224	7329	6347	2365	13275	9699	5610	11085	6434	3635	4900	6950	16174	18392	7076	7268	4906	9110	8934	4173	4570	4809	14986	24061	2085	14704	4509	3078	21627	5340	5582	2471	9998	9501	5031	11831	10509	9967	8640	14481	5773	13426
MYO3A	16	58	49	31	35	11	17	10	113	12	64	0	67	4	59	3	22	194	59	18	23	15	0	0	0	0	1	2	1	193	1040	0	0	0	0	1	0	5	0	0	0	1	2	3	0	3	0	12	0
PRR35	0	5	0	0	11	0	1	0	4	0	0	0	20	0	0	0	0	0	1	0	0	0	1	3	74	4	0	0	0	0	0	0	6	2	0	13	0	1	0	0	0	5	1	2	2	0	1	1	3
CCDC15	29	92	61	114	51	85	61	80	117	27	11	33	147	36	44	47	77	48	90	87	91	27	17	98	44	51	31	13	26	166	380	17	143	9	27	305	106	19	15	67	85	51	123	52	53	76	89	44	114
TRAPPC13	433	573	819	1490	282	1008	1119	567	602	308	165	713	942	380	622	258	302	373	498	1134	1120	446	429	692	381	449	261	443	262	1175	1228	133	560	87	191	1783	380	429	162	427	454	835	973	421	1352	484	808	535	809
GTSF1	10	6	13	0	1	1	75	1	7	0	4	10	4	4	3	1	3	12	32	17	21	2	2	25	0	8	1407	8	10	9	1	5	1822	5	6	1	7	13	3	4	22	19	22	5	2	33	3	7	4
MMS19	1438	4340	2674	3566	2026	2280	2779	3756	2723	1502	723	2021	3594	1235	2243	1937	1534	2314	2439	3288	2595	1130	1509	2351	2236	2506	1831	1081	1346	6810	4055	331	2380	1407	1101	3056	1429	1526	952	1823	2425	2927	2386	3488	4794	1406	4867	1544	3153
MDGA2	4	0	0	12	0	11	0	0	0	0	4	2	0	1	4	0	2	0	0	1	7	0	14	0	2	0	0	0	1	0	30	0	2	0	1	1	1	4	0	0	2	0	0	0	1	2	3	0	0
OR52A1	0	0	0	0	0	0	0	0	0	0	6	0	0	1	0	0	1	0	0	0	0	0	0	0	0	0	0	0	0	0	0	0	0	0	0	0	0	2	0	0	0	0	0	0	0	0	0	0	0
PRKAB1	853	2203	1608	2102	1030	3053	1679	1524	1615	881	568	1401	1852	800	1643	844	767	1242	1149	2426	4479	1052	947	1263	1091	3142	2676	1981	1573	6100	1557	650	1759	464	1284	2757	1853	1766	1948	1589	1493	2412	3006	1344	3744	813	2478	1427	3648
PTP4A3	1648	1721	2703	2139	1335	2483	4293	626	3124	883	1980	1564	1483	968	3070	234	340	2103	938	2658	4163	467	2416	2495	7849	619	695	836	1778	4078	2623	153	4063	5213	1794	3484	576	3073	686	573	1898	1805	1238	3340	1710	3958	4229	723	600
ASB7	544	885	690	1155	481	1251	1332	921	847	442	226	832	840	506	891	593	297	637	728	1044	963	461	473	505	527	419	362	490	226	1043	925	122	882	136	267	943	315	370	238	391	575	770	707	639	683	288	828	389	989
IGSF6	61	229	108	103	131	219	228	81	210	128	84	96	157	45	270	46	80	438	167	202	213	61	64	547	27	136	106	93	223	497	154	69	165	6	162	57	77	348	64	92	520	340	611	105	98	115	165	279	193
ARID3A	166	493	220	461	183	388	272	199	339	69	51	153	422	138	333	139	106	210	313	137	535	75	137	324	3336	693	357	436	417	624	2017	44	769	315	231	1185	348	464	232	315	910	655	585	870	868	283	905	358	1159
TMEM56-RWDD3	13	23	18	60	12	45	45	26	19	17	9	9	52	6	14	12	8	15	7	52	41	12	5	4	9	13	7	13	3	43	29	2	21	1	3	68	6	9	2	7	25	17	31	8	31	14	12	8	15
WASF3	870	976	1522	1810	465	1554	1671	2757	522	572	298	1058	898	598	1248	1608	730	573	753	1989	1155	614	837	23	18	74	191	73	243	336	72	22	347	6	397	504	253	30	37	149	398	512	150	500	837	214	279	450	426
CFAP44	163	511	267	864	637	625	364	488	2865	91	279	47	3704	189	221	285	1563	1514	2117	792	734	82	190	120	444	186	636	339	690	1902	1083	65	349	34	137	1372	341	1113	408	306	328	1786	763	212	515	398	951	377	125
ANXA1	4397	10889	8937	6324	6973	5731	12742	5073	16149	3800	3723	10535	18738	3120	8600	2073	8477	12692	8977	15366	10095	6998	2943	662	3006	12763	9934	41171	2653	36429	25051	8179	9250	2273	573	6262	14895	9298	11150	18681	17574	2158	24904	4581	58437	6256	11571	14257	268395
C11orf98	9	138	89	77	20	78	80	130	219	19	11	87	140	11	101	16	17	20	19	79	151	33	13	39	26	35	51	57	49	471	281	4	130	49	37	168	50	52	39	32	149	358	324	24	420	49	297	24	274
ROMO1	542	3330	1811	924	1559	1188	1211	1857	3226	740	559	2192	2086	717	1864	467	1111	1148	1032	1394	1669	484	742	4326	3063	2699	5545	3052	3017	9544	4104	579	3363	5598	2899	3117	2960	2220	3310	1859	5651	18652	5184	1791	12776	3507	4484	2013	6853
ANKDD1B	14	87	23	74	102	30	47	37	500	12	60	7	503	12	19	5	280	308	226	59	52	4	12	7	34	15	32	25	10	106	4	121	17	0	7	48	17	46	109	11	25	136	473	15	40	10	223	19	82
AMELX	0	0	0	0	0	0	0	0	0	0	1	0	0	2	0	0	0	0	0	0	0	0	0	1	1	0	0	0	2	0	0	0	0	0	0	0	0	0	0	0	0	3	0	0	0	0	0	0	0
WISP1	875	124	112	1598	88	805	1422	630	70	483	61	1221	166	260	297	309	24	37	98	968	1580	632	617	18	25	348	46	146	284	36	41	4	255	28	7	55	17	63	17	145	23	103	91	101	35	48	110	32	134
SDCBP2	82	395	138	133	71	215	223	86	307	70	88	214	177	70	176	60	34	130	142	242	816	78	76	416	104	995	185	284	119	1120	123	178	73	123	18	166	101	180	144	45	700	435	721	108	4482	130	445	47	3488
B9D2	165	458	298	238	428	300	301	160	1485	146	153	393	914	159	389	107	420	585	562	346	372	108	189	153	569	322	572	260	231	1861	338	203	462	155	381	502	395	152	463	227	386	394	1608	299	680	173	733	380	1203
UNCX	0	0	0	0	0	0	0	0	0	0	0	0	0	0	0	0	0	0	0	0	0	0	0	0	110	0	0	0	0	0	0	0	0	0	0	16	0	0	0	0	0	0	0	0	1	0	0	0	0
C2orf72	4	60	2	3	12	15	6	3	24	0	3	4	106	3	56	5	4	0	22	4	9	13	2	38	474	28	6	2	30	31	804	29	44	20	23	450	12	16	21	12	13	26	63	189	613	89	33	47	221
MTIF3	428	1746	1716	1623	518	1633	1752	1879	1700	566	312	1242	1688	583	1334	525	624	805	571	2113	1305	858	532	739	326	482	732	754	850	3072	1884	262	887	160	690	1637	570	712	498	554	1287	2305	2175	460	2238	522	1778	483	2284
ACSF2	353	2618	1077	733	957	1029	771	3481	1522	403	296	538	1789	398	953	1529	277	1201	1196	1010	681	402	263	4256	2516	470	576	665	539	4793	1631	194	1857	1308	234	1680	763	1736	1080	677	4142	1289	1600	462	1357	812	2702	372	1861
OR52N4	2	5	29	22	9	10	3	15	12	1	8	1	11	1	5	14	9	18	5	17	10	0	0	0	0	1	0	1	0	4	0	1	0	0	0	5	0	3	0	1	1	3	2	0	1	0	2	12	1
CHRNA1	3	15	0	0	0	1	0	0	0	0	4	3	3	4	2	0	2	2	0	1	0	0	0	7	135	21	207	4	91	77	6	0	264	450	17	332	21	23	42	28	25	21	9	16	7	5	41	15	63
SUMO1	1519	4347	4254	4262	1305	5247	4748	3787	4472	1194	746	4114	4674	1036	3613	1522	1315	1781	1915	4424	4599	2106	1452	1864	2231	1368	1303	2224	2291	10015	10242	857	5932	899	1603	7662	1890	2200	1165	3118	7116	4299	6603	2872	6727	1501	7072	1546	6411
OSGEPL1	158	420	346	674	226	551	438	651	444	178	111	279	519	238	361	337	226	286	250	686	283	198	207	171	382	184	201	218	165	591	1140	32	415	84	138	555	366	215	101	192	226	346	401	252	390	103	360	151	316
UNC93B1	309	1905	572	492	1804	936	506	523	3273	347	547	679	2266	234	875	319	1235	2376	2225	554	1303	232	335	1424	3615	2933	1376	1445	1237	6229	1021	386	2785	1185	1431	2783	1506	737	1914	759	1563	1694	3513	1616	4487	2949	2200	1936	3489
DLG3	1263	4590	3449	2236	2903	2192	1711	2833	5161	1004	540	917	5885	1031	2266	1165	2654	1658	2897	2425	1605	831	1254	1041	1770	2702	2624	2704	1740	5814	2301	714	3385	2874	834	4007	1421	2282	1389	2178	1298	3309	3675	1360	6192	3538	4121	1973	10877
RP11-795F19.5	24	114	45	90	27	82	60	218	78	17	29	31	117	36	46	61	32	37	55	91	81	19	34	4	41	26	36	12	36	152	149	1	13	14	5	68	12	4	35	15	22	334	11	15	167	14	17	99	7
IRX3	88	285	246	134	290	152	237	27	946	24	122	131	921	53	208	6	501	407	539	244	845	84	62	342	384	436	39	7	34	2675	987	112	228	9	762	1639	178	1170	755	40	253	426	629	30	36	625	1534	24	306
PCBP2	4891	21363	16895	13866	6558	17693	20543	25797	14252	5274	2778	12438	18424	4852	13404	7570	5624	7787	7785	24816	16812	10353	5067	8556	5914	6848	5938	5896	4738	19240	29279	1587	17124	5521	5326	19060	7039	5496	2738	8488	20690	16256	18133	6115	14029	6863	15571	5715	17045
SFI1	514	1369	630	999	794	731	801	1146	2253	376	410	515	2065	589	666	517	888	1261	1150	1276	1092	291	355	422	869	816	1207	789	682	4201	705	166	809	295	570	2318	803	927	961	594	731	1567	1753	390	2194	837	1335	728	1491
LIPI	5	1	10	91	3	54	21	3	0	17	2	24	4	3	13	8	1	1	0	18	6	3	7	0	5	0	1	0	0	0	1	0	3	0	0	2	1	2	0	0	0	0	1	1	1	0	0	1	0
ZNF304	366	782	576	1040	502	824	863	638	509	474	187	641	681	442	670	495	289	436	544	1103	875	392	350	308	638	378	342	187	337	474	682	76	917	70	258	1030	279	321	100	160	70	308	360	430	452	258	640	406	718
SORL1	489	7731	2888	3897	6638	4132	1183	4116	17688	704	2229	445	20298	978	1533	2053	21802	10312	14060	989	4435	315	503	2695	1955	4966	1612	766	661	7087	32	814	3203	370	2436	3834	1399	2027	1374	1111	2342	3324	6232	5941	5996	4609	3412	5953	10236
C1orf168	8	1687	223	280	1256	494	12	11	1751	1	551	1	4142	3	109	4	1580	1673	1412	18	1136	0	39	8	165	213	131	197	71	749	0	84	156	33	119	193	59	11	68	118	32	117	722	66	165	99	231	41	26
RSU1	3096	3911	5631	8051	866	5672	6725	3103	1507	3473	851	7111	2018	3174	4876	2766	615	1506	1640	7292	5139	2622	3548	1402	603	1803	1014	2341	2153	2727	8953	565	3161	474	1218	5365	776	1339	961	2099	2083	1767	3833	1566	2631	1264	4626	1959	4470
GLTPD2	13	59	19	45	43	24	10	37	37	13	2	28	59	10	20	19	18	24	24	42	26	11	14	8	4	18	0	3	0	36	9	0	3	0	3	73	14	7	3	6	14	11	8	3	34	12	7	10	88
DDAH1	2171	4191	1979	3504	3037	2929	3098	919	6313	1191	730	2957	8487	743	1411	648	4342	3011	5953	1921	2058	669	2543	1123	1828	5182	1684	1728	1711	4163	711	929	2517	461	1450	4317	3556	922	1562	4748	7039	3486	5845	4118	12926	1982	3837	3593	11018
SNX24	162	301	253	512	156	440	339	296	464	109	113	305	607	120	274	158	241	397	277	431	411	131	196	110	307	252	161	525	159	882	567	155	474	61	119	775	168	188	137	319	512	265	701	336	913	505	627	219	804
NINJ2	82	123	222	104	34	125	156	18	81	130	61	139	64	78	210	9	62	91	30	415	168	107	77	166	10	153	146	98	114	200	269	111	97	96	250	222	13	406	64	135	345	94	63	83	68	141	222	95	140
ARL5C	16	1	1	1	0	0	1	0	0	1	1	1	0	10	4	1	0	0	0	1	0	0	1	1	0	0	0	1	0	0	0	0	0	0	0	0	0	6	5	2	0	0	0	1	1	0	0	0	0
DDTL	33	88	58	84	38	62	76	125	56	20	24	23	121	19	19	47	60	46	33	98	102	39	28	54	35	37	54	42	27	291	123	8	28	28	10	95	31	37	31	35	204	91	83	25	134	97	63	43	27
ZNF202	358	621	573	1043	399	776	948	962	598	286	220	360	997	286	524	403	269	362	422	1100	1301	268	434	201	218	275	471	337	322	1222	1088	59	384	120	227	1022	443	249	166	273	572	623	531	450	420	392	495	376	480
FCRL5	2	6	18	65	56	77	12	25	11	8	9	93	8	6	32	15	6	1	7	15	14	1	2	238	2	120	14	269	58	4	9	15	21	1	0	13	10	48	1	6	446	220	12	29	3	4	4	20	56
CSTF3	357	1284	979	1837	486	1146	886	961	1506	346	316	992	1877	307	889	395	707	691	604	1399	1473	369	396	730	364	601	661	812	1194	2520	3432	264	1263	270	283	2465	1004	865	443	1111	1897	1809	1912	1338	1640	912	2059	840	2267
COQ10A	178	429	419	684	248	474	408	697	642	194	155	331	759	240	389	295	269	379	413	462	636	210	283	466	101	250	343	351	157	1206	950	103	362	110	174	606	522	116	195	234	244	560	557	142	419	249	488	170	394
MRGPRX2	2	0	10	1	0	0	0	0	0	1	0	2	1	6	5	0	1	0	0	4	0	7	0	0	0	0	0	0	4	1	0	0	2	0	0	0	0	2	0	0	0	0	0	0	0	0	1	0	0
DIAPH3	13	90	17	194	9	57	44	2	14	2	13	92	35	6	25	4	16	42	8	35	61	11	65	169	273	583	170	656	156	318	1119	152	421	92	33	1006	350	414	176	874	731	423	551	751	603	256	899	523	1170
FKBP1A	5293	14431	8312	11405	2778	10891	13289	7143	6600	4113	2747	14978	7255	2936	10655	3233	3486	4407	3651	15701	14296	4427	7148	12822	5242	4238	4207	4824	6383	12892	16801	1725	9138	2693	1669	12077	3790	4523	3072	6316	14249	8873	11254	6508	13027	6650	15147	4202	9423
GNG4	105	233	321	951	32	710	176	3832	26	282	79	774	65	197	545	3030	27	36	48	658	1608	327	352	30	1080	39	74	151	87	836	6268	10	1256	64	33	2509	20	37	42	105	147	66	29	41	119	165	73	33	97
PRC1	102	703	259	833	183	391	397	262	238	65	95	136	351	114	190	157	144	188	123	368	406	151	127	959	1568	2343	1193	986	602	1355	6179	237	1489	543	253	3043	1372	1469	269	2370	2130	2808	1984	1729	3003	1274	2542	1384	3796
MAGEB1	3	0	0	0	0	0	0	1	0	0	0	0	0	3	0	0	0	0	1	0	0	0	0	0	0	0	0	0	1	1	0	0	0	0	0	0	0	0	0	0	0	0	0	0	1	25	0	1	0
CLHC1	60	153	95	486	104	146	122	132	271	55	84	106	565	90	100	86	189	219	190	229	216	41	106	47	163	83	174	95	92	536	229	49	131	47	25	381	92	142	97	104	112	209	384	103	327	130	263	91	94
GHITM	3529	6274	7720	7390	3215	8525	9558	7802	5990	3262	1663	7599	7570	3276	6929	3458	3077	4016	4337	9455	9175	4721	3554	14723	1412	3854	2176	2948	2344	7697	9073	429	7652	1844	2128	7636	2833	3652	1733	4804	9954	2907	7843	5357	9370	2716	10417	3575	19656
GOLGA7	1558	2187	2634	3209	754	3710	3610	2769	1516	1342	517	3648	1729	1297	2424	1479	690	1139	1238	3179	2963	1756	1837	2978	1866	1053	650	1364	1618	2972	17450	286	3113	895	767	4952	784	1021	752	1517	2372	1642	1998	3060	2589	1535	4650	908	2798
MATN3	81	113	73	125	12	95	122	46	15	95	17	198	37	31	109	32	8	15	12	166	86	76	100	149	290	38	33	31	146	21	278	14	55	120	3	63	7	24	6	412	74	183	110	53	15	388	69	14	18
RPTOR	1575	3218	2586	2742	1881	1910	2239	2428	1856	1984	602	2929	1916	2578	2598	1472	1126	1428	1869	2898	2516	923	1814	809	2106	1530	1136	698	1441	1730	1618	166	1439	937	937	2032	862	962	504	1081	883	1416	1715	2140	1903	773	1576	1174	2933
MUC1	166	13336	3371	1423	14664	7853	1674	367	18677	304	7396	687	14442	641	4057	72	12935	21687	8700	1100	14257	80	1121	15336	2080	8151	5522	21823	2862	61352	154	6243	30578	3987	29141	12494	10935	7134	15428	4748	705	14880	24325	20680	34715	9783	32720	33735	37138
EPX	8	36	10	18	38	10	13	22	113	4	3	8	73	10	7	23	43	24	51	22	11	8	4	1	32	1	7	6	0	19	3	8	18	7	3	11	0	8	1	6	8	2	18	6	7	3	9	2	21
TIFA	205	938	394	611	330	926	602	718	612	177	158	321	716	202	569	383	269	415	446	614	1528	288	295	446	188	479	360	691	555	1603	204	157	556	136	560	2496	608	481	207	567	644	799	934	448	896	653	787	652	1206
TP53TG5	26	33	40	57	37	34	31	24	33	13	15	25	57	20	44	12	26	35	39	68	58	14	20	5	49	26	18	4	2	20	27	1	10	16	3	11	14	13	7	8	6	11	28	8	11	12	19	16	38
ZHX1-C8orf76	13	22	21	22	2	15	14	23	16	9	19	13	15	10	11	3	11	4	6	22	32	6	6	42	23	7	18	21	34	55	27	8	32	48	6	36	22	7	14	20	35	95	25	33	38	44	65	14	30
MPV17	866	2083	1372	2010	1090	1839	1507	2238	1685	816	738	1897	1912	906	1620	1072	969	1506	1186	2123	2326	650	1319	922	1628	1206	1516	1687	1599	2734	6633	288	2014	1550	1071	1895	1563	1315	998	1630	1561	1563	2265	1223	1569	2791	2565	1161	2588
IER5	1436	1943	2431	1588	581	1862	2171	351	1283	999	507	2923	1114	945	1955	203	341	1356	900	2364	3845	1079	1322	763	1343	567	1006	2015	1069	3019	2992	273	549	329	437	2120	1151	924	620	1257	1631	1113	2083	473	5069	1666	1309	1460	6246
CBLL1	1045	1118	960	2164	636	1807	1740	1934	940	726	302	1223	1251	733	995	1236	619	861	1018	1793	2009	771	933	420	954	685	503	478	579	1355	3773	203	1592	339	465	1760	675	743	279	696	1115	890	1126	468	807	711	1290	764	1740
PPT2	466	605	567	763	186	576	636	1128	326	164	174	515	475	355	669	654	191	212	216	711	748	294	313	191	166	232	171	206	197	450	2161	36	419	139	118	354	203	111	99	238	264	261	452	396	582	319	343	182	336
DBNDD1	58	1147	204	140	630	268	119	741	818	38	124	35	1001	78	210	375	315	632	538	187	416	24	130	740	845	1305	2915	801	1067	2487	475	352	2554	495	580	3140	1157	1842	1335	4250	998	743	3130	1804	1219	1338	4753	2313	6462
PTPRD	500	581	498	2020	221	390	522	5598	113	361	37	438	504	321	475	2175	54	32	479	1136	575	235	458	0	130	69	112	20	38	246	5252	5	221	183	22	285	3	231	10	684	41	65	20	195	32	91	527	105	30
SRD5A3	367	669	729	720	303	895	997	454	1061	202	356	510	580	140	569	101	258	918	559	666	1916	209	374	469	478	3328	1758	1391	1054	1533	1768	902	1389	213	3126	1760	1387	614	3759	697	2865	914	5271	1533	17346	1154	5838	1030	2613
CLDN1	4627	20633	9383	2149	22421	4143	7978	160	11357	9000	6283	10333	12702	12327	13959	62	2405	9827	14768	17200	6966	8342	3526	50	1016	3490	55	3634	210	2091	8178	485	5171	935	239	5145	115	535	118	959	340	366	1068	32156	600	1092	786	79	2228
P2RX5-TAX1BP3	19	41	39	47	19	42	46	40	31	18	9	23	28	17	43	23	6	25	34	62	71	18	13	42	17	22	25	20	21	42	28	1	80	11	14	43	11	30	6	33	81	24	35	14	49	13	49	24	44
C1orf52	394	748	698	923	358	1015	1021	960	629	316	218	574	900	329	578	420	258	431	462	1046	1012	388	394	368	487	301	237	420	540	1249	1895	108	462	267	123	1074	367	373	259	441	955	912	796	440	936	726	768	260	551
SLC28A1	22	40	21	24	41	8	3	4	154	2	13	7	65	9	14	7	121	89	37	4	14	9	4	8	21	5	9	25	2	66	4	6	7	3	2	4	5	27	9	1	17	8	28	5	29	5	9	6	175
GOLGA6D	0	0	0	0	0	0	0	0	0	0	1	0	0	0	0	0	1	0	0	0	0	0	0	0	0	0	0	0	0	0	0	0	0	0	0	0	0	0	0	0	0	0	0	0	0	1	0	0	0
IRF4	23	49	40	108	50	227	50	37	37	22	59	163	22	46	94	110	4	37	35	25	1309	16	24	448	6	114	28	188	161	38	560	3	27	1	19	15	14	75	1	39	416	117	89	38	25	18	25	77	81
TCF21	647	336	460	352	11	246	922	3226	6	560	18	384	33	667	294	2483	2	6	12	998	189	489	357	0	15	5	37	6	799	2	838	0	9	1	5	9	3	6	0	9	74	24	7	2	3	9	19	1	0
KIF20B	154	312	251	704	160	537	419	439	176	110	57	153	340	131	219	241	110	133	198	365	250	199	83	411	267	477	191	462	386	390	2176	94	693	100	79	1189	343	511	100	921	488	855	582	832	333	417	1556	328	1151
UTS2B	28	13	11	22	10	10	35	83	30	6	3	11	33	12	8	31	32	20	22	36	55	28	6	28	4	2	2	4	7	0	6	3	4	2	0	18	2	1	2	1	10	7	15	8	2	3	4	4	4
SLC5A5	19	1	1	5	1	174	11	2	7	0	343	0	3	17	34	6	4	107	4	12	692	1	2	282	6	5	5	153	4	140	1	15	2	1	173	2	30	44	16	8	0	158	7	10	3	6	68	3	5
LRRC55	24	65	24	247	64	33	90	4	186	194	790	853	28	160	93	3	11	1331	104	37	72	14	290	0	19	42	48	22	8	45	4	5	11	3	14	2	2	1	3	3	11	7	9	7	12	5	10	2	1
AL358852.1	5	43	33	27	15	18	27	47	24	15	10	27	33	14	10	19	14	15	22	73	26	12	9	10	11	19	14	8	9	80	6	1	11	5	13	62	6	6	5	6	80	34	21	1	42	7	27	6	22
KLHL4	538	344	1272	582	69	273	1100	1211	51	369	66	800	166	410	770	572	28	67	109	693	461	510	296	1	3	0	2	6	6	0	12	1	58	1	0	10	2	3	2	10	4	1	9	3	0	1	16	0	0
PTEN	3720	8434	7376	8625	3129	7813	7820	6072	5291	3838	1239	6777	6387	3510	7091	3715	2294	3697	4371	11154	4716	4168	3157	3143	1148	1326	704	1485	1763	5660	4805	1172	4546	596	2073	2961	1395	2293	486	3247	4189	4779	5140	2816	4430	1964	5897	2790	6352
ZBED6CL	182	698	419	442	258	991	683	967	353	118	87	202	213	117	200	714	231	273	401	645	890	219	228	205	650	579	298	281	192	2510	497	71	1103	86	481	939	489	341	108	966	1657	385	1049	318	409	298	955	324	519
PGRMC2	2514	3996	3594	4283	1419	5925	5950	4928	2594	1708	821	3995	3190	1630	3479	2860	1285	1934	2039	6459	4608	2961	1950	2177	975	2341	1562	1262	1894	5612	7094	455	2761	642	2045	5583	2806	1631	1543	1519	5096	4087	3204	2041	11910	1586	4509	3068	8161
OR52M1	0	0	0	0	0	0	0	0	0	0	0	0	0	0	0	0	0	0	0	0	0	0	0	0	0	0	0	0	1	0	0	0	0	0	0	0	0	2	0	0	0	0	0	0	0	0	0	0	0
CSNK1A1L	2	0	2	4	0	1	1	1	1	3	1	0	1	1	3	1	1	2	2	2	1	1	0	0	1	2	0	0	0	2	0	0	0	1	0	1	1	2	1	0	0	0	2	0	2	1	0	2	2
CA8	30	494	221	815	436	880	290	53	778	85	394	41	547	35	231	19	201	520	508	136	1944	67	132	2410	1268	1796	896	1549	781	4859	60	320	823	144	964	4432	1916	473	701	757	1333	570	2569	1251	6246	1442	1162	1205	1051
SORCS2	261	251	677	1234	70	440	570	789	118	436	111	290	117	658	736	627	22	278	51	863	379	134	191	196	1430	53	48	13	63	72	40	7	91	47	4	144	6	468	13	32	16	55	50	249	25	30	179	7	42
PLD4	63	552	92	146	397	117	185	101	274	195	69	166	307	100	102	41	179	329	318	180	228	36	59	153	134	32	62	34	83	289	29	25	345	10	39	34	52	125	28	39	92	41	349	9	112	57	147	55	27
TRPC4AP	2069	4973	3055	4864	2446	3492	3859	4034	3451	1894	1036	3861	3578	2034	3581	2056	1921	2869	2639	3893	4209	1456	1921	3302	4567	3324	2946	2122	2640	6400	7375	712	6081	2578	1931	6305	2396	2287	1898	3043	3348	7761	5205	4124	7499	4420	5119	3623	6735
PRDM4	833	1434	1305	2414	845	1756	2128	1990	1275	812	403	1201	1549	716	1271	1073	721	1041	1121	2217	3476	754	823	800	941	874	992	626	754	1788	2540	363	1757	400	581	2036	923	863	352	1640	1954	885	1969	1508	1403	632	1850	1168	1815
KRTAP20-2	0	0	0	0	0	0	0	0	0	0	0	0	0	0	0	0	0	0	0	0	0	0	0	0	0	0	1	0	0	0	7	0	0	0	0	0	0	0	0	0	0	0	0	0	0	0	0	0	0
OR10H4	0	0	0	0	0	0	0	0	0	0	0	0	0	0	0	0	0	0	0	0	0	0	0	0	0	0	0	0	0	0	0	0	0	0	2	0	0	1	0	0	0	0	0	0	0	0	0	0	0
THRA	3419	11469	8235	6453	5426	6893	5726	12657	9100	3727	1385	4734	8413	4662	7386	5680	3903	4600	5256	9024	3844	2499	3485	757	2098	1600	1889	1467	887	5855	4212	212	1873	1711	1047	2815	1048	1555	462	1443	2659	412	1963	525	1332	1153	1243	1187	2360
AGT	225	1254	245	382	167	23	397	46	695	456	849	617	301	169	571	48	74	1511	251	312	319	397	92	540	241	16	386	19	148	189	35	9	110	607	63	15	32	53	80	122	140	161	53	5	828	67	20	7	116
CCL21	4490	16503	9669	9963	4928	1335	13696	595	818	1537	1651	31744	2242	1191	18329	284	1022	587	3135	3062	18723	3917	4117	4	44	183	178	249	17	1	71	169	56	70	48	4	297	191	8	1515	844	164	770	14	12	199	488	8	22
KLK12	5	14	0	6	5	5	0	1	9	0	10	2	26	13	0	4	12	7	13	1	3	0	0	4	39	21	190	43	10	43	0	1	13	0	49	62	8	106	15	52	41	12	6	7	157	3	35	14	523
AGAP4	29	79	80	138	49	83	48	170	82	12	6	18	197	19	76	26	18	42	23	211	105	10	25	20	23	22	55	6	69	203	118	7	37	35	5	94	27	14	27	20	66	263	139	40	54	75	154	43	34
WDR54	394	1508	492	673	1631	666	716	953	5439	391	440	732	4721	378	469	390	2719	2645	3132	777	821	326	455	605	2932	794	1525	524	467	4940	1828	884	1473	1194	476	1988	1230	1188	2271	1476	336	2902	3638	667	785	1473	2213	362	2753
AQP12B	0	2	1	0	1	0	0	0	1	0	0	0	1	0	4	0	0	0	0	1	0	0	0	0	36	3	2	0	1	0	0	0	0	7	0	0	82	0	0	0	3	0	0	0	3	0	2	0	38
SERPINH1	5207	15814	11617	18396	3306	12321	9712	12763	4658	6190	2279	23178	5521	5069	14544	5528	1477	2448	3086	8644	15613	2588	11580	9714	12571	11463	12344	9645	14028	17318	59553	1939	22383	29746	3724	13243	9240	9191	3919	14580	15746	12480	11257	14358	9633	7674	15839	6257	12225
HIST1H1E	4	6	4	1	0	4	1	6	11	0	2	18	6	3	2	5	0	2	4	4	18	4	3	8	12	76	7	8	4	22	10	8	17	6	4	40	28	9	10	60	48	36	38	7	50	27	45	10	96
CWC22	742	1228	1827	2196	456	2475	2411	2347	1149	614	286	1161	1712	667	1399	831	409	553	696	2936	3012	1154	676	443	811	579	434	570	462	1823	2908	171	1485	154	357	2346	850	605	204	727	1381	1418	1288	884	1619	379	1664	371	1272
CCDC160	2	58	10	59	59	58	24	103	361	4	17	7	434	1	10	43	128	130	112	23	66	4	7	19	52	20	58	189	158	884	101	61	389	13	83	237	2	46	312	164	697	142	786	48	1466	295	890	152	244
ARMT1	503	1121	1051	1798	336	1509	1408	1142	817	420	206	948	1375	431	1063	581	550	740	668	1065	1360	550	509	1536	354	693	318	614	1027	1986	2127	276	2637	124	604	1969	890	776	242	2773	2175	1642	1899	1043	2124	1120	3632	1210	1602
PRR33	10	37	154	131	15	27	38	3	18	9	6	19	51	12	72	3	1	12	7	51	41	8	6	5	60	7	7	6	9	22	1	1	2	7	5	7	0	8	0	1	15	13	43	6	2	7	5	8	8
ACTRT1	0	0	0	0	0	0	0	0	0	0	0	0	0	1	0	1	1	0	0	0	0	0	0	0	0	0	0	0	0	0	0	0	0	0	0	0	0	2	2	0	0	5	0	0	0	0	1	0	0
RP2	443	457	491	925	269	983	1036	781	685	329	169	729	747	315	547	460	287	371	574	661	920	448	340	254	254	498	137	460	429	517	1211	195	688	39	203	772	212	442	152	499	376	678	819	448	661	375	532	456	1145
NFATC2IP	1001	1428	1465	2741	750	1477	1789	1505	1260	849	591	1181	1797	1156	1288	878	665	1223	964	2371	2434	681	913	1970	590	1274	959	936	996	3418	1968	277	1366	156	390	2380	903	923	560	1116	1495	3832	2152	1673	2011	1076	2704	1775	2920
PITX1	3	19	8	28	58	0	10	22	109	1	5	8	152	10	24	29	6	11	69	10	16	26	0	1278	1946	355	196	116	426	116	711	122	40	27	4	588	424	1179	1140	317	1001	463	1469	1425	349	1449	171	203	7229
UCHL1	191	412	435	823	106	570	283	3467	740	151	82	537	505	123	302	1254	62	477	597	308	570	167	140	12311	3426	88	27	317	4015	574	5870	63	9433	7516	18	1237	9	123	17	2095	258	3229	8398	1567	23	3100	148	109	209
PPBP	0	1	24	1	0	4	5	0	3	3	0	7	3	2	66	4	1	0	1	1	9	2	1	2	4	0	0	9	2	6	2	0	11	0	3	1	0	10	2	1	4	0	0	1	2	3	1	1	329
CDC6	23	167	54	420	34	82	50	107	55	15	22	54	136	41	82	40	65	71	34	65	89	11	38	355	507	946	569	476	429	1414	3425	250	835	193	110	1967	875	620	205	1484	1153	636	1162	1173	1563	768	2691	1247	1825
SPINK2	1	0	13	7	2	5	8	3	8	2	3	2	3	4	2	3	3	2	6	1	10	1	0	56	0	9	3	0	2	19	1	0	10	6	3	119	0	1	2	2	2	9	3	2	1	12	9	0	0
PDGFB	1020	4669	1202	909	423	1574	2278	298	567	663	366	1770	500	406	1388	171	273	573	546	1444	4072	633	631	163	387	1320	661	474	1307	1436	441	48	734	226	240	2226	568	763	201	396	494	580	331	835	520	1253	1075	353	2799
PDE4C	111	583	182	401	160	809	140	29	489	78	54	28	1097	44	75	35	117	23	121	153	517	92	294	208	39	204	28	95	46	151	60	88	377	44	1	61	12	62	62	10	65	180	494	146	644	39	231	15	656
FAM151A	18	13	4	12	6	7	4	36	24	0	11	13	19	21	11	32	8	4	9	12	8	2	4	5	28	5	8	2	4	24	37	7	10	6	2	52	10	17	3	7	22	2	20	16	21	9	14	10	34
PRRT3	140	1060	173	241	919	210	116	223	1246	116	211	205	991	161	213	116	661	1006	1032	125	158	57	153	1537	1042	177	475	177	230	806	441	13	630	412	132	736	288	54	143	192	86	279	321	109	384	241	946	80	1241
ZNF565	101	110	143	200	112	231	188	241	97	91	43	93	137	108	134	147	65	109	125	165	203	88	102	55	174	82	125	73	77	242	138	32	150	17	79	225	80	85	50	74	178	151	177	121	156	73	163	148	170
BAG5	1910	3103	2370	3528	1586	3120	3494	2067	3009	1261	702	2453	2754	1192	2486	1144	2001	2069	2361	2971	4281	1455	1851	3239	1995	2200	1319	1292	705	4363	3939	620	3112	524	989	3047	2039	2139	1394	1653	2774	1892	2771	2121	2938	1964	3916	1614	5372
OR2C3	2	0	0	0	0	0	1	1	0	1	0	0	0	0	0	0	0	0	0	0	2	0	0	0	0	0	0	0	0	0	0	0	1	0	0	0	0	0	0	0	0	0	0	0	0	0	0	0	0
AMBN	0	0	0	0	0	0	0	0	0	0	0	0	0	0	0	1	1	0	0	4	0	0	0	9	0	0	65	15	1	0	11934	1	0	0	28	1	1	2	0	2	14	0	0	0	0	2	1	0	0
NOS2	42	139	33	20	18	76	34	32	15	10	39	10	20	13	36	47	25	49	18	115	351	25	20	8	69	7	2	65	15	34	13	11	28	2	9	81	2	17	9	8	1	12	14	14	5	3	2	11	10
KIDINS220	3532	3202	4397	8524	1775	7110	7031	7957	2341	2813	922	3691	3353	2935	4026	4417	1329	1922	2726	7408	8292	3258	3304	1138	3236	2402	1271	909	1533	2833	11481	348	4481	1016	759	7554	939	1768	656	2034	1790	2028	2398	3713	1110	1905	3675	1936	3001
AMIGO3	1	2	1	3	1	0	0	1	1	0	0	1	2	0	2	0	1	0	1	2	4	0	0	2	3	0	0	1	2	0	5	0	0	0	0	2	2	1	0	1	4	10	2	1	1	1	2	0	1
OGDH	4358	7685	6097	7513	4418	4364	5185	4194	4702	4281	1830	7548	5111	5961	6620	2347	3360	3585	5507	6122	6571	2721	4885	3661	5185	5960	3176	3149	2980	5397	7347	577	6832	1529	3615	4733	2514	3289	1814	2187	4214	2683	5039	3655	6618	4889	4868	3882	7272
DDC	1	17	6	3	1	0	0	12	1	2	0	2	5	2	12	9	4	2	6	9	3	4	0	11	128	3	1	0	0	10	0	4	18	3	2	7	3	3	2	6	2	1	6	1	25	29	2	1	27
ASB16	64	80	119	136	50	85	78	92	36	59	46	69	74	184	84	43	16	36	42	119	78	53	69	24	76	36	70	18	17	95	57	10	12	18	13	77	16	47	20	21	37	27	89	24	45	44	52	44	43
UACA	2443	3685	2925	5394	1239	4785	5796	3832	2977	1531	827	2199	4754	1231	2552	1422	947	2093	1934	5873	4268	1922	2127	896	1471	2499	2420	6353	1848	7402	2900	954	2027	779	823	4254	2102	1862	695	2432	1722	3529	4390	4963	2446	891	3597	1404	3144
DEFA4	0	0	0	0	0	0	0	0	0	0	1	0	0	0	0	0	0	0	0	0	1	0	0	0	0	0	0	0	0	0	0	0	0	0	0	0	0	1	0	0	0	0	1	0	0	0	1	0	0
RP11-156P1.2	0	0	0	0	0	0	0	0	0	0	0	0	0	0	0	0	0	0	0	0	0	0	0	0	0	0	0	0	0	0	0	0	0	0	0	0	0	0	0	0	0	0	0	0	0	0	0	0	0
BTBD2	2836	11788	5364	4750	7254	4219	4279	8581	6949	3581	1385	4884	7026	3548	5735	5210	4001	5836	6078	5792	4149	1823	3444	1325	8034	6869	6550	5591	4488	10521	6144	437	8962	3737	3878	7917	4031	4566	2898	5494	4797	3889	7495	3599	9770	4879	6509	4442	7753
AK2	1634	4490	3654	4782	2077	4064	3922	3595	3862	1521	1409	3423	4849	1187	3443	1422	1620	2969	2401	4761	4184	1412	1593	3609	3281	1911	1743	2031	1977	8719	6738	950	3774	2248	1633	6383	2460	2343	1970	2966	4999	4685	7629	3778	5784	4000	6708	2002	5972
TEKT2	19	698	57	123	1101	133	73	38	5595	4	267	37	4229	13	49	12	2116	1950	3075	74	258	9	41	142	1326	135	276	135	121	3413	62	611	216	750	75	914	564	410	2033	367	30	1151	4318	142	168	314	1311	148	2322
RNF8	425	1184	808	1123	444	1154	1262	1581	1154	397	257	757	1233	394	925	513	423	773	645	1277	1252	554	506	1542	430	974	673	465	819	3248	1633	406	5007	441	495	2064	1075	1134	742	1107	916	1441	1993	994	1835	952	2794	1011	3780
MTCL1	149	290	243	2616	165	165	413	270	148	76	92	427	208	159	181	181	151	111	64	183	791	70	305	402	718	292	109	120	183	331	1796	50	162	66	282	312	148	415	14	379	1490	873	999	388	59	471	189	74	54
C16orf92	5	0	0	0	0	0	0	0	1	0	2	0	1	3	0	0	0	0	0	0	0	0	0	0	1	0	0	1	1	0	0	1	0	0	0	0	0	2	0	0	0	1	0	1	0	0	3	0	0
MCC	1496	992	2198	4959	493	2797	2519	21013	811	1154	724	2141	1076	1508	2050	9649	486	576	671	3328	5444	1272	1162	181	428	455	503	589	251	825	592	61	240	396	157	14755	839	2454	365	1058	524	357	624	77	490	466	1337	96	98
PHKA1	183	537	558	541	313	479	522	1559	578	183	233	289	809	346	605	525	355	423	465	693	714	274	265	264	377	250	198	194	379	580	212	138	803	258	243	1114	358	482	245	217	589	1016	826	380	924	547	854	736	2008
MROH7-TTC4	1	9	12	15	1	5	5	22	7	0	8	0	17	1	7	3	3	7	0	16	9	1	6	0	17	0	2	3	2	20	6	1	2	0	0	4	0	0	0	0	1	2	1	0	14	5	4	7	0
SLC6A6	1141	555	657	3040	766	4103	2277	5165	2920	1241	456	1372	2201	1471	995	4612	1460	2433	1317	2662	12246	1825	641	3794	1017	10199	1924	2813	1801	2969	2555	1330	2497	281	737	5712	2786	6618	1347	5016	3195	1666	5885	7487	4717	1754	3130	2148	12340
CACNA2D3	19	221	237	76	52	37	62	521	91	44	37	37	139	41	138	182	116	72	46	84	52	36	29	35	247	21	36	12	60	69	2273	20	54	123	10	1024	6	635	11	13	30	42	25	22	22	50	156	113	34
SPDYE2B	0	2	0	2	1	0	0	0	0	0	0	2	0	0	0	0	0	0	0	0	1	0	0	0	0	0	0	0	0	0	0	0	2	0	0	1	0	1	0	0	3	0	1	0	0	2	0	0	0
NME7	321	878	595	1099	629	787	928	754	1483	389	181	822	1997	344	724	473	576	784	958	1407	1195	465	384	471	370	256	534	123	152	1640	884	298	1010	122	325	1194	734	230	345	406	553	214	1486	294	775	306	714	493	1203
KCNG3	3	3	2	33	1	9	5	38	1	2	8	1	3	2	7	11	0	3	1	1	270	3	6	2	13	19	4	13	15	22	192	11	73	2	1	53	21	27	19	43	21	24	35	368	42	14	56	21	45
MCM8	181	364	342	677	173	321	561	362	239	146	86	186	391	248	247	175	120	226	180	605	508	172	165	742	708	489	254	267	319	716	3877	69	996	133	28	912	387	298	119	777	692	819	506	867	359	761	561	475	580
NBEAL2	835	1791	1144	2033	1552	1178	1167	809	2033	586	597	618	1909	1025	1137	352	827	2000	1394	2051	2275	358	734	1472	3350	5153	5408	2764	3603	7386	572	500	886	1419	634	4425	2321	2711	2253	3016	2966	7518	5219	3506	6201	2007	5855	2923	4160
C8orf37	167	165	190	316	183	274	266	382	436	81	91	176	471	159	171	232	176	264	488	362	178	156	178	114	215	98	85	140	70	246	440	22	253	60	28	360	79	71	92	121	85	155	159	121	71	98	358	69	177
FBXO4	152	580	380	590	272	687	496	591	538	186	163	432	725	131	346	262	372	412	282	693	587	235	197	116	95	331	223	268	105	1410	444	92	259	91	212	948	363	264	129	381	419	147	674	603	606	258	712	266	847
PXN	4037	8923	5836	7913	3747	5552	9048	3105	6497	2615	1523	5578	6461	2374	7064	1717	2893	4150	5251	12699	7880	2519	2392	1499	5737	3346	903	2368	2042	4958	3895	529	4344	907	993	3826	1144	2636	970	1439	3124	6653	3938	3686	5693	2711	4600	1631	7468
NCKAP5L	1253	1674	1191	1860	867	1272	1224	1860	1631	670	510	1264	1214	893	1609	1421	683	1086	904	1134	1794	412	1073	996	1529	831	1314	1248	1998	2448	4737	190	1960	614	757	1870	731	870	937	1302	917	1600	2399	627	1028	2023	1771	1228	1036
TNNC2	55	106	168	88	33	52	124	187	135	31	17	231	88	65	108	58	26	36	35	144	65	54	30	42	292	5	120	53	44	173	20	53	28	149	14	115	7	17	101	10	21	332	204	12	138	46	63	12	532
ZNF621	842	883	686	2226	675	1188	1201	928	735	666	459	871	1118	668	692	768	469	854	806	1874	1722	500	676	761	567	726	628	462	716	1485	1480	155	573	180	228	1648	401	437	332	665	1032	1778	965	840	598	493	1032	687	1050
SLC35A2	434	1494	706	1049	1131	980	766	729	2774	384	478	842	2516	333	885	402	1365	1685	2075	726	1578	264	518	1432	2474	1229	868	642	940	2510	1095	680	3109	802	1035	1580	1285	732	1073	1165	1262	817	2853	2812	3178	1511	2574	1415	3988
PLEKHM1	937	1688	1195	1240	892	984	1381	1696	1266	728	406	1162	1341	940	1435	951	852	1206	1111	1231	1768	525	642	911	1160	1099	680	827	430	1906	481	184	1090	248	531	1596	524	1023	492	491	936	566	1585	803	2925	917	1590	1251	3392
OSBPL3	136	1275	332	532	877	582	289	363	1740	69	512	233	1712	87	291	352	636	1484	1456	213	1563	67	164	458	773	939	274	985	325	3047	5955	433	1537	199	59	864	632	1917	392	1384	581	1164	1446	3201	1992	2880	2091	957	2341
NCL	11387	33037	26882	35789	13141	34563	33128	42869	27596	11770	5691	24245	36935	8689	23391	16140	11063	13531	14717	35364	43460	14527	11880	17368	20760	14662	13982	11969	15078	44146	69525	5691	35536	13958	11509	43243	15553	18405	8510	22353	19325	16932	32717	29469	35153	9312	46236	15884	50604
ZNF317	821	1511	1154	2172	894	1854	1873	1648	1371	824	469	1103	1672	745	1257	885	647	1057	1028	2099	2457	704	807	315	1071	1010	938	781	713	2149	1942	250	2646	902	664	2197	951	862	464	860	1066	977	1489	931	1548	638	1804	991	1788
BNIPL	11	100	17	28	137	22	14	27	171	6	28	7	196	8	15	7	189	42	77	16	14	3	9	189	543	21	103	90	8	93	26	4	1367	513	26	164	44	6	55	15	68	125	30	11	5343	67	203	38	80
ITGA2	436	587	276	1810	326	1565	786	221	384	224	120	470	931	148	601	214	589	483	560	668	2754	223	497	52	843	1080	404	469	148	625	125	13	480	77	371	1238	656	154	100	1329	467	89	503	560	867	377	132	742	968
LILRB4	52	267	76	61	175	165	99	32	327	61	78	122	128	33	410	13	68	243	171	130	211	34	25	681	26	308	94	99	147	436	97	23	880	16	486	45	84	266	41	73	1315	238	1122	270	131	132	83	788	687
NRXN3	360	263	1621	587	118	253	174	14	535	906	243	1590	685	525	489	10	191	963	213	154	491	205	185	15	247	8	166	3	49	1916	335	21	540	3	95	123	5	333	88	1099	93	271	10	25	7	332	1327	10	82
THEM6	443	2191	681	829	1001	904	954	548	1300	501	193	965	1287	427	977	351	661	1032	1079	790	806	330	653	1179	3537	1017	964	813	1950	5569	2085	501	2718	1670	1136	4063	2140	469	1088	1452	1986	1163	4458	3163	4302	2479	9121	2470	2474
MADD	1603	2935	2019	3126	1354	2470	2931	3911	2369	1521	629	2061	2483	1909	2671	1480	1211	1916	1816	2694	2685	1079	1479	1273	3061	1676	1543	1058	1499	4073	3336	357	1868	1441	934	2715	1165	1309	708	1020	1986	1806	2467	944	4845	2103	2606	1565	3668
VPS37D	147	1224	282	211	449	309	282	437	747	90	57	229	706	109	344	328	317	374	428	262	241	133	196	170	353	802	341	188	155	742	516	126	434	181	250	1266	301	178	195	209	393	264	738	399	2781	158	382	508	788
C1orf61	12	6	5	32	1	1	3	1	3	4	1	8	1	7	11	4	1	4	1	5	14	3	5	5	2	3	3	6	4	6	1	0	1	8	3	19	2	6	1	3	7	5	5	0	5	3	7	4	2
HHIPL2	8	7	14	1	6	6	2	37	3	0	9	12	6	14	1	3	6	4	3	3	7	0	1	3	9	11	97	22	7	24	379	4	12	96	2	10	4	20	12	2	12	21	39	3	21	4	6	4	42
LRCH4	316	582	388	617	616	415	325	1045	676	221	219	344	794	290	450	612	352	662	596	492	736	148	269	195	460	424	313	220	197	758	935	36	932	276	123	746	145	328	185	298	206	580	536	210	507	442	468	367	501
USP17L29	0	0	0	0	0	0	0	0	0	0	0	0	0	0	0	0	0	0	0	0	0	0	0	0	0	0	0	0	0	0	0	0	0	0	0	0	0	0	0	0	0	0	0	0	0	0	0	0	0
SPRR1B	0	0	0	0	3	2	0	2	0	2	3	0	0	0	1	0	0	0	1	0	0	0	5	2	90	5	55	221	0	10	0	9	5	39	0	96	1	10	19	40	0	0	3	56	3563	24	10	2	320
ASB10	3	1	11	1	1	0	3	5	0	1	0	0	1	0	4	0	1	0	0	1	1	1	2	1	0	0	1	1	1	0	0	0	6	4	1	0	0	0	0	0	0	0	1	0	4	5	0	0	0
GPR33	3	1	0	0	0	0	2	0	0	0	0	0	0	0	0	0	0	1	0	0	0	0	0	0	0	0	0	0	0	1	0	1	0	0	0	0	0	2	0	0	0	0	0	0	0	0	0	1	0
BAAT	0	1	3	6	2	0	1	0	7	0	2	0	6	1	0	2	0	3	2	3	3	42	2	0	5	2	6	1	0	5	9	1	2	0	0	1	3	3	0	2	2	2	1	0	42	0	5	5	0
OR6C65	0	0	0	0	0	0	0	0	0	0	0	0	1	0	0	2	0	0	0	0	0	0	0	0	0	0	0	0	0	0	0	0	0	0	0	0	0	0	0	0	0	0	0	0	0	0	0	0	0
BUB1	21	222	30	384	41	95	73	46	46	15	16	50	130	16	42	8	101	76	45	61	79	17	21	418	1172	1196	564	509	598	762	4086	186	1868	446	157	2663	694	742	195	1675	1349	1480	1508	1710	878	797	1768	1129	2383
PRUNE2	5115	7571	10132	17549	4395	2817	5663	214	6203	6102	2745	11443	7044	9857	8580	615	4197	6611	7831	6874	6439	4246	6331	39	172	521	112	85	45	615	24	116	344	25	43	348	181	147	48	99	127	136	62	341	329	50	158	40	294
INCA1	115	226	164	400	109	214	170	345	155	63	74	120	259	70	115	164	92	122	133	337	304	71	102	35	38	67	44	68	42	241	99	13	121	48	15	193	52	54	18	39	140	147	124	40	137	63	97	48	82
KCNJ18	0	0	0	0	0	1	1	0	0	0	1	0	0	0	0	0	0	0	2	0	0	0	0	1	0	0	0	0	0	0	0	0	1	2	0	1	0	2	0	0	0	0	0	0	24	0	0	0	19
SMIM15	763	2207	1913	2523	1062	3907	2495	2917	3087	742	628	1668	3145	510	1757	1175	1227	1438	1568	2317	2824	1065	848	1125	1277	1127	766	1744	1068	4739	3167	579	2707	250	1296	3991	1659	1324	606	1667	3186	2123	3355	1655	4512	1844	3133	1576	4194
PECAM1	9183	25621	11693	13139	991	15490	28647	666	600	11518	2922	18122	1827	6410	23106	279	735	1134	922	31949	15324	13536	7930	1838	720	2149	1522	2585	4832	1663	1853	366	3956	686	1908	4441	701	1910	1445	1310	4167	3212	2489	1835	2257	1374	3024	1207	3721
NBPF10	63	129	109	233	49	131	117	256	47	56	12	57	93	71	91	65	62	65	56	207	100	27	47	71	15	15	48	7	10	53	51	7	68	24	15	128	28	21	6	25	32	31	42	28	88	24	63	101	14
KRTAP9-4	0	0	0	0	0	0	0	0	0	0	2	0	0	1	0	2	1	0	0	0	0	0	0	0	0	0	2	1	0	0	0	0	0	0	0	0	0	3	1	0	0	0	0	0	0	0	0	1	0
TMC4	62	8840	1007	1124	7345	1499	304	69	9778	51	2230	113	9983	87	952	20	7050	7980	7323	156	2976	54	248	4813	4066	4476	2942	2128	2489	14592	31	841	4425	1116	4363	4257	4479	1295	3320	1145	3371	2517	7342	3183	23848	467	4004	2879	7419
NOP56	1581	6033	3908	6138	2224	4210	5395	5781	4592	1766	1116	2975	5675	1341	4709	1953	1839	2150	2708	4897	5793	1896	1803	6705	2980	1967	2722	1987	1768	9802	15778	647	6668	1980	682	8179	2663	2148	1447	2780	4025	6032	5417	3952	5841	2504	6332	2378	5419
RP13-279N23.2	0	0	0	0	0	0	0	0	0	0	0	1	2	0	0	0	0	0	0	0	0	0	0	0	0	0	0	1	0	0	1	1	0	0	0	0	0	3	1	0	0	0	0	1	0	1	0	0	1
NPB	1	5	2	6	0	3	3	4	3	0	1	1	2	0	1	1	0	0	1	3	1	1	2	0	0	0	0	2	2	1	0	0	8	0	0	0	1	0	0	1	1	1	1	0	8	0	2	0	4
AC015688.3	0	0	1	2	1	0	0	0	0	1	1	0	6	0	0	1	6	2	3	1	1	0	0	2	1	2	1	3	2	1	0	3	1	0	3	0	0	2	0	0	0	1	2	2	0	2	2	5	0
RNF2	648	731	785	1455	357	1712	1759	1020	769	404	233	966	890	366	860	479	391	584	536	1255	1611	491	639	537	761	590	446	393	477	1196	2113	172	1681	332	575	2675	820	482	287	921	1253	713	837	780	1464	624	895	831	1369
B4GALNT4	115	3625	1182	1002	2597	712	169	2236	1880	247	289	449	2409	109	537	1033	904	205	877	325	749	93	401	217	1636	80	1889	511	1894	1781	4116	169	1020	1647	7	7922	1822	1823	988	226	107	3207	2136	804	891	213	2865	1307	216
PLIN3	746	3525	1929	2354	1336	2223	2119	5298	2499	986	433	2352	2286	1120	2499	2435	754	1323	1599	2175	3566	976	977	2014	632	2328	1855	1118	1321	4643	3320	646	3194	1403	2390	2981	3171	2904	1226	2662	2593	840	5735	1607	6269	811	5402	3012	15075
FAF2	1718	2844	2183	4132	1406	3200	3284	3755	2374	1213	710	2483	2717	1374	2824	2030	1463	1656	2102	3190	3778	1379	1527	1357	2931	2148	1424	1370	1071	3466	5028	435	3080	452	1150	3977	1550	1512	834	1726	3738	3464	2872	2322	3262	2325	3477	2060	4483
GCFC2	470	858	723	2072	441	1209	985	1173	945	285	263	660	1374	335	601	464	390	569	610	1571	1472	449	333	349	670	207	249	386	312	1435	1355	129	630	93	137	1265	412	299	240	443	927	795	756	783	816	317	966	465	680
RFC3	194	547	332	814	262	736	710	501	424	189	114	308	756	170	266	206	251	278	373	800	752	223	227	828	763	325	214	472	426	1225	2227	184	1255	114	181	1659	634	614	127	1472	1130	819	954	1310	912	376	2379	448	1432
FLT3LG	44	239	219	144	34	194	213	231	115	48	26	186	121	56	242	50	19	48	34	330	122	101	38	63	22	18	24	48	53	431	65	1	98	19	12	63	22	23	9	10	79	129	66	11	40	33	154	18	65
HBE1	2	29	5	8	6	9	5	21	14	0	1	2	28	3	3	4	16	13	10	7	0	4	1	0	0	4	0	0	0	12	0	2	0	0	3	0	2	1	0	0	0	0	1	0	2	189	0	12	0
PDIA6	2198	7698	5064	12446	3136	6854	6358	6087	7763	3091	1079	7561	9005	2085	5479	2478	4665	3375	4118	6448	10105	2360	3197	9878	6166	8294	4986	1538	3118	25272	16056	2002	30919	8593	6355	12718	8430	5337	2786	9360	10097	1920	11798	16183	12144	6158	12118	9719	11140
CHTF8	2699	6085	3900	4962	2846	4016	5281	5194	3796	2081	942	4134	4913	2132	4595	3035	2415	3264	4236	4980	4461	2187	2131	1999	1742	3186	1580	1662	837	6283	4568	488	4279	775	1737	5205	2558	1036	744	1947	2869	752	4118	3035	3843	1761	4588	2235	6225
CSRP1	75961	106665	238415	126626	27448	78308	131369	20418	22406	97755	22656	202364	35247	120397	120305	12495	9787	21066	22334	135655	89725	45939	77110	4289	3541	9708	6446	9160	7898	8479	6317	1436	15144	5023	6398	8584	5605	3974	2517	11998	8958	4282	9428	8005	22339	4665	14519	5576	16148
GSS	610	2452	1415	2069	1487	1379	1079	1196	3285	573	644	1584	3157	659	1440	594	2015	1917	1456	1469	1524	368	839	1600	1476	2597	2282	1868	1545	6235	9093	580	3168	1360	2002	3794	1831	1539	1158	2274	1955	4449	4484	1439	5842	2462	4959	1174	3196
SH2B3	1659	2322	1381	2636	676	2162	3770	545	766	800	618	1710	799	820	1942	362	539	991	619	1795	3701	654	1103	627	221	558	289	408	787	1162	1171	101	867	83	321	922	186	495	193	821	675	427	733	424	280	649	1280	576	482
KIAA1109	3147	2892	3394	7835	1761	4458	5458	6073	2090	2303	1139	2351	3701	3522	3057	3587	1563	2373	2746	7129	6337	2267	2172	786	563	1632	763	634	799	2454	4204	232	1336	155	584	2970	831	1134	424	1077	1678	2744	1771	1801	1525	977	2623	1383	1462
CPS1	112	372	222	322	108	194	242	312	55	202	33	260	137	304	203	223	33	20	178	463	260	242	329	4	25	743	5	22	3	3	71	4	120	3	3	20	9	7	4	9	33	26	19	16	23	5	28	21	483
ASCL3	5	0	0	0	0	1	0	0	0	0	5	0	0	3	0	0	0	1	0	1	1	0	0	0	7	0	0	0	0	0	0	0	0	0	0	0	0	2	0	0	0	0	0	1	0	0	0	0	0
CCDC87	12	37	18	34	32	19	20	16	78	21	14	30	37	17	19	25	44	34	44	23	16	6	6	36	27	12	22	24	7	40	26	21	47	11	8	46	19	15	20	28	27	29	101	3	81	33	100	47	58
CCDC8	1464	6162	2722	2821	3822	3176	2335	10717	4966	836	636	1393	4790	1031	3093	4334	2481	3278	3975	2710	1064	834	1322	613	6754	563	72	406	380	4473	2038	422	3324	1474	1	1518	2318	835	99	1093	684	388	1330	685	625	781	2572	752	7367
2023-03-05	853	2033	1496	2534	855	2591	2237	2229	1696	697	387	1584	2085	680	1460	988	780	1133	1278	2334	3104	930	913	1809	551	1771	842	1408	959	3171	3960	537	2284	564	926	4589	1095	1843	634	1986	3207	1968	2945	2541	3414	1227	5063	1529	4896
CPT2	240	1062	662	835	415	672	547	1168	807	334	122	552	968	313	615	408	500	498	483	866	656	333	219	1067	356	698	437	385	419	1624	1937	184	1255	172	435	1489	695	422	383	676	1317	531	1407	956	2318	613	1668	954	2638
C4orf32	1032	1379	993	1143	83	1112	1960	336	87	448	184	1620	250	414	1451	194	48	93	114	2091	1288	1108	469	166	30	188	22	376	222	374	273	9	103	3	141	344	54	223	41	87	251	307	224	31	326	306	364	199	74
OAZ3	18	42	40	44	24	31	61	27	45	18	10	32	58	31	30	10	44	25	23	54	32	23	13	162	36	47	106	91	117	269	81	14	144	53	103	162	53	80	39	94	144	112	141	17	526	30	150	134	76
CCDC174	661	1071	1050	1477	437	1779	1698	1637	623	543	235	952	1205	615	1049	849	350	544	472	2173	1642	797	540	1436	597	824	659	673	847	1484	1655	142	587	273	597	1423	762	562	329	540	1050	1593	968	530	1716	365	955	492	1192
ACAP1	205	524	490	554	299	408	361	423	564	179	381	486	540	214	343	212	229	504	253	717	522	119	170	448	91	296	309	652	472	1011	84	44	221	204	161	348	166	451	70	138	840	691	657	128	425	161	343	344	399
FNDC1	509	259	161	1688	32	1416	97	91	32	285	144	1391	79	491	411	83	61	117	132	294	645	84	848	16	87	1006	169	219	1492	94	44	57	664	17	6	122	186	430	177	419	374	231	508	172	62	507	528	574	463
AC009336.19	37	21	13	189	24	44	64	43	38	13	9	15	62	37	12	27	18	15	20	115	61	16	26	0	1	4	0	3	1	5	16	0	164	0	0	20	2	4	1	2	0	5	12	88	1	1	1	2	4
LYPD1	4	9764	1714	5	3026	213	12	45	9967	1	1299	13	6487	2	818	1	2495	3602	2087	10	1254	2	20	5	987	356	236	4435	393	6946	125	72	318	165	201	224	74	46	23	1700	57	29	70	91	158	587	484	27	38
SLC25A27	146	773	337	880	288	598	473	1210	577	107	310	98	1202	285	288	540	301	425	236	1397	604	154	214	81	108	50	278	390	144	1440	325	20	131	37	16	454	142	192	88	130	136	594	296	7	283	336	308	134	29
LRIT1	0	0	0	0	0	0	0	0	0	0	1	0	0	0	0	0	0	0	0	0	0	0	0	0	0	0	0	0	0	0	0	0	0	0	0	0	0	0	0	0	0	0	0	0	0	0	1	0	0
UTF1	0	12	1	0	23	0	0	22	23	2	0	0	29	1	0	15	19	1	13	0	1	0	1	1	13	0	0	0	1	2	0	0	1	0	0	0	0	0	0	1	1	0	2	0	0	0	0	0	0
SLC36A4	400	251	584	1121	100	573	770	645	398	228	170	642	533	395	433	384	184	327	248	837	1206	286	289	138	266	217	52	168	177	612	1673	93	336	31	120	1330	107	56	103	363	586	441	240	150	264	556	540	407	489
DDX19B	356	844	732	803	385	935	930	805	792	329	211	712	875	355	645	335	292	469	427	1048	1045	399	300	432	203	432	477	552	264	1924	792	188	757	262	389	1278	440	487	368	570	790	1227	1084	543	635	273	1216	378	1121
PSMC3IP	50	153	182	180	77	132	128	207	211	52	27	112	332	51	119	67	72	69	88	202	170	73	52	32	120	163	129	88	41	462	1056	58	224	73	26	543	222	104	60	242	209	123	312	117	187	113	442	102	258
BORCS5	217	345	318	296	171	313	432	313	231	242	102	475	309	345	313	190	189	212	234	453	469	229	253	361	162	373	196	189	205	576	485	38	379	192	143	616	157	411	181	299	491	244	493	282	640	355	614	241	705
ERVV-2	0	0	1	0	0	0	0	0	0	0	0	0	1	4	0	3	0	0	0	0	2	0	0	30	3	1	1	0	0	0	46	0	36	3	0	2	0	3	3	3	0	0	3	2	18	2	4	0	348
DGCR14	626	1370	1166	1074	600	1182	1165	1356	1127	543	356	1152	1042	769	1087	587	420	667	584	1382	1407	554	712	581	771	734	905	1132	673	2723	1997	157	785	347	608	1847	480	672	497	622	1338	1030	1390	785	2086	513	1471	681	2042
PLCD1	697	1766	1346	1052	690	971	1195	1677	932	975	245	1154	1097	1084	1005	1373	419	875	682	1357	696	645	663	3819	560	392	429	239	317	1301	1970	61	427	395	610	1741	450	479	261	380	544	390	677	474	713	147	520	475	1024
SIRT4	41	116	100	85	37	100	116	168	101	37	15	71	94	79	75	56	33	40	38	77	38	59	52	55	31	53	22	30	39	200	122	6	84	32	43	65	23	36	25	11	54	108	78	11	129	31	127	46	7
TAS2R60	0	0	0	0	0	0	0	0	0	0	0	0	0	0	0	0	0	0	0	0	1	1	0	0	0	0	0	0	0	0	0	0	2	0	0	0	0	2	0	1	0	0	0	0	0	0	0	0	0
C6orf132	79	957	113	138	1100	532	158	22	1535	27	301	88	1439	23	262	12	593	1534	1729	57	1492	55	95	1722	1182	1124	187	1229	580	2267	14	424	1635	653	489	1329	560	1148	729	628	607	356	1957	2564	1512	1570	1687	1022	5345
GOLGA8O	0	0	0	6	1	1	0	1	2	0	0	1	1	1	2	0	0	6	1	1	1	0	0	0	0	0	1	0	0	0	0	0	1	0	0	4	0	2	0	0	0	1	2	2	0	0	0	0	0
FHL3	2174	2977	2772	3241	601	2457	3209	1275	478	2367	505	3428	767	1665	2811	1162	187	558	615	3843	3071	757	2449	1032	578	559	1017	882	1239	2107	1763	87	1061	1138	283	885	615	520	266	1211	1003	666	746	856	1122	1032	1563	390	322
C9orf152	8	269	15	456	190	251	67	7	382	1	22	6	863	2	39	2	296	226	334	98	426	1	47	90	245	1230	618	308	87	1009	2	300	16	51	950	246	666	267	197	341	906	189	1472	42	3408	51	801	1220	2298
WDR77	403	1875	1335	2403	2427	972	846	768	9866	426	842	861	12698	318	846	413	11141	2322	1974	880	1613	275	674	1334	768	1049	1224	749	1284	4223	2471	692	1427	628	1639	1445	1185	5598	1160	1724	1838	1305	4950	1866	1245	1615	1797	1717	1545
WDFY2	544	1706	972	1436	1011	958	964	1447	1271	464	267	465	1952	515	1020	962	703	857	1290	1437	1123	383	325	129	862	520	580	409	549	1534	867	178	453	199	507	1050	867	1570	382	1088	684	795	1298	834	1836	393	1217	806	1158
NME3	984	3541	2371	1079	1979	1397	1232	2962	3223	887	920	1869	2680	974	2406	1168	1263	1446	1197	2058	1776	668	1096	2017	914	1728	2458	1786	1754	6556	1736	78	273	87	2411	2401	1977	1139	1636	1028	2610	5464	2563	1480	7228	1307	1778	1022	3070
C11orf58	2820	5421	5937	8410	2480	8865	8992	7824	5359	2878	1273	6106	6686	2643	5167	3468	2139	3249	3431	9544	8675	4040	2925	1815	2315	2589	1270	1549	1607	6696	8913	954	4010	1395	1664	9019	2010	2828	1029	2796	4947	3068	5838	4359	5716	2493	6441	2527	6673
OR1L3	0	0	0	0	1	0	0	0	0	0	1	0	0	1	0	0	1	0	0	0	0	0	0	0	0	1	0	1	0	2	0	0	0	0	0	0	0	0	0	0	0	0	0	0	1	0	0	1	2
HIF3A	412	1739	731	547	427	1057	578	2980	333	477	267	571	1012	1014	761	1272	164	259	498	1597	176	206	430	33	10890	19	5	60	17	147	22	19	900	258	4	93	1	58	8	38	4	53	9	139	71	288	12	4	289
UBE2Q1	1601	4267	3228	3350	1996	3917	3797	3863	3543	1415	908	3338	3760	1336	3144	1520	1620	2388	2713	3715	4086	1548	1942	9311	1939	2202	3050	2082	2020	4568	6914	640	4249	1810	2686	6319	2749	1923	1073	1809	2894	2883	3581	2750	8571	3020	4102	3256	5031
MAPK1	4522	5047	5340	8324	2757	6302	8675	5611	3875	3862	1329	5806	4730	3399	5491	3671	2429	3493	4254	7453	6352	3141	3881	1872	3790	3932	1825	2041	1587	4954	8211	804	3870	639	2309	5652	2160	2800	1230	3529	4149	1635	4127	5361	4303	2465	5801	3358	8799
SEC14L5	44	59	44	49	42	36	23	60	162	39	17	17	446	43	34	47	26	85	121	35	40	22	11	48	140	30	104	1	3	43	54	13	14	16	80	31	2	26	13	4	107	103	59	7	116	4	33	45	2227
CAPG	938	8554	2406	1046	4217	2143	2191	661	6507	1033	1295	890	3999	1100	3374	263	1537	3540	3816	2257	2464	1085	516	5503	10317	7238	2577	4975	1650	12680	3176	1345	6101	4513	2161	5803	3519	5055	928	1800	4814	2423	6767	3086	17585	3585	3514	2412	7358
EGR3	566	691	3219	164	1111	240	204	8413	311	211	768	269	390	1665	3702	905	493	125	524	1468	7305	107	471	1280	49	218	72	55	347	814	65	62	2147	8	78	3977	294	88	53	1879	935	343	323	78	158	377	733	228	189
AP4M1	570	1146	883	1244	570	908	1186	800	1358	513	261	1168	1280	683	949	438	514	802	666	1104	1571	559	600	385	640	1580	1200	818	822	3190	4542	265	798	730	586	3057	1038	550	639	684	1000	1157	1962	537	2765	1709	1600	785	2108
CATSPERB	58	72	25	24	25	35	70	5	104	17	123	20	71	12	20	2	30	155	22	56	68	26	26	14	17	69	36	231	23	97	1	21	14	13	16	99	17	42	84	2	23	136	102	10	209	64	72	48	34
SHC3	185	290	310	231	97	94	307	30	152	241	46	95	250	119	347	13	34	68	165	316	165	128	119	3	57	31	28	58	83	374	292	11	68	8	13	132	20	91	62	23	63	47	87	541	47	112	204	15	47
SYNPO	10547	8663	8412	11563	3062	6489	21314	5079	2563	7649	2068	13500	2437	7555	10939	3244	849	4152	2617	14029	10162	6483	7708	1004	2404	1399	1080	1202	1628	1700	3252	190	3326	3478	456	1404	384	975	599	702	1048	1158	1247	1031	679	4119	1826	454	898
CCDC70	0	1	0	0	0	0	1	0	0	0	1	0	1	0	2	1	0	0	0	0	1	0	0	1	3	1	0	0	0	1	0	0	0	0	0	0	0	0	0	0	0	1	0	1	4	0	0	0	0
CYCS	1227	2334	3472	4741	1028	3041	3445	2518	2680	973	986	3263	3024	1049	2901	595	1240	1236	1362	2650	5411	1055	1613	2556	2575	1318	724	1854	3021	6012	15411	644	3401	452	1373	5765	1039	1768	1367	2203	8690	5278	5225	2261	6107	4355	4886	2193	9483
ANKRD11	3010	5167	3706	7357	3734	4489	5011	7434	4112	2765	1242	3688	4968	3309	4150	4472	2195	3293	3694	6484	7409	1902	2986	1672	1912	4333	2443	1859	1599	4275	6142	598	3671	884	1295	6785	1429	3413	1496	2230	2692	1861	4425	3326	1981	3709	5182	3038	5285
BMPR2	6684	3936	5275	10166	1731	10655	12610	3929	2736	3589	1888	7199	3377	3190	6119	2496	1444	2702	3394	13184	11978	4591	4924	750	3287	2821	748	1896	2156	3801	8175	511	3701	725	1013	4517	1183	1894	742	2622	2319	2014	2330	2345	3217	1238	3749	1697	4344
CBY1	591	2110	1849	1546	784	1723	1716	2460	3017	610	406	2152	2940	729	1762	734	1028	1012	1034	1977	1298	858	706	1642	911	901	1381	1303	850	5044	3073	867	622	251	821	3184	717	1279	1786	1352	1775	1499	5574	905	3419	923	3970	985	4155
PHYHIP	1068	1857	2406	1143	632	840	1153	281	438	904	608	1084	978	1640	2987	252	83	325	467	1790	874	934	923	33	222	26	18	35	45	83	45	7	273	172	4	47	19	66	38	60	101	139	83	11	29	42	145	12	51
AC006328.4	0	0	0	0	0	0	0	0	0	0	0	0	0	0	0	0	0	0	0	0	0	0	0	0	0	0	0	0	0	0	0	0	0	0	0	0	0	0	0	0	0	0	0	0	0	0	0	0	0
FAM110B	802	2158	1140	957	1036	983	1551	734	941	752	113	722	1225	654	985	433	405	611	1338	1310	706	949	513	170	2186	40	19	55	110	389	308	12	571	258	6	1002	19	25	20	50	87	181	53	393	97	49	188	160	22
TMEM220	319	638	428	445	338	403	498	522	436	198	129	482	815	178	322	202	218	489	356	589	468	247	203	240	22	215	122	76	52	835	444	30	80	72	362	587	389	54	48	29	360	129	277	27	463	86	474	316	322
INPP1	692	1071	1294	1447	284	1099	1808	575	500	487	346	955	593	413	1019	292	172	358	236	2381	2419	620	535	257	111	427	308	487	359	1506	733	177	704	72	192	614	329	255	181	423	1144	376	687	373	231	255	445	253	302
TMSB4Y	2	3	0	3	0	0	0	2	0	1	0	2	1	0	5	0	0	1	2	1	1	3	1	0	0	0	0	2	0	4	1	0	1	1	0	2	0	1	0	0	2	0	4	1	20	1	2	1	0
PTAFR	159	521	206	247	249	248	431	109	447	192	134	254	224	260	873	39	138	789	234	354	516	168	54	913	82	644	99	274	247	822	56	133	1037	331	173	100	56	202	92	101	429	138	872	1010	110	304	348	376	1023
TLL1	190	230	395	836	18	473	502	11	17	303	80	439	55	145	619	11	22	16	19	2070	265	398	135	2	46	7	8	8	69	32	981	9	24	232	6	121	7	17	8	15	24	30	24	44	14	13	30	11	15
CYP2R1	160	391	406	553	186	361	317	403	262	153	176	158	509	171	264	179	141	254	175	554	363	154	147	223	210	123	13	209	190	1155	434	25	233	115	116	820	280	68	154	239	222	361	121	137	985	281	485	264	19
DCXR	392	2967	1212	946	1327	932	1173	3580	2324	660	458	1132	1920	352	1913	1749	1406	868	1840	904	1043	513	520	10055	2676	1594	2691	1610	2470	5262	3283	215	3453	2613	2234	3373	1645	1593	1197	1683	3397	8111	2268	2176	8036	1511	2824	1659	7612
MS4A14	9	46	18	26	17	17	33	19	19	19	29	5	30	27	44	7	13	16	8	52	47	7	10	20	13	9	9	36	33	17	21	2	28	0	9	5	1	31	14	6	62	24	108	6	0	34	10	10	16
HJURP	16	154	11	226	15	73	26	16	17	2	12	16	57	5	14	4	14	58	12	27	34	1	15	273	1040	716	705	739	667	724	4348	110	1125	370	118	2890	671	613	114	677	1244	1465	851	648	627	717	1595	581	1104
LOXL1	1336	1870	1390	699	649	1060	1172	926	703	1535	388	1594	930	740	1335	617	247	894	547	1160	557	280	1540	1075	5815	2265	1429	2738	2509	1699	2624	363	1473	2005	176	2271	865	627	538	1011	653	3070	2119	3202	873	1833	1923	680	1336
SRXN1	27	44	32	76	23	38	66	62	42	19	4	45	34	22	76	34	9	14	23	28	91	25	20	64	32	45	19	8	9	13	37	0	44	12	6	60	18	3	6	9	59	38	198	42	57	18	36	31	618
ACADVL	4087	14566	9469	10845	5170	6550	7329	9676	10186	4573	3019	8173	12350	6493	8451	3603	4387	5042	3685	11807	12019	2979	4399	22227	1285	7974	13143	11006	15763	50829	8168	2163	9873	7169	3332	19910	7603	5711	9827	6229	22378	57900	21287	7437	36651	5815	20382	6069	21999
PRSS33	10	283	173	0	273	20	1	18	2752	2	206	1	810	3	43	2	895	243	352	11	23	0	1	7	10	5	36	1	1	502	2	8	80	0	1716	2	52	11	1	79	6	5	2	7	29	0	101	3	7
OR5K1	0	0	0	0	0	0	0	0	0	0	0	0	0	0	0	0	0	0	0	0	0	0	0	0	0	0	0	0	0	0	0	0	0	0	0	0	0	0	0	0	0	0	0	0	0	0	0	0	0
AF111168.2	0	0	0	0	0	0	0	0	0	0	0	0	0	0	1	0	0	0	0	0	1	1	2	1	0	0	0	0	0	1	0	0	0	0	0	1	0	0	0	0	0	2	0	0	1	0	5	0	1
BOD1L1	2009	1928	2540	5410	1390	4075	4185	4644	1694	1873	643	2294	2698	2094	2574	1996	1140	1416	2085	4640	5077	2177	1845	1391	1078	1519	614	674	786	1241	3105	208	1270	259	524	2889	1231	957	354	1122	1034	974	1363	1416	940	761	1236	1062	1630
KIAA1191	2981	6447	5192	5679	3607	6931	5776	8849	5914	2248	1622	4984	6396	2515	5088	5580	2837	3787	4583	5691	7419	2436	3183	3088	1859	3388	2240	2627	1620	5693	5588	833	4384	689	2575	8442	2275	2836	1426	3862	4496	4110	4644	2013	6705	4588	5297	2444	6854
LCE6A	0	0	0	0	0	0	0	0	0	1	0	0	0	3	0	2	0	0	0	0	0	0	0	0	0	0	0	0	0	0	0	0	0	0	0	0	0	0	0	0	0	0	1	0	0	0	0	0	0
CASC3	4959	6374	5736	9118	3097	6261	7615	6741	3405	4270	1339	5866	5447	4342	5599	5675	3275	3484	4583	8552	8743	3417	4022	1397	4137	4361	2521	1652	1290	3657	4818	536	3734	1320	2126	6077	2565	2113	1245	3723	6816	2147	4718	4397	4517	2460	4840	2969	5961
CD48	132	353	217	215	119	357	520	88	369	235	175	476	126	103	488	8	94	279	128	386	292	140	77	501	49	171	158	308	374	420	34	52	342	35	190	17	73	250	34	140	862	337	546	141	56	90	160	270	253
RP4-539M6.19	0	0	0	0	0	0	0	0	0	0	0	0	0	0	0	0	0	0	0	0	1	0	0	0	0	0	0	0	0	1	0	0	0	0	0	0	0	0	0	0	0	0	0	0	0	0	0	0	0
SLC25A22	503	1463	506	889	1247	613	576	1013	2050	347	503	512	1845	268	686	767	1022	1143	1156	633	1252	112	622	3253	1661	1579	1184	1583	1980	3492	2947	212	1170	2392	1036	2593	1341	1588	944	2343	1230	2665	2266	2295	3189	3620	2574	1682	2367
KRT85	2	0	0	2	0	3	0	1	3	0	1	0	0	20	0	0	0	1	0	0	6	0	17	0	37	0	120	0	0	0	3	0	47	61	0	1	0	2	0	0	1	0	2	0	0	0	1	0	1
KRT83	0	16	11	0	3	0	0	0	0	0	0	1	12	0	1	0	0	2	5	2	9	0	0	51	20	2	201	67	0	2	2	0	71	227	30	7	4	30	0	2	2	0	1	0	37	1	13	0	11
LMF2	2441	4701	3447	3396	2784	2858	2945	4008	2711	2244	1336	3513	2754	2100	3950	2801	1371	2464	2200	3814	3930	1262	2157	1811	2902	4593	2233	3300	1988	10012	9094	193	1863	1220	2149	5017	2228	1431	1284	2630	3521	2920	3771	2570	7565	2673	4372	2444	4046
TMEM203	929	2587	1784	1767	1175	2317	2078	2323	2047	887	425	2007	1983	761	1716	1074	865	1241	1298	2058	1687	941	927	852	714	966	925	1012	793	4178	3294	246	2062	555	974	2340	1263	792	574	1026	2291	1018	1953	1043	5363	718	2643	889	2434
MYO9B	3782	4162	3267	5693	1954	2899	4382	2241	2300	2886	888	4586	2335	3121	3310	1417	1081	2285	1656	5270	5274	1436	3198	2141	3081	5001	2791	2540	3046	7153	6417	486	8157	4101	1327	4675	1822	2660	1733	3785	2981	4183	4581	3863	4160	3003	4512	3173	6339
RIMS2	21	77	272	287	64	48	49	534	546	12	89	29	654	45	466	113	1512	554	28	128	71	23	6	11	18	53	266	48	404	1213	212	9	128	74	1	786	85	119	3	373	102	58	11	7	389	278	35	16	337
RPA4	0	3	2	3	0	4	1	2	2	0	3	1	0	3	0	0	1	0	0	2	4	0	0	1	1	3	1	2	6	0	2	1	5	1	0	5	1	1	0	0	3	3	0	2	4	7	1	3	0
LRRC41	2958	7677	4329	6388	3832	4266	4877	6278	5234	2704	2003	4943	5945	2801	4891	4203	3231	4091	4528	5482	6620	1996	3192	3016	5402	3767	2206	1682	2871	7047	6395	1193	5151	2140	2081	6636	2840	3007	1852	2956	4999	8876	4986	3211	3446	2737	5509	3487	9041
XAGE5	0	0	0	0	0	0	0	0	0	0	0	0	0	0	0	0	0	0	0	0	1	1	0	14	0	0	0	0	0	0	0	0	0	0	0	0	0	0	0	0	0	0	0	0	0	0	0	0	0
RAB33A	58	126	144	18	46	56	40	54	21	23	21	36	48	19	94	50	14	38	48	38	30	38	22	26	12	34	43	23	22	46	27	2	61	9	7	30	39	26	3	10	65	28	30	10	55	6	15	18	19
CDH10	0	2	7	46	0	9	8	1	1	2	1	3	3	2	2	1	3	0	22	8	19	1	6	0	9	4	0	3	3	7	629	0	0	0	0	4	1	0	1	0	4	11	1	1	3	11	0	0	0
KCP	14	313	52	28	305	111	24	7	569	5	71	7	524	29	121	10	166	186	257	18	120	2	19	51	297	129	13	36	27	568	1181	145	132	41	90	67	26	59	55	14	133	72	510	424	57	17	19	1235	316
IFNL3	0	0	0	1	0	0	0	2	0	0	0	0	0	0	0	2	0	0	0	0	0	0	0	1	1	0	0	2	1	0	0	0	3	0	0	0	1	1	0	0	0	1	0	0	0	0	0	0	0
EIF2S3	5933	12801	9256	9751	5818	11700	14274	17286	10334	5026	3031	9878	12507	3621	8129	13368	5888	9437	6964	15783	11093	6897	4791	10151	3215	5399	3250	4485	3755	14887	10622	1831	12990	2182	3724	9653	6535	4017	2525	6356	6798	8041	8378	6284	15134	5132	9635	7412	11835
CXADR	261	1405	381	1052	808	2094	1076	228	1930	106	598	778	1899	491	614	53	1008	1599	1862	285	2483	969	744	1975	2377	3318	2483	2645	1046	9473	220	476	2233	456	1412	6305	2870	2122	570	4403	4007	1692	2881	2259	7204	1015	4262	1599	4278
ZNF143	384	539	877	994	326	1025	1080	967	533	422	142	600	797	386	685	459	268	360	509	1107	1219	463	419	361	390	481	332	342	267	779	1120	137	499	272	255	1119	321	361	189	477	647	580	697	519	706	328	694	450	908
RBM5	2313	6322	4328	9106	2937	4705	5909	8154	4445	1821	1752	2587	8548	2478	4307	2724	2206	3652	3026	7395	6726	1873	1992	2398	1899	2248	4292	1835	2160	12592	8744	723	2925	1132	1048	8772	1663	2999	1618	1220	3390	7465	5704	2387	6849	1119	6052	2613	2065
CKAP4	2829	7019	4746	10661	2560	6184	5038	4637	4435	2604	1192	7264	4427	1569	5605	3108	2681	2782	2850	3429	7586	1629	3431	3942	3770	6023	4693	2270	13262	24312	15759	1121	12614	2062	4551	6350	6563	7535	3423	9734	9004	3277	9290	5941	11895	6001	8335	7941	10359
CIZ1	3535	7767	6394	5888	4779	4970	6396	10609	4607	3698	1407	4852	6105	4147	5021	5503	2470	3733	4760	7641	5728	2692	3409	2778	3958	3806	3342	2418	1994	6811	7884	532	4061	1960	2034	5582	2746	2167	1339	3459	4718	1832	4167	2432	6481	2285	4426	3357	6706
CLK2	842	2191	1791	2600	1199	2021	1613	2527	1938	705	662	942	2943	802	1498	966	933	1344	1176	2961	2251	683	1132	1265	1077	1504	3210	1451	1517	4193	4760	332	1764	1815	648	4311	1736	1385	839	1221	2155	7232	2178	1249	4247	2000	2319	2074	1473
KCNMB2	64	400	346	49	256	108	211	311	864	62	54	28	1451	60	92	119	452	196	516	337	153	143	11	0	32	29	12	16	3	14	13	12	15	2	40	15	14	9	2	17	0	6	16	5	30	8	12	34	0
TCAP	22	168	90	90	51	72	56	160	62	51	21	43	112	15	97	47	39	24	42	151	79	19	20	46	23	25	65	13	29	287	48	2	83	78	34	71	23	11	7	32	59	131	71	19	98	16	42	24	44
RNASE8	0	0	1	0	0	0	0	0	0	0	0	0	0	0	0	1	0	1	0	2	0	1	0	0	0	0	0	0	0	0	1	0	1	0	0	0	0	0	0	0	0	0	0	1	0	0	0	0	0
TMED9	1955	9383	4259	6440	3411	7501	5107	5952	8130	1995	1662	8144	6613	2004	6283	1868	3685	3631	3537	5696	8001	2127	2753	11236	6837	6650	9191	4170	4517	23734	8288	1849	15719	6641	8279	8809	8058	6121	5585	6264	10469	7881	14636	9946	25226	7978	13789	8275	16661
PRR19	38	85	24	49	43	46	39	44	83	17	18	27	60	21	50	24	32	52	46	36	55	8	29	57	213	89	90	93	57	196	270	14	182	90	67	289	85	57	30	117	48	81	119	50	807	176	167	169	272
ATP13A5	0	6	4	4	3	0	0	3	2	0	1	0	0	1	4	0	2	0	0	1	0	2	2	2	539	1	5	1	0	3	0	0	6	0	1	1	0	2	1	0	0	11	0	2	56	2	52	0	5
ZBBX	0	162	13	21	268	8	42	1	1177	0	102	0	1721	2	20	1	873	700	1034	13	81	0	8	0	247	5	66	2	11	1104	0	284	77	6	21	275	5	159	522	31	1	780	1464	12	10	5	212	1	300
CNPY4	588	1310	1360	1925	328	1427	1555	1943	626	630	126	1511	826	722	1360	712	217	256	454	1925	1293	722	689	317	599	416	793	661	602	2461	15089	145	771	356	844	1819	745	479	288	617	1223	691	1030	150	507	373	866	609	834
FABP2	0	3	0	0	1	8	2	0	46	0	2	0	8	0	1	0	1	5	1	1	4	0	1	50	1	1	2	1	41	23	2	5	0	1	0	57	0	0	17	0	8	18	14	0	4	5	30	0	2
MMP8	0	1	0	0	0	0	0	0	1	0	1	0	0	2	0	0	0	0	0	1	3	0	0	0	47	2	0	0	1	1	1	0	78	0	0	1	0	1	1	1	0	4	1	0	0	2	1	4	8
PAM	6632	14650	9621	14669	5899	30621	13996	9692	11633	6404	3431	11961	9302	5969	8188	5377	6874	10231	7271	15105	27764	7953	11836	8170	2843	7485	14875	6415	2940	50886	9646	3930	5646	1033	21371	37984	21206	20367	5810	5384	14609	7502	15520	2661	12302	7287	21925	20383	7656
RTTN	303	375	497	815	236	575	641	885	357	190	128	224	583	289	356	384	238	268	336	902	707	242	251	52	318	483	243	259	130	676	709	104	439	58	71	950	354	245	141	532	396	767	521	330	376	218	830	260	445
VCX	1	2	0	1	0	1	0	2	1	0	2	0	2	4	3	0	3	1	0	0	0	0	0	1	1	0	0	2	0	8	3	0	0	0	0	0	0	0	0	2	11	3	0	1	5	2	1	0	2
PIK3C2B	2005	1565	1834	3597	628	1767	3533	291	611	1457	435	2058	1131	1396	2196	257	382	688	590	2765	3179	695	1308	722	850	744	390	394	663	1319	1498	216	1080	288	425	1746	468	423	285	442	413	609	1089	1076	1037	447	651	934	649
DOLPP1	223	665	413	668	373	619	485	748	567	184	113	391	619	215	553	273	271	396	433	409	499	172	295	296	428	758	649	633	435	1640	1478	233	813	265	530	1188	620	625	373	978	1054	380	1577	449	2383	750	1899	670	1965
CDNF	31	107	83	134	81	128	67	159	194	20	36	28	283	16	60	52	146	101	117	152	84	29	9	18	29	28	17	18	10	166	34	15	65	5	16	115	9	35	32	16	33	19	72	29	91	15	91	29	21
OPN1MW3	0	0	0	0	0	0	0	0	0	0	0	0	0	0	0	0	0	0	0	0	0	0	0	0	0	0	0	0	0	0	0	0	0	0	0	0	0	0	0	0	0	0	0	0	0	0	0	0	0
EOGT	1498	808	2622	3810	189	1817	3124	809	230	1038	319	3093	410	1371	1736	543	137	394	207	2991	2888	1368	1824	307	122	562	392	492	646	1367	3128	79	358	233	258	930	624	379	205	528	990	791	979	601	402	276	905	285	1125
DEFB123	0	0	0	0	0	0	0	0	0	0	1	0	0	2	0	1	0	0	0	0	0	0	0	0	0	0	0	0	0	0	0	0	0	0	0	0	0	2	2	0	0	0	0	0	0	0	0	1	0
CMAS	762	1987	1778	1957	719	2002	2050	2254	1823	709	440	1563	2247	726	1322	806	900	1246	1047	2396	1494	1087	928	749	864	744	563	985	1061	2793	2222	389	1259	533	523	2543	774	908	523	702	1827	796	1903	688	3653	1509	1490	800	2245
RYR3	908	1555	931	4307	902	835	1619	83	553	666	179	616	1463	1235	879	41	122	104	597	4098	1580	352	580	9	80	16	18	35	43	89	57	10	24	5	9	1215	14	38	15	27	53	138	36	16	111	35	73	40	10
PRDM7	0	2	1	6	0	1	3	15	3	1	0	0	2	2	0	1	1	0	2	0	4	1	2	1	5	1	3	3	3	2	2	1	12	1	1	9	3	0	1	3	1	9	2	0	0	1	3	3	0
DNAH11	11	167	82	134	724	54	79	172	1609	2	182	3	2463	19	51	70	1321	1314	2337	31	157	1	20	5	410	178	305	176	26	718	15	241	133	30	24	756	34	364	504	97	19	449	1053	67	688	400	182	117	948
ZNF155	89	120	71	190	85	156	153	102	79	52	36	84	116	32	78	46	46	92	64	121	239	59	71	27	86	73	83	43	21	108	120	12	98	7	46	209	97	41	18	29	11	48	74	58	44	38	87	112	125
HIST1H1T	0	1	0	0	1	0	0	1	1	0	0	0	3	0	0	2	0	0	0	0	0	0	0	9	0	1	0	0	0	2	0	1	6	0	0	1	0	3	0	0	0	1	1	1	2	1	6	1	3
USP34	2816	1461	1671	6768	1473	3331	4197	3282	1310	2337	703	2841	1928	3103	2181	2585	1200	1636	2296	4410	5612	1845	2078	444	2030	2335	695	453	635	705	2926	223	1724	454	640	3093	1059	1189	401	930	838	1277	1069	3257	609	1322	1456	1833	3201
SLITRK3	288	2388	3676	303	360	101	599	33	174	617	298	53	698	1868	5066	8	35	593	379	1547	94	415	95	0	3	1	0	1	1	0	0	0	8	0	0	0	0	1	0	1	0	5	1	0	0	0	1	0	0
APAF1	437	513	467	1400	342	726	887	1306	355	293	181	334	610	395	486	589	346	457	477	830	891	344	283	177	506	649	149	193	225	537	3252	98	561	76	158	1388	301	301	116	495	193	234	516	423	379	266	413	597	1097
YME1L1	3494	5660	5224	9199	2539	6746	7838	6885	4706	2695	1517	5478	6470	2537	5215	3801	2840	3446	3791	7786	9138	3290	3416	4104	3286	3394	1526	1904	2272	6313	10704	1026	9239	909	1941	7759	3394	2967	1361	4194	3453	3167	5281	5304	8144	2483	9998	3440	10620
HS1BP3	1250	2260	2538	1596	676	1282	1805	2483	1334	978	411	2079	1384	1284	2403	1108	532	1189	880	2159	1674	1028	1317	1036	1056	1002	797	973	1177	2375	3834	285	1543	519	1204	1208	905	855	696	660	1012	954	1932	1010	4916	1774	2355	862	3205
PLA2G2A	1	1663	72	4	38	143	38	264	4	39	27	423	26	94	6155	838	3	4	3	11	225	13	37	9	8	1	8	48	1	2	4	5	3	40	0	4	6	3	2	1	1	6	9	0	3	4	16	0	47
OR2L5	0	0	0	0	2	0	0	0	0	0	1	0	0	0	1	0	1	1	2	0	0	0	0	0	0	0	0	0	0	0	0	0	0	0	0	0	0	0	0	0	0	0	0	0	0	0	0	0	0
SIMC1	408	1085	976	1504	712	1148	817	4552	1081	310	325	668	1212	415	839	2393	620	739	767	956	654	302	691	239	286	254	328	222	297	646	1196	87	396	152	86	1697	366	258	86	422	415	460	365	398	625	508	463	385	522
SCAMP5	149	862	249	757	399	634	384	1187	677	335	133	728	676	101	419	419	692	831	517	310	419	117	491	558	2321	155	198	181	322	3314	508	142	465	457	133	1739	201	75	400	54	791	431	215	150	584	739	1458	397	177
ZNF511	218	959	740	469	372	690	763	1154	905	253	159	601	730	305	731	346	244	309	304	834	656	294	295	406	374	417	581	610	536	1657	1009	73	777	304	887	1415	551	347	290	521	997	1396	919	342	1529	287	1480	312	1379
GIMAP1-GIMAP5	0	0	0	0	0	0	0	0	0	0	0	0	0	1	0	0	0	0	0	1	1	0	0	0	0	0	0	0	0	0	0	0	0	0	0	0	0	0	0	0	0	0	0	0	0	0	0	0	0
LRP10	9930	14410	12904	8914	6850	8249	12753	14479	5499	8659	3339	11703	7754	11582	14117	11276	4706	9814	8658	16477	16185	5692	6867	13568	4009	12249	4142	3594	2839	15243	4073	1043	13109	2040	5906	7397	6736	2562	2990	6309	6020	5232	10471	4657	19160	3438	9271	8697	19032
LRIG2	906	1179	875	2022	782	1621	1341	1565	896	563	333	626	1406	575	907	1284	610	804	999	1984	1381	531	903	288	906	620	527	449	463	1234	1509	100	1085	378	273	1180	547	488	260	382	646	1102	744	613	780	947	731	395	525
FLT4	1752	3343	1692	3816	1368	1683	3283	321	923	1153	292	3341	1340	655	2642	161	574	143	946	4234	4002	909	1647	121	184	221	251	258	480	118	310	19	335	59	183	559	170	265	111	284	326	427	330	163	564	199	217	108	237
C5orf51	1115	1199	1175	2076	685	2336	1957	2524	1062	774	452	1409	1352	909	1220	1439	665	1100	1121	2161	2155	973	1051	914	749	825	369	853	559	1499	3126	188	1558	181	456	2291	725	727	305	1173	1241	875	1233	1496	1737	1039	1841	712	2758
ISCA1	867	1664	1740	2023	653	2656	2266	2361	1776	614	389	1739	1861	750	1488	1028	690	1035	909	2314	2136	1174	836	494	662	423	255	371	486	1648	2277	277	960	132	375	2106	489	611	339	710	1916	524	1757	463	1702	338	1567	785	1889
ALDH7A1	1042	4099	3120	4410	2096	3794	2847	7618	3425	1519	913	3058	4951	1294	2662	4750	1579	2489	2200	3900	2858	1477	1447	3806	1298	2943	3318	2488	1589	8258	6703	880	3333	1637	2175	5617	2556	2356	1122	3888	6102	3518	6808	3185	5951	2036	5428	2883	6305
COBL	55	2769	629	752	2659	780	153	823	3749	53	292	12	4993	42	369	239	2822	1631	3193	137	1215	47	185	3036	720	1822	1228	150	269	2921	6	578	237	228	539	759	2434	1118	433	406	3415	5830	2510	188	3517	389	408	2209	7181
CACNA1C	4222	936	1424	5887	186	4071	5268	124	267	3405	309	3972	368	4824	1620	149	57	422	265	5325	7904	2350	4553	79	333	200	158	222	165	90	6940	126	330	153	24	204	52	218	79	145	190	254	490	62	518	109	279	24	158
AP1S2	2979	1387	1800	5453	250	4356	7703	509	751	2360	207	7093	946	1659	2031	331	270	350	419	8741	5871	2904	2397	802	241	1033	510	759	1271	5296	4408	897	9584	69	771	19406	1210	1623	607	4536	6329	1654	4583	8805	1173	599	9295	2870	1192
CLEC4E	6	64	67	72	8	24	27	31	61	103	26	27	20	31	82	10	28	22	8	385	195	67	17	32	5	45	6	45	30	62	1	7	15	1	68	7	6	15	15	5	53	39	85	47	9	17	48	50	79
APOBEC3H	11	38	9	15	13	21	4	9	55	0	45	16	30	10	29	4	24	67	24	21	17	5	8	30	4	22	25	55	40	71	3	7	18	3	15	9	101	41	2	28	51	23	67	10	41	29	38	25	20
MASP1	4483	2077	1607	3418	564	14980	13648	364	797	2740	429	16883	764	5501	3097	295	207	605	1198	13957	13190	8786	5876	9	122	127	41	262	48	34	1	19	44	84	2	9	39	52	22	212	36	110	95	20	166	37	152	5	15
AC006445.1	0	0	0	0	0	0	0	0	0	0	0	0	0	0	0	0	0	0	0	0	0	0	0	0	0	0	0	0	0	0	0	0	0	0	0	0	0	0	0	0	0	0	0	0	0	0	0	0	0
ARHGAP40	0	39	2	34	1	1	4	3	43	0	22	0	82	5	1	1	10	9	18	3	5	0	5	82	109	38	78	30	155	173	1	23	95	96	63	64	10	12	25	5	42	322	12	68	223	120	142	30	537
IFIH1	403	992	831	1151	610	1384	1458	947	1165	515	325	987	1409	359	911	476	489	938	776	1440	1545	578	346	720	833	261	269	679	481	2779	74	388	2661	217	822	1671	551	239	169	388	644	447	1492	889	689	604	1674	1574	669
RBP2	0	5	9	7	4	3	0	13	13	1	1	0	11	1	4	4	6	0	8	3	2	2	4	5	123	0	1	1	0	1	1	1	3	8	0	2	0	2	2	0	0	18	1	3	4	4	1	0	272
AKAP17A	997	2752	2562	2822	1819	1951	1929	7429	3131	681	966	1291	3997	1020	1882	2978	1069	1409	1303	2771	3980	592	1313	1548	1511	1449	1622	1049	994	6417	3839	360	2121	728	783	3894	1300	1424	950	1084	1725	3273	3179	1011	2509	892	2495	1475	2995
RUFY2	583	594	892	1595	293	905	1217	1500	560	375	197	492	1271	450	662	573	311	423	502	1606	1214	440	413	209	360	255	144	252	304	704	776	81	423	70	107	1092	203	344	154	231	588	629	594	293	821	224	993	304	495
HIST2H3PS2	0	0	0	0	0	0	0	0	0	0	0	0	1	0	0	0	0	0	0	0	0	0	0	0	0	0	0	0	0	0	0	0	0	0	0	0	0	0	0	0	0	0	0	0	0	0	0	0	0
SLC25A15	72	129	67	527	116	161	158	132	120	95	29	114	190	43	87	99	165	114	102	115	237	27	111	293	135	446	184	53	92	269	446	61	181	56	103	406	380	166	70	299	227	178	387	761	305	155	273	229	423
CLSTN1	10612	16526	10353	17222	12237	15671	20100	16420	15577	12595	3700	18642	16873	12811	12185	11523	10249	12567	16439	21707	19050	7762	11871	7315	5619	17544	8358	8722	7036	18773	33126	1878	13584	7505	7744	15341	9378	9749	4478	5845	3454	3717	12441	13537	47421	9821	13123	6887	23746
OR56A3	0	0	0	2	0	0	0	0	0	0	2	0	0	2	0	0	0	0	0	0	0	0	0	0	0	0	0	0	1	0	0	4	16	0	0	0	0	1	1	0	0	0	0	2	0	106	0	0	0
ACSF3	587	1719	1036	1377	861	855	997	1479	1407	537	352	909	1645	660	1238	681	757	983	936	1446	1231	457	661	978	441	943	1192	739	526	3075	1267	200	1564	408	786	1695	890	854	510	408	568	1017	1142	775	1256	63	2022	831	1734
PRAF2	1209	1952	1555	2513	652	1970	1766	1680	971	1152	717	2819	1103	1154	2079	1087	569	965	819	2033	2103	699	1876	1510	1436	547	1604	1835	2561	3967	2653	184	1887	1542	1650	1876	1600	1026	829	1913	2254	3562	1232	1774	1631	1408	2318	892	968
NUTM2F	1	0	0	3	0	0	2	0	2	0	1	3	3	2	0	0	0	0	1	1	0	1	0	0	3	0	0	1	0	1	3	0	0	0	0	1	0	1	0	0	0	1	1	1	2	1	0	0	10
ZNF460	116	40	93	87	90	73	72	119	28	49	82	58	69	109	39	79	74	79	97	71	232	29	59	60	78	163	21	12	10	24	30	8	79	14	17	87	71	54	15	68	46	10	45	165	29	48	42	76	117
GRM5	0	0	0	0	1	1	2	0	0	0	1	1	4	3	1	0	2	7	2	0	3	0	1	0	7	1	2	1	0	0	0	13	0	0	0	28	0	22	6	0	0	5	2	2	5	6	3	1	0
C10orf54	4521	11775	6132	3117	4204	3496	7413	3886	2476	3601	1211	6251	2325	3749	7717	2771	696	3323	3281	5975	3428	2646	3869	1727	641	671	335	718	665	1120	184	122	1363	532	363	365	190	438	343	401	1063	545	1350	498	559	667	769	408	1924
HMGCLL1	27	50	117	13	18	29	112	22	18	25	5	21	64	29	100	5	12	3	65	391	24	15	5	4	10	0	5	1	32	11	8	0	12	5	1	28	0	0	7	0	32	4	1	4	1	2	1	0	0
ATF7IP	2396	3763	3028	5029	2360	4885	4160	4317	3198	2411	959	2933	3981	3026	3026	2657	1935	2563	3776	4769	2382	2383	2054	1281	2974	2753	1551	2642	2205	2696	6275	616	4138	1184	1498	5071	1517	2265	1128	1378	1317	2947	2347	2279	2355	2905	6949	2376	3719
INO80C	256	681	439	513	231	576	589	293	642	144	121	414	609	109	426	108	225	217	353	601	569	267	212	235	278	277	283	277	187	851	632	138	593	113	173	803	199	189	127	269	737	703	730	407	1066	273	840	209	597
DPF2	2397	4351	3295	4621	2227	4563	3963	6076	2861	1962	822	3229	3178	2260	3476	3134	1288	2075	2644	4388	3890	1661	2381	2282	2661	2285	2494	1674	1553	3956	6882	405	2331	2008	1145	4686	1700	1624	876	2194	2603	2540	3133	2501	2877	2658	3200	1761	3237
PPAN	116	421	292	264	160	181	170	306	389	77	79	170	434	51	276	103	111	102	98	298	562	85	93	110	167	139	183	148	226	718	358	34	586	207	130	450	196	131	154	127	653	494	523	131	566	105	581	180	507
NR1I3	34	32	21	46	16	20	48	23	13	16	10	27	15	29	18	18	4	15	14	54	35	18	13	21	4	1	9	3	11	17	12	3	11	6	10	21	8	23	7	2	4	4	1	5	29	10	1	24	1
AC004076.7	0	2	0	8	6	1	0	0	1	1	1	1	8	0	0	2	2	4	3	6	1	1	0	0	4	0	0	0	0	2	8	0	2	0	1	2	2	2	0	2	1	1	2	0	2	2	0	2	0
SLC9A4	3	63	3	35	33	6	1	1	14	1	0	0	31	0	0	0	4	14	39	1	49	0	1	23	67	455	106	58	9	46	34	2	221	11	69	22	27	94	2	101	20	23	19	11	445	19	5	9	1052
WDR7	739	723	1039	1533	436	1213	1261	857	678	774	308	1243	880	893	996	524	455	619	785	1375	1400	689	777	253	523	572	313	345	239	897	680	127	713	140	410	896	374	392	250	466	557	378	672	631	818	355	907	475	1361
STXBP5	752	622	1096	1618	347	1028	1600	520	657	528	283	766	1120	842	924	272	454	598	552	1765	1450	626	590	1218	260	1383	362	626	692	867	362	75	597	214	498	1053	485	507	207	731	695	1787	749	988	1622	653	1102	757	1100
MAPKAPK3	443	2325	1331	1335	1186	1229	1100	1837	1939	770	441	883	1704	576	2110	908	921	1597	1269	1045	1527	532	544	3226	3246	2101	1407	1172	1449	2994	2124	214	1642	2186	889	1802	1390	897	537	1716	2286	2005	1991	2231	2816	1243	2008	1574	4363
OR5C1	2	0	0	0	0	0	0	0	0	0	3	0	0	5	0	1	1	0	0	0	0	0	0	0	1	0	0	1	0	0	0	4	0	1	0	0	0	17	3	2	0	0	0	1	0	1	1	0	0
INTS8	700	869	1336	2153	410	1504	1867	1930	889	656	305	1180	1319	710	1328	814	517	669	654	2102	1726	834	709	1751	953	816	872	1094	1409	2174	4408	332	1356	313	575	3710	665	795	984	1619	1399	7037	2025	3006	1046	1280	2848	1268	2234
RP13-347D8.7	3	0	0	0	0	0	0	0	0	0	0	0	0	2	0	0	0	0	0	0	1	0	0	0	0	0	0	2	0	0	0	0	0	0	0	0	0	1	0	0	0	1	0	0	0	0	0	0	0
RASSF3	2734	2483	3335	2646	477	2694	5048	3780	563	2158	229	5069	998	2639	2418	1522	524	426	731	3374	4874	3108	1411	573	569	1038	222	943	1052	1255	7863	195	1064	189	773	1987	769	661	144	866	1078	873	931	821	545	902	633	473	1077
NPIPB8	0	1	0	0	1	0	0	0	0	0	1	0	2	1	1	0	0	0	3	1	1	0	1	0	1	0	0	0	0	1	0	0	0	0	0	0	2	2	1	1	0	0	0	1	0	0	0	0	0
TPCN2	603	693	819	1276	316	688	664	632	479	384	298	639	565	683	712	376	221	436	375	1291	1462	266	524	789	564	403	482	405	497	1117	1495	102	397	242	195	932	300	276	193	362	538	1025	548	687	626	783	882	319	470
LITAF	4808	9401	7019	11731	4975	10006	13085	7734	7175	4049	3326	10040	8685	3128	8163	5065	4288	8337	7456	8827	22324	5571	5478	4511	7867	4885	1030	2575	2004	11517	2777	1018	5254	1375	2845	4601	2276	2099	1553	1056	3321	1867	6811	4744	6256	1713	6476	2947	6077
GCNT1	218	195	179	1518	448	2156	778	57	357	174	122	502	312	186	453	27	139	445	340	407	3877	200	558	776	591	1894	2186	595	5154	6868	215	803	1486	405	3013	2298	4395	1221	1687	3132	1245	2472	2536	253	891	2191	5175	2958	679
GNS	6568	7913	7603	12038	3087	11828	13180	14498	5657	6465	2199	11738	5907	7084	10306	8668	3105	5625	5922	16536	15533	6851	6362	6517	3297	5604	2767	2534	3552	11038	23760	1260	8455	795	4230	5932	3991	3892	3724	4105	6819	4141	9593	6495	11404	5276	7292	6831	14316
UBE2E1	1327	3238	3159	2859	1221	3835	4093	3204	2473	1426	776	2888	3121	1433	2513	1406	1386	1880	1584	4634	3525	1901	1420	3592	1528	1743	1123	1963	1720	5138	6170	683	2488	926	1037	5332	1458	1801	1172	2089	3956	2140	4462	3874	3414	1368	4590	1725	3764
LARP4	1060	909	1139	2878	434	1879	2291	1410	1088	559	616	1304	1421	691	1323	655	634	771	794	1896	3987	736	913	656	1099	814	247	691	722	2091	4400	324	1956	118	405	2052	590	1030	393	835	1215	2302	1753	1090	2112	1165	1761	1139	2993
PSMA5	952	2807	2827	3809	1294	3169	3714	3057	3263	1226	876	3721	3284	1017	2412	956	1507	2031	1571	2961	3517	1396	1555	4197	1874	2406	2187	2897	2291	8936	6406	1644	4101	1568	2439	5524	2684	3357	2089	2844	4803	3552	9714	3551	7972	3200	6601	3720	8900
RP11-505K9.4	10	20	6	23	11	16	12	39	29	1	12	12	17	9	12	5	12	10	11	27	20	4	3	2	2	5	6	7	6	36	11	8	21	1	1	10	2	4	8	18	12	10	36	8	11	3	19	18	18
SETBP1	2007	1547	1596	3465	1031	2925	2349	2014	1134	1361	280	1340	1831	995	1281	1738	660	1039	1593	3292	3005	1005	1324	148	1167	649	163	255	438	266	3393	39	637	227	229	1373	133	151	61	600	664	223	163	701	631	206	388	266	134
PTGDR2	36	89	76	35	11	20	366	15	13	44	10	9	14	31	82	13	10	10	21	186	17	45	24	4	11	4	23	5	8	12	41	0	6	6	4	10	1	2	3	10	16	13	7	5	102	3	7	10	2
CHRFAM7A	2	10	6	66	12	20	22	7	2	4	2	8	2	4	2	1	4	8	2	12	8	3	5	9	2	0	0	0	2	9	39	1	7	2	1	48	1	7	1	2	4	25	27	2	0	1	14	7	2
CABP5	7	0	0	0	0	0	0	0	0	0	5	1	0	6	0	5	1	0	0	0	0	0	0	0	0	0	1	0	0	0	0	0	0	0	0	0	1	9	1	0	0	0	0	0	0	0	0	2	1
CHRNG	3	7	0	2	2	0	1	4	1	1	1	0	9	3	1	0	2	2	1	0	0	0	0	4	189	3	2	1	6	9	11	0	3	2	0	23	6	3	36	6	1	9	4	7	5	3	1	2	20
ATP11B	2072	1826	1962	3553	963	2726	3926	2417	1570	1282	679	2040	2046	1436	2132	1628	791	1137	2136	3375	3429	1461	1487	109	792	1443	292	706	213	1073	1891	68	1859	78	556	1430	58	636	60	502	783	962	608	402	2140	151	800	1058	1857
CHIA	0	17	22	90	18	13	5	2	9	0	0	0	23	0	0	7	3	2	10	0	14	0	2	51	15	6	13	0	5	43	0	56	48	0	11	22	39	346	37	13	28	33	120	8	7	0	4	220	2
PTX3	86	293	157	126	66	90	163	41	111	23	118	155	120	40	203	17	19	81	66	219	722	145	23	24	210	5	15	3	25	77	809	2	125	6	6	117	1	5	1	7	28	58	7	38	5	33	68	1	6
PLSCR2	0	9	2	1	13	4	1	3	38	0	4	0	46	0	2	4	11	10	13	3	8	1	0	1	7	31	7	10	2	13	1	5	6	4	6	13	3	4	1	0	5	3	7	30	9	2	10	4	2
DUSP4	72	1084	222	397	844	865	211	93	1188	86	1037	282	1042	92	482	46	524	933	757	362	5798	52	217	251	876	2959	483	1150	749	2940	8985	184	1472	51	986	4474	1751	212	864	1266	551	101	1372	1037	34964	567	2154	251	2374
APOC4-APOC2	1	2	0	0	0	6	4	2	5	0	1	0	2	0	2	2	0	1	0	0	0	2	1	4	1	0	0	0	0	4	0	0	1	0	1	0	0	1	0	0	3	3	8	0	0	1	0	2	1
CRIP2	9477	19587	9943	6881	11278	7691	10110	1200	15277	7144	3399	13624	9104	3898	8335	903	6064	8451	9356	14871	11981	4194	8244	4055	25161	17599	15240	14427	4377	35994	2243	1487	19192	22933	3792	18428	7266	12336	13250	6540	10004	15912	17313	5904	40906	11933	18017	6942	26429
PLCZ1	0	6	3	1	2	0	0	0	7	0	1	0	11	0	0	1	7	0	0	0	0	0	2	5	0	0	0	3	1	4	0	0	0	0	0	0	0	0	0	1	2	3	0	0	0	2	0	0	0
TMCO2	0	1	0	1	1	0	0	0	0	1	1	0	1	1	0	0	0	0	1	0	0	0	1	0	2	0	2	1	1	2	1	0	0	0	0	2	0	2	0	0	2	10	2	0	6	1	2	0	0
NOTCH1	3496	3964	3308	5579	2093	2989	5831	744	1462	2987	808	3104	2032	2694	5147	836	908	1972	2679	4494	4782	1244	2167	1183	9578	6538	1172	1376	1462	4077	3165	255	5267	727	754	5229	1111	2820	1007	2304	1819	1367	2652	3705	1928	1894	3076	4644	2818
IL4I1	55	2266	209	43	2161	179	147	26	3207	35	2726	74	739	19	920	5	255	2250	950	73	1755	13	87	2913	99	836	1431	805	1332	9495	133	745	1400	115	2827	101	219	520	320	269	812	952	2892	2420	106	607	3858	863	1137
ACTG1	74998	207860	119515	109155	96553	120931	183336	253131	132417	78207	54129	145276	104930	68564	107324	129217	65451	150561	96831	165507	204083	55068	74993	47131	129708	233911	135779	93795	99751	214317	71949	31004	131219	200399	57517	256669	98862	96488	75889	154407	84818	37999	159077	199948	503657	70070	233496	105504	305242
C4orf26	4	2	1	4	0	2	1	3	1	0	3	1	6	2	1	0	4	2	1	3	5	1	1	0	5	1	0	3	1	3	2	0	2	0	3	0	0	2	0	2	2	15	0	1	5	0	0	0	1
MFGE8	12596	24904	49133	12035	10758	15598	15125	20532	10334	14798	4889	17602	9251	22638	21732	7558	3064	8364	12059	21527	16482	10302	12169	3464	2812	12998	9144	3443	4509	19448	15710	1145	29645	17949	1232	16555	7599	10325	2295	6423	5611	2073	9783	31396	6465	3436	14354	1163	4576
SLC35F3	8	65	15	10	45	153	30	1	64	8	9	14	53	6	49	1	46	29	35	32	17	66	38	10	23	73	19	57	6	154	793	100	237	42	130	76	4	32	37	19	16	72	557	31	43	27	70	31	24
METRNL	486	2729	2461	781	1392	875	1162	679	1295	970	554	1342	1093	499	1681	342	735	975	1017	1717	4766	527	632	1286	3785	601	187	364	446	1296	3074	98	1009	662	221	2132	114	1388	345	235	1610	718	917	775	1184	847	385	1223	2086
UBL4A	1303	2922	2369	1987	1310	2036	3014	2635	1591	1083	333	2067	1774	844	2289	1334	732	1269	1340	2016	1429	907	974	1798	1456	1626	1637	826	1195	4003	2081	236	1855	3787	1277	2453	1408	837	629	1328	1765	2036	2061	1564	10688	2727	2195	1443	4522
C2orf54	0	51	2	6	68	101	17	3	241	1	6	1	216	4	13	0	128	94	124	11	215	2	4	231	2769	44	363	825	62	2767	1	136	188	309	38	342	18	20	164	48	40	46	211	147	1417	246	477	38	3785
ACTR3	4158	6067	7877	11564	2241	8320	10520	4818	5216	5103	2094	11078	4825	3581	6938	2803	2201	4208	3405	8764	10735	3495	4781	3003	5765	5365	2215	5601	5586	11659	21338	1731	6207	2105	2557	14118	2837	4699	1896	7443	5563	4394	9859	7975	8461	3478	7856	4750	20417
ASCL4	0	2	0	2	0	1	3	1	0	1	0	0	0	0	1	0	0	2	0	2	0	0	1	1	0	0	2	0	0	2	0	2	0	0	0	0	0	0	0	0	0	0	0	0	2	0	0	1	0
EPSTI1	157	422	339	451	153	912	463	265	297	199	193	723	231	110	709	161	61	347	163	639	1178	208	187	477	577	248	209	781	342	1643	1157	115	1682	161	364	182	79	251	43	133	752	269	408	608	251	680	958	1329	955
RP11-219A15.1	4	0	1	50	1	5	2	6	0	0	2	1	3	6	15	9	3	0	3	0	34	3	2	0	0	8	0	0	0	0	8	0	0	1	3	0	0	1	5	0	3	6	6	0	2	0	2	1	0
HSD11B1	137	109	497	35	14	107	283	1213	18	123	49	109	43	28	120	349	7	52	27	164	74	77	39	9	8	61	22	12	56	3	35	1	37	1	18	32	7	9	3	28	95	60	23	24	2	6	6	9	19
ADAM10	2408	4575	2872	5460	2016	6231	5194	2713	3125	1677	1148	3984	3896	1617	3333	1615	1546	3173	3588	4913	6043	2153	2083	1253	1892	4201	1233	2216	1504	5461	6622	740	2800	529	1729	5481	2349	2294	922	2967	4048	2318	4181	6940	5664	1563	3892	2502	5179
ZFP92	113	1133	221	416	541	637	84	689	525	50	155	131	768	48	222	995	467	908	827	90	282	23	230	429	278	258	52	60	90	211	139	20	296	99	7	399	152	93	24	42	61	166	87	14	210	98	176	93	72
NMRK2	5	4	20	8	4	2	1	0	1	6	7	5	2	6	15	0	2	4	1	0	28	7	10	12	0	1	0	0	0	0	23	0	0	1	0	2	0	2	0	0	1	1	0	0	0	0	1	0	1
SYNE2	4000	7033	4030	6354	6861	8061	7997	14453	10384	3635	3136	3412	8879	2431	4942	8282	3159	8329	8688	9873	17380	3770	2218	2112	5141	4927	2524	2562	1216	14213	9147	1268	1973	681	3720	11055	1739	5554	1388	3745	1688	4246	6991	8014	5589	2788	4478	3610	6441
PRR4	14	23	28	83	6	42	32	23	33	9	5	15	42	12	37	17	10	18	22	75	51	6	19	8	24	11	8	13	7	24	50	2	19	1	10	27	26	17	4	8	29	46	39	8	15	29	31	6	12
GTPBP4	901	1659	1763	3083	743	2227	2452	2172	1592	835	452	1711	2093	588	1657	789	781	796	1048	2327	4323	941	1003	2658	1389	1346	1220	835	1486	4172	4560	443	2774	793	782	3702	1992	1275	646	1886	2651	2357	2505	2748	3774	1358	4429	1238	3367
ZNF566	524	447	422	863	262	777	730	696	350	255	131	308	552	246	490	549	190	302	362	706	529	294	275	133	675	191	132	170	168	410	624	43	469	31	134	671	218	179	72	199	283	293	280	201	10	152	388	236	427
C1orf185	0	0	0	0	0	0	0	0	0	0	0	0	1	1	0	0	0	0	0	1	0	0	0	0	0	0	0	0	0	0	0	0	0	0	0	0	0	1	0	0	0	0	0	1	1	0	0	0	0
MORC1	0	0	1	0	0	0	0	10	0	0	0	0	0	2	0	10	0	0	1	1	0	1	0	0	0	1	0	0	2	0	0	0	0	0	0	1	0	5	0	2	2	0	0	1	2	0	0	1	0
HOXA2	25	218	175	67	62	102	123	53	48	26	29	25	98	35	156	0	27	35	81	170	71	15	43	0	27	34	6	57	5	79	78	1	32	10	0	59	7	1	0	28	2	15	22	7	15	32	5	0	24
GOLGA8A	383	803	603	3233	299	1209	815	2262	445	179	1279	116	1569	481	484	1255	180	771	347	2801	1432	145	371	111	146	308	656	978	839	2138	1326	70	377	17	78	4446	958	1904	747	689	1470	12079	1170	474	1989	936	988	781	113
PGAP3	775	3786	1463	2067	2678	1966	1362	2187	3186	951	617	1031	3372	657	1438	867	1796	1838	2625	1922	2224	583	1020	2379	2084	2585	1631	878	611	4962	1509	230	2166	4693	1724	2512	2372	1131	616	516	3174	2539	1922	2254	6228	1265	1716	1069	2667
ADRA1B	15	276	381	31	148	58	89	243	80	92	41	32	91	91	355	85	27	27	82	201	91	16	18	5	142	61	13	8	15	33	45	5	306	38	4	18	2	9	1	15	1	20	2	212	10	15	48	4	809
UBE4A	914	931	755	2631	740	1473	1607	1456	880	693	330	1094	1185	1029	957	955	671	829	1185	1302	1961	603	805	567	322	1187	425	430	396	1142	1831	122	952	161	448	1543	649	595	329	637	863	975	879	1644	1190	686	1239	1047	1894
NSUN6	140	436	462	814	217	464	408	804	562	122	112	211	998	172	266	204	279	250	204	684	714	168	153	235	185	191	291	183	185	1237	633	56	563	51	103	615	352	183	93	228	258	698	508	249	426	174	594	228	386
CACNA1F	2	154	23	27	87	27	14	1	100	9	47	17	146	7	20	2	83	83	50	12	51	1	10	108	33	9	33	19	33	166	2	8	24	31	10	10	2	27	8	1	86	102	11	2	56	22	8	14	19
NOX3	0	0	0	0	0	0	2	0	0	0	1	0	0	0	0	2	0	0	0	4	0	1	0	0	0	0	1	0	0	0	1427	0	0	0	0	0	0	0	0	0	1	0	0	0	0	1	0	0	0
USP38	967	1095	1028	1995	563	1856	1858	1004	956	686	361	1332	1159	756	1250	665	544	798	817	1661	2822	708	902	731	330	696	258	656	463	1572	1419	177	994	121	321	1609	530	640	260	593	950	845	994	978	1537	640	1226	906	2018
NPRL3	1237	3267	1389	1900	2254	1897	1811	3859	2847	1382	791	1735	2698	888	2219	2600	1751	2067	2195	2734	1977	835	1116	2211	2458	2602	2264	1792	1780	4826	2051	318	2989	1352	2180	3081	1983	1988	1111	2602	2564	3017	3330	3874	3078	3306	2719	1752	4230
PRSS2	1	48	0	0	9	6	1	1	29	1	3	0	7	0	0	2	30	7	9	1	7	1	3	8	223	28	154	0	12	37	0	26	1902	7	33	2182	11	1049	53	317	1	16	203	7	1	9	102	48	53
HABP4	635	1001	1732	927	210	990	1492	1427	413	498	181	983	596	459	1169	714	122	237	272	1764	1141	674	491	368	238	132	251	407	316	1443	4497	44	373	133	175	789	178	382	101	403	898	247	478	170	480	196	843	251	840
TSR3	659	3450	2400	1320	1300	1442	1649	2445	2755	795	343	2174	2245	703	2224	832	820	997	1081	1742	1544	686	780	1724	990	1216	1027	822	938	5073	1748	172	2356	881	1005	1754	943	907	625	997	3820	1430	2251	1701	5033	841	3128	833	3563
RP11-15K19.2	0	1	1	2	5	3	1	2	6	0	1	1	11	2	0	1	4	5	6	2	6	0	2	1	2	8	4	0	0	4	2	0	3	0	0	9	0	4	0	2	3	2	5	3	3	0	1	1	8
KLC1	1105	3329	2543	2288	984	1799	1886	2440	1956	976	597	1913	2316	979	2273	853	802	864	776	3702	2881	801	1057	2066	1064	1229	1513	1119	1185	4670	4555	249	1440	944	500	2280	864	1111	889	850	2596	2557	2653	1000	1984	1702	2054	948	1333
GMDS	275	1376	567	736	441	620	636	518	1608	278	215	591	1401	226	618	147	755	836	485	737	644	259	245	2913	627	959	1489	282	697	5864	821	424	596	538	1120	1100	825	3594	1310	1187	2995	748	4777	953	3140	1074	4198	1128	7881
HELB	167	115	129	322	173	351	220	255	150	130	128	117	187	156	194	156	115	179	163	395	663	68	128	175	239	224	117	193	172	479	549	55	288	73	107	379	258	189	94	208	183	195	391	319	56	566	367	368	148
ATM	1670	1817	1500	4756	1201	3162	2815	4139	1591	1216	810	1464	2206	1528	1635	2438	1336	1781	1779	4049	3374	1195	1363	480	1003	860	561	720	679	1928	4178	157	833	144	347	1924	929	992	356	1088	894	1811	1030	1484	704	1054	1016	792	740
ALG2	700	1645	1149	2409	1056	2288	1777	2715	2068	561	692	1523	1908	559	1678	1341	1173	1447	1329	1499	2123	673	893	909	919	903	746	808	677	3137	2420	371	1003	222	1172	2069	870	1004	621	589	1602	1134	2575	469	3614	478	2404	1555	2596
CHML	370	814	1057	1479	326	1187	839	2167	504	382	186	422	946	463	600	687	356	291	514	833	1231	416	406	704	264	475	190	207	242	1481	1975	140	1149	81	295	3726	791	484	114	1080	1799	1067	876	265	879	145	1228	1583	657
CACNB1	337	642	449	496	349	358	411	514	425	149	480	174	680	218	398	249	285	724	299	358	387	119	288	145	455	85	139	156	211	1279	354	53	285	566	30	850	174	312	383	151	126	354	453	213	339	123	660	150	319
RP11-293I14.2	0	0	0	0	0	0	0	0	0	0	0	0	0	0	0	0	0	0	0	0	0	0	0	0	0	0	0	0	0	0	0	0	0	0	0	0	0	0	0	0	0	0	0	0	0	0	0	0	0
MYL4	22	28	27	16	2	14	35	2	0	13	2	18	3	17	24	2	0	0	2	36	20	3	11	10	6	4	8	12	134	8	9	0	41	1	11	27	4	5	2	3	17	19	5	3	11	10	9	3	21
KRT32	4	2	17	5	1	0	2	2	2	0	2	1	1	2	1	14	0	2	0	4	0	0	0	1	26	1	2	8	0	2	3	1	0	1	2	9	1	5	0	5	3	0	0	1	23	8	0	1	1
GRAMD1A	1984	5479	2908	3174	3420	2648	2672	5740	4573	1353	2214	2556	4332	2044	3398	2712	1922	3024	2817	5098	8309	911	2426	2144	4028	4624	3221	3382	4327	5675	3045	507	3840	1730	2497	5726	2476	3208	1902	3691	2046	4434	5315	3500	3998	2364	4910	2872	3938
VGF	1	109	9	1	0	3	8	4	19	4	3	7	21	0	17	3	1	1	1	8	597	8	1	7	180	45	26	24	9	118	1668	0	921	69	0	134	191	30	2	55	174	12	59	22	106	5	139	3	53
ACKR4	143	44	80	55	4	76	409	14	34	57	8	242	72	354	137	2	8	18	11	82	82	378	42	1	2	1	1	26	0	4	1	3	3	2	1	3	2	4	2	0	4	3	27	4	1	2	2	25	4
LYAR	283	716	819	778	244	830	971	1027	673	254	180	486	790	221	719	315	212	222	279	943	1224	330	254	1061	270	283	339	526	530	1683	2248	144	716	104	228	1045	593	394	168	796	1106	1075	999	628	737	608	949	335	864
THUMPD3	502	1304	1002	2066	532	1505	1388	1322	1309	539	299	1248	1427	506	999	623	608	758	878	1305	1334	572	712	1767	711	962	752	700	653	2421	2749	319	965	516	813	2368	1093	900	463	981	2656	1363	1623	1159	2510	639	1927	1087	2458
IFITM3	12308	54098	36976	22641	29619	25034	30587	28262	28890	16433	20401	49802	28319	12155	47641	9117	13210	29877	20564	38383	38931	9003	17172	16901	32482	6411	7218	42321	20685	56355	2610	7100	33872	90971	12404	18247	10799	16033	16616	15076	13133	18717	32200	15043	5506	38930	65148	13207	7626
TET2	941	948	883	3290	614	1819	1474	1070	993	691	436	722	1454	821	869	584	639	1040	1018	1702	1809	575	956	158	520	1056	565	614	552	1079	2403	155	556	86	270	5184	520	611	296	751	682	1026	1066	800	1395	659	1070	923	1041
ZBTB21	1233	684	1108	1762	648	1390	1302	1526	760	326	552	730	999	797	787	652	376	533	780	1630	3479	581	1075	245	616	674	152	268	294	843	1021	171	817	79	246	1082	420	563	242	429	481	855	843	394	817	330	974	352	1246
ETS1	4547	3632	2926	7077	723	7928	11333	2885	1093	3341	1555	6501	814	1947	5331	1776	346	1321	795	8406	14022	4011	3309	547	454	2023	521	1236	1597	1443	899	277	2007	252	441	1975	1003	1464	443	1667	1803	1568	1437	2200	555	1061	2902	927	3267
MAGEB6P1	0	0	0	0	0	0	0	0	0	0	0	0	0	0	0	0	0	0	0	0	0	0	0	0	0	2	0	0	1	0	0	0	1	0	0	0	0	0	0	0	0	0	0	0	0	0	0	0	0
CNGA4	17	112	11	28	368	5	47	23	1776	2	46	2	1375	15	22	18	771	483	1024	29	77	4	18	9	97	34	246	12	4	28	9	192	17	7	7	85	12	42	517	12	0	163	819	0	11	1	24	22	277
RP1-321E8.5	0	0	0	0	0	0	0	0	0	0	0	0	0	0	0	0	0	0	0	0	0	0	0	0	0	0	0	0	0	0	0	0	0	0	0	0	0	0	0	0	0	0	0	0	0	0	0	0	0
RPUSD1	448	1471	675	637	650	650	626	923	1176	439	334	765	923	502	848	378	479	872	711	573	867	292	517	2020	1126	1000	1308	969	1345	3044	1204	100	1691	1043	685	1678	740	939	566	932	1482	3774	1944	1765	3341	992	1758	1230	1621
TRIM11	566	1536	983	921	585	1043	878	1088	1269	351	383	801	1094	419	1128	483	434	744	551	958	1626	388	491	1804	892	903	1199	1347	1171	3507	1959	328	1827	750	967	3626	1734	2155	571	856	1317	2522	2131	890	6167	783	2200	3506	2636
TMF1	1269	1371	1672	3652	952	2823	2761	2162	2558	907	589	1878	3216	1058	1494	1152	1205	1600	1981	2556	4052	1220	1045	787	1066	940	400	878	746	2452	2709	415	1288	222	475	2502	898	1433	636	1214	1454	1686	2177	1776	2203	545	1992	1040	3912
HGFAC	5	19	22	10	12	11	5	9	74	1	17	2	54	8	7	2	26	25	21	4	56	2	10	8	100	129	32	98	25	357	35	18	27	13	2	109	64	24	10	20	40	168	172	1	179	63	43	188	1327
C2CD2	1066	2242	1824	2040	886	1683	1991	4292	1377	1026	480	1507	1501	1051	1781	2496	644	1359	992	2419	1684	704	849	739	545	591	727	568	1611	2405	1288	194	959	248	809	1756	565	692	623	438	1200	1331	1106	789	3715	696	1994	1182	2641
TRIM6	125	328	172	488	91	257	272	349	82	145	52	322	258	177	172	96	118	116	158	337	169	179	100	7	40	103	29	162	19	233	8	48	123	29	48	470	55	48	30	44	11	22	150	85	118	55	80	292	38
ANG	311	689	1168	305	205	585	936	2539	317	225	86	318	534	259	744	770	175	161	204	977	479	741	89	793	81	165	423	50	240	1257	164	56	190	50	514	608	373	58	168	228	63	210	334	6	992	38	163	293	719
IL10RB	758	2701	1626	1131	1198	2435	2088	1870	2182	601	621	1538	1973	594	1780	754	699	1451	1319	2681	2088	920	821	964	966	852	784	969	1035	4208	2461	339	1158	788	996	2022	846	908	564	652	1088	1388	1397	585	3032	518	2061	871	1795
CEACAM4	4	7	4	4	0	6	6	2	4	2	12	5	1	11	12	2	0	5	0	24	14	0	1	5	0	13	4	6	8	26	3	0	8	0	3	0	0	11	2	7	29	1	12	8	2	3	4	7	8
ZNF195	168	984	428	963	391	1082	743	676	972	181	432	252	1262	143	456	251	347	781	592	757	1308	210	335	482	553	474	560	691	1486	1965	3710	255	700	170	345	2385	759	657	329	868	771	2676	1186	787	1127	962	1369	705	799
RP11-33O4.2	4	4	5	36	1	8	6	8	4	2	3	0	13	6	8	7	2	2	0	26	24	1	4	0	6	6	8	1	5	24	19	0	9	2	1	12	2	4	3	5	13	2	8	5	12	2	15	4	7
ZNF613	102	270	246	343	113	340	387	306	194	176	71	276	226	169	314	95	113	148	152	433	874	138	203	226	183	194	283	124	171	337	229	31	306	51	169	435	178	142	101	134	348	215	253	242	369	141	311	251	328
ULBP1	9	2	3	2	0	10	7	8	4	0	1	4	3	6	2	2	0	0	0	5	10	4	0	68	2	23	10	18	9	10	340	4	17	8	7	485	111	123	5	10	4	43	10	34	12	37	79	22	25
APBB1IP	133	440	370	182	256	255	281	116	338	210	171	197	269	89	538	35	143	379	282	272	219	165	48	451	44	183	160	261	214	369	81	37	384	5	95	24	62	280	35	69	439	205	517	98	66	119	129	325	230
COL1A1	39778	90472	46211	238703	3593	40877	32272	44550	3908	60048	3689	265137	9699	50921	111731	30128	2527	3265	4999	58492	45074	12875	105819	3806	61752	90174	41413	54110	190129	17321	33796	3644	157728	124899	4131	22616	11911	33306	15171	65174	42313	36221	35921	28927	15910	22357	60210	24342	43650
ZRSR2	286	814	1095	1033	228	1035	1052	1396	830	334	185	738	989	421	839	384	263	356	299	1538	945	621	396	576	213	294	569	691	867	2298	1252	275	848	199	276	991	388	421	354	538	1016	1558	1231	327	1567	531	879	695	907
OR4D6	0	0	1	3	1	0	0	0	0	0	0	0	0	1	0	0	1	0	0	2	0	0	0	0	0	0	1	0	0	0	0	0	0	0	0	1	0	0	0	0	0	0	0	0	0	0	0	0	0
SULF2	5317	5165	8586	37156	2392	21817	14423	17231	4982	7312	2581	33122	4574	7497	9905	10441	4124	3937	3161	26281	21779	6550	11024	6541	4350	1259	519	5136	1862	6569	21483	701	6167	7358	2897	3988	528	6516	4132	2607	1451	1213	6145	2702	309	5244	18617	481	630
HSDL2	1086	2420	1825	3610	1119	2026	2649	6070	2048	919	461	2441	2697	1100	2092	3281	1260	1211	1510	2454	3292	1326	1121	1711	450	1190	1344	1034	978	3363	3427	477	975	143	1676	4297	1396	1054	1015	630	2505	2006	3426	917	2448	1235	2573	2259	4950
STAC	55	212	215	51	93	57	334	122	58	504	26	114	128	1663	194	86	150	84	18	353	107	397	79	60	38	12	34	1	3	34	2	0	62	72	13	38	2	16	7	2	178	28	10	114	4	5	28	12	5
SLC15A5	0	0	0	4	0	0	1	1	0	0	0	0	0	0	0	0	2	1	0	1	0	0	1	0	0	0	0	1	2	0	0	0	0	0	0	0	0	0	0	0	0	0	0	0	0	0	0	0	0
ZNF112	159	309	262	486	200	413	406	381	252	157	62	203	523	157	238	233	161	222	284	511	385	157	163	33	253	106	157	98	70	342	301	28	199	12	97	519	209	128	49	100	30	47	241	137	175	80	235	121	210
PABPC1	21546	51787	28500	35966	25579	46668	48017	58065	50262	22174	11821	40815	48703	14175	30317	36883	24413	42679	29131	50924	52886	19747	22593	41322	29835	31380	35185	22657	47586	62272	63989	7869	65167	68467	34037	102291	31193	31440	32881	50498	27957	62222	50377	82150	72197	42259	91954	43432	51039
PDAP1	1484	7110	5377	4674	2393	4414	4515	5403	5211	1886	923	5346	5388	2078	4520	1618	1715	2062	2110	5702	6072	2035	2055	1909	2670	3393	4125	3101	2616	11940	15254	1054	7536	3100	2306	8143	3731	3571	2039	3587	9538	4358	8941	2424	9247	4404	8718	2318	10840
CAMTA1	984	1513	2021	1449	572	1691	2126	1442	1425	656	586	1606	1232	655	1460	635	718	961	680	1835	2122	675	1051	1299	579	718	851	952	1551	2918	4074	314	2319	546	990	1672	703	1008	508	1071	2013	1177	1762	903	2500	1506	1849	764	1571
PITPNM3	475	1291	952	1109	901	801	919	10839	716	606	143	443	1504	339	477	6422	365	506	1089	1354	976	275	257	56	745	904	317	289	202	614	103	45	228	123	39	766	334	166	200	281	374	138	478	381	1481	338	771	183	1839
CDH18	5	29	6	2	4	3	7	1	0	0	7	0	3	2	21	0	3	0	0	1	2	0	0	4	11	1	0	13	0	12	2	0	255	1	0	229	0	184	1	0	1010	1051	0	0	2	2	282	1	0
VAPB	1946	2825	2858	3412	1432	2921	3467	3592	2060	2026	590	3408	2885	2466	2854	2397	1450	1795	2262	4310	3549	1675	1846	1460	4376	1698	1003	926	1333	3326	6130	389	2045	731	918	3162	1133	917	551	1390	2081	1571	2514	1874	3299	2580	2664	1031	3993
CDC23	686	1338	1113	1959	651	1815	1619	1522	1021	621	292	1259	1403	718	1102	600	515	663	781	1616	1423	707	771	1239	1241	797	618	803	471	1460	2500	244	1407	263	481	2159	657	910	393	814	1288	1103	1411	1059	1446	1162	2402	844	2472
CALCB	3	2	6	3	0	27	1	5	0	1	2	3	1	0	0	0	0	1	1	1	27	0	2	1	139	7	2	11	6	301	0	1	54	31	1	187	0	6	2	9	2	8	29	54	4	1	19	1	10
ST3GAL2	1691	2604	2229	2500	1148	2106	2276	1233	1458	1903	562	2542	1363	1580	2629	1179	735	1239	1169	2821	1948	1001	1700	972	772	694	683	532	1324	1848	4473	54	1574	411	628	2521	723	483	364	1141	1338	1089	872	1059	189	917	2693	588	832
FOXI3	0	0	0	0	0	0	0	1	9	0	107	0	0	1	2	0	2	171	0	0	0	0	0	6	210	0	0	0	0	4	1	0	2	33	1	1	0	5	1	46	0	0	1	0	0	113	0	2	4
GCNT3	18	352	44	57	223	189	143	7	440	1	256	4	443	25	65	5	236	349	254	27	934	1	13	18	14	619	208	113	59	1364	14	459	121	4	141	71	550	846	477	398	38	44	1196	104	1459	7	227	286	894
F2RL2	146	9	16	300	4	154	183	5	2	109	5	431	6	119	36	1	1	3	10	71	198	125	317	27	31	224	108	253	611	9	5	0	61	19	6	24	16	17	2	89	44	150	36	158	32	24	28	25	73
EGR4	1	2	7	1	6	0	2	6	2	0	8	0	1	1	11	1	3	3	0	4	44	0	3	2	11	1	3	1	1	8	0	0	1	6	0	281	8	2	0	1	39	9	2	5	3	5	6	7	21
FAM71E2	2	0	0	0	1	0	0	0	0	0	1	0	1	0	1	0	0	5	0	0	0	0	0	0	39	2	0	1	0	0	0	0	0	0	0	0	0	0	1	0	0	9	0	1	0	1	0	0	1
TMED2	4439	10061	8696	13665	4116	11852	10063	12244	9035	3697	2842	9896	11572	3198	8104	5888	5111	6205	6571	9528	13032	4149	4854	5032	6005	8666	3325	5180	6899	19739	17136	2106	11512	1175	9518	16252	8942	6605	4754	7954	11427	12300	14160	9786	26351	5516	18191	10698	23522
CCDC91	664	779	1547	2049	327	1683	1792	1340	998	592	242	1324	1327	533	1100	415	452	591	530	1813	2133	873	674	375	329	404	287	438	345	1023	1087	162	902	73	357	1182	372	516	220	612	1090	646	786	350	23	396	692	298	994
POMZP3	118	629	466	240	87	281	596	355	260	80	54	568	318	108	346	179	95	55	280	858	894	292	206	72	116	182	135	226	106	561	865	78	388	88	62	826	251	126	115	355	465	280	597	49	468	241	1378	65	812
COMMD3-BMI1	0	0	1	2	0	0	2	0	0	0	0	2	1	0	2	0	0	0	0	0	1	0	0	17	0	0	0	0	1	1	3	0	1	0	0	0	0	0	0	0	0	0	0	0	0	0	0	0	0
VPS11	1504	2872	2774	2938	2262	3164	3249	4184	2883	1672	728	2955	3416	2315	2700	1996	1477	2113	2377	3748	2684	1746	1581	1350	1021	1904	1848	1317	1066	2896	3782	314	1606	955	781	2722	1428	1536	968	1204	962	2552	2061	1400	2591	1416	2021	647	3278
NUFIP2	2302	3141	2296	5185	1591	4267	4351	3743	3381	1184	1417	2266	3709	1244	2882	2225	1877	2688	2995	3793	7051	1185	1891	1142	3278	1938	1097	1828	2298	5008	5804	641	4139	405	1152	4292	1403	2017	1105	2180	3624	2439	3971	3365	3829	1853	3992	2486	6566
EIF4G1	7103	14432	9588	18212	8099	10041	13028	9917	12301	7262	3614	13311	12317	6581	12003	6195	5960	7084	8977	12362	23507	3760	7779	15941	11887	14912	10394	6159	7004	20970	26880	2947	24483	8613	9235	18961	8969	10694	5824	11296	16827	11158	21263	46005	26732	22187	19872	12560	31700
TBCB	1410	4447	3359	2445	1904	2495	2486	3875	3795	1733	879	3990	3478	1385	3248	1481	1562	1776	2014	3180	3101	1094	1769	1906	6908	2786	3669	2909	2629	6518	3319	545	6006	2730	1747	3876	1797	2031	1616	2699	3549	3530	4435	3424	4840	1832	5267	1297	5775
HAGH	655	1279	1616	901	722	1093	1258	1151	1942	506	451	1240	1475	782	1314	478	779	856	965	1337	1562	545	700	1325	964	1319	1167	1289	617	2296	1350	436	1755	1141	998	1722	715	1298	1086	781	2434	3218	2631	1524	4621	731	2527	577	3774
ANKRD29	961	928	1476	1928	181	1336	2061	1598	211	666	254	1357	744	681	1358	780	254	216	340	3192	1198	920	1024	24	19	37	80	52	25	139	292	16	87	10	27	13	13	39	110	44	81	50	160	6	147	61	95	8	26
PASD1	0	0	0	0	0	1	0	2	4	0	0	0	0	0	0	1	0	1	0	0	6	0	0	0	0	0	0	0	0	0	0	0	2	0	0	0	0	0	2	0	0	0	0	1	0	0	0	0	0
CSDC2	2068	873	1857	2664	237	2187	2623	13600	194	1366	351	4170	373	1642	1588	8903	29	315	261	4176	5890	1062	2437	20	102	95	33	188	249	71	10	7	188	243	2	13	56	68	55	101	62	130	185	15	38	35	139	16	35
DMRT2	6	13	35	3	5	5	3	8	9	0	1	3	9	32	44	5	0	0	35	7	2	7	4	1	107	20	1	0	1	0	1	0	0	71	1	2	1	15	1	0	0	0	3	0	87	14	9	0	1
FCF1	1034	2236	1619	2127	1220	2074	2232	2974	2221	870	587	1726	2706	772	1809	1248	1100	1455	1845	2544	2071	1048	1086	1635	1482	1077	623	572	520	2667	2215	430	1180	382	597	2220	966	674	627	1079	1420	519	2200	1168	1899	1482	1983	850	2688
RTN4IP1	72	259	232	295	130	240	207	257	314	85	83	209	306	115	161	74	149	219	223	229	227	89	96	262	135	318	251	293	179	842	539	84	362	102	200	445	221	203	190	307	530	501	614	300	830	230	562	193	738
AL133475.1	0	0	0	0	0	0	0	0	0	0	0	0	0	0	0	0	0	0	0	0	0	0	0	0	0	0	0	0	0	0	0	0	0	0	0	0	0	0	0	0	0	0	0	0	0	0	0	0	0
RBM27	904	1073	1307	1780	448	2030	1877	1793	1189	558	312	1154	1515	561	1196	869	527	766	868	1795	1661	771	679	748	826	275	231	722	477	1359	1363	199	971	89	353	1710	418	424	235	952	1116	1238	1196	659	615	651	1281	371	853
NOM1	740	645	648	1467	520	754	1058	1007	748	477	353	677	914	532	723	513	395	554	608	1181	1636	369	614	432	494	675	452	387	406	1189	1999	125	553	219	269	1191	640	442	200	554	967	581	859	846	902	507	1020	506	1197
OR10H2	0	0	0	0	0	0	0	0	0	0	0	0	0	0	0	0	0	0	0	0	0	0	0	0	0	0	0	0	0	0	0	0	0	0	0	0	0	1	2	1	0	0	0	0	1	1	0	0	3
APOLD1	2027	4250	14419	5729	1426	920	1275	500	401	3591	1939	5543	643	3667	6078	187	694	302	589	11685	11709	6579	700	202	189	149	102	297	132	139	2820	39	371	66	82	980	92	160	100	413	329	367	211	100	406	240	223	132	395
KLF1	10	7	4	2	3	0	1	1	7	2	2	4	2	1	0	2	0	4	2	0	2	0	0	8	7	1	6	3	7	21	3	0	11	13	2	16	7	5	0	5	10	10	4	2	28	3	21	2	11
FARP1	929	5085	1551	3545	3018	2492	1849	1525	4192	869	733	2011	5040	1195	1955	897	2318	2848	4522	2284	3378	528	2398	2028	3548	4460	2468	983	1596	4547	16856	438	2381	2617	2763	5810	1266	3071	1420	3629	4076	1393	4167	6599	4710	1778	4028	1836	5374
PXMP4	590	1223	987	1103	829	867	906	1231	750	534	204	506	959	643	829	839	504	781	1139	1170	279	396	478	150	1388	643	440	336	411	1772	1389	94	565	205	374	26	383	371	509	133	1037	244	784	242	2131	1062	2680	25	155
SULT1A3	0	2	2	0	0	0	2	2	3	0	2	0	4	1	1	0	1	2	2	4	0	0	1	0	3	0	2	4	6	14	3	0	5	0	0	4	1	1	2	2	5	29	5	2	2	3	1	0	1
WNT5B	157	417	1285	485	418	806	326	1207	498	231	142	923	607	119	815	354	178	134	374	341	484	293	295	88	2017	53	182	103	685	500	1815	21	70	44	14	1732	22	455	291	39	184	102	72	21	159	173	602	14	90
ETNK2	487	1000	994	817	643	960	930	4571	1028	318	356	589	995	310	895	1944	902	811	588	1066	957	362	356	786	826	350	325	220	364	1845	558	71	995	924	435	1560	722	428	133	401	667	314	851	586	411	750	638	493	88
METTL7B	12	345	33	11	129	33	22	15	538	2	74	7	445	5	149	1	247	251	112	17	31	2	8	1344	55	77	33	8	111	1999	78	20	952	711	3	17	33	224	22	213	333	273	546	229	381	483	1005	46	135
UBE4B	2070	3737	2565	4018	1851	4157	4102	4704	2860	1873	651	3451	2851	2689	2499	2723	1579	2747	2731	4604	4062	1767	2387	1185	729	2221	1510	900	1208	3594	11792	398	3909	725	933	3886	1303	1343	957	1501	2003	1201	3369	2831	3547	1924	3691	1488	3285
N4BP3	117	1465	321	283	308	281	504	133	199	79	48	144	348	135	501	59	41	98	388	354	596	76	132	249	647	439	223	351	168	551	96	22	456	360	75	661	251	246	57	160	237	258	100	307	1467	495	586	84	609
MAGEC3	0	13	2	9	3	4	4	0	10	4	1	1	22	1	1	0	5	0	0	8	6	1	0	0	2	0	4	0	1	0	1	0	0	1	0	1	0	8	0	0	3	0	2	0	0	1	1	0	2
STK32A	46	138	191	128	42	159	65	358	68	29	33	38	128	39	131	289	47	40	34	198	149	30	91	43	23	532	11	286	24	43	0	4	187	0	7	85	100	60	3	13	84	40	27	3	21	31	5	8	223
PHAX	1325	1549	1807	2351	806	2522	2744	2530	1484	919	320	1646	1814	1007	1668	1335	754	1006	1305	2670	2364	1204	1197	1416	880	985	533	793	589	1707	2011	311	1222	247	403	2069	857	839	407	1086	2113	1567	1916	1042	2004	1005	2009	723	2453
BATF	22	50	26	45	15	88	55	10	71	50	48	68	18	13	110	3	2	42	10	173	522	38	15	660	22	132	121	253	191	220	476	23	78	8	420	7	40	125	44	48	544	283	248	65	46	301	65	170	95
SLC6A13	0	293	87	5	221	6	1	6	686	1	58	1	800	6	10	2	811	163	199	5	9	0	11	39	22	14	0	10	1	9	2	7	36	25	0	3	4	13	4	2	183	4	33	151	105	5	18	2	2
AC245100.1	23	283	52	34	95	58	41	46	362	6	47	47	214	14	42	22	76	159	68	40	87	21	33	189	33	67	93	50	86	737	26	22	137	44	68	247	107	88	44	50	53	171	221	17	138	70	214	195	46
PSMD6	852	2087	2481	3444	1023	2641	2824	2752	2131	1028	633	2548	2700	1146	2099	968	1028	1339	1252	2823	3490	1226	1198	3703	1146	1520	1290	1657	1515	5205	6111	485	1880	838	1203	3756	1570	1991	893	2193	3502	3731	3930	2162	4540	1286	3138	1515	4602
PAQR7	574	2352	1107	1874	1098	1193	1138	4786	2140	958	316	1106	3090	727	1105	2193	1400	1064	1695	1252	1378	487	791	806	442	898	657	676	547	2386	1586	269	833	241	245	2207	999	204	677	584	1199	440	1721	1177	2670	504	1095	404	2487
CD84	142	170	84	319	142	224	233	69	184	164	149	79	123	105	374	21	73	256	179	263	171	72	25	581	36	178	64	146	146	157	115	43	333	2	106	36	38	173	34	63	471	228	379	138	58	112	43	361	178
HSPA4L	209	327	228	272	348	269	306	429	843	78	137	122	1337	146	277	246	674	448	1226	309	333	120	168	50	121	134	80	67	216	190	1074	17	168	47	41	655	349	144	178	1716	180	520	641	252	116	485	324	342	2074
DPM3	516	1855	1232	720	1193	888	855	1335	2207	509	542	1262	1587	559	1176	485	799	935	1017	1129	1184	390	662	1686	467	1708	3943	1571	2623	4763	2050	163	1959	2481	2096	2455	4342	1246	904	1268	2183	2600	1777	610	9923	680	2364	2813	1876
HNF4A	14	20	7	1	46	0	12	30	201	0	10	0	271	7	17	14	88	93	199	3	1	21	0	0	5	38	4	12	2	376	1	139	2	1	4	15	4	7	20	7	1	12	171	111	262	5	0	2	136
RBP1	1307	18549	11708	4112	10647	6950	4166	78065	17915	2138	2629	4003	17774	5535	8763	20175	8025	5512	11022	5484	5576	2155	3440	5188	10572	4575	16136	1843	18299	83375	38486	2348	6104	10399	7588	15127	1325	8151	6225	14981	2460	1495	8594	458	5148	17155	25114	194	12431
LRRC19	3	3	4	5	3	3	15	0	10	2	12	4	3	7	0	10	7	4	6	5	9	0	1	4	7	14	1	7	6	8	1	5	1	0	0	3	8	4	1	6	8	6	14	3	31	5	0	6	10
VTA1	852	1749	1376	2201	823	2491	2116	1594	1923	699	349	1723	2398	675	1453	724	987	1110	1428	1939	1949	1064	887	1611	1398	1004	727	920	817	2729	3986	495	2194	590	646	3337	1202	986	526	1401	2584	1874	2322	1778	2310	1311	2276	1113	4115
CCNB2	49	312	23	375	52	151	94	29	112	8	21	54	129	22	50	8	102	106	40	81	110	21	78	666	1014	1266	1270	824	574	1748	3453	317	1159	721	245	2194	1021	793	322	2610	2151	1890	2104	1617	850	1173	3098	1092	2184
AC016549.1	0	0	0	0	2	1	0	0	0	0	0	1	0	1	0	0	0	0	0	0	0	0	0	0	1	0	0	0	0	0	0	0	0	0	0	0	1	0	0	2	0	1	1	0	0	0	2	1	1
ALDOB	10	6	13	9	4	13	18	35	8	7	6	7	8	8	13	10	3	1	6	33	11	297	0	0	5	6	8	0	3	9	13	0	6	0	1	9	0	12	2	2	3	2	11	0	7	2	6	1	2
LMCD1	2828	4468	3944	3101	1459	4251	5154	5183	2835	2084	1224	5112	2023	1577	3290	4117	1180	1722	1316	5873	12226	2460	1955	1315	441	825	315	548	801	1031	548	97	773	248	167	770	181	517	210	352	710	812	913	174	298	373	496	262	476
AC004754.3	12	58	34	17	12	19	16	19	34	8	5	13	29	8	14	12	13	10	16	28	16	5	8	34	8	23	10	18	20	38	5	2	24	11	3	28	9	9	0	5	5	9	19	13	47	12	23	5	6
SBSPON	975	961	2446	383	557	677	1321	125	774	590	318	575	868	132	2806	82	224	875	641	1038	581	349	253	119	549	704	52	3928	810	3231	251	119	4809	337	971	3168	140	133	488	1230	174	137	1693	216	650	1837	1088	27	36
ZNF706	1384	2227	2664	3022	944	3477	3801	2881	2230	1041	710	2481	2764	944	2294	1075	1036	1407	1231	3754	3367	1634	1215	1893	2132	1381	1260	1559	1725	4222	4848	384	2134	954	914	4749	1105	1284	1183	1587	3489	4075	3574	3556	3697	1645	4999	1466	2707
ATG2A	1356	2692	1500	2123	2220	1548	1588	3637	1889	1098	657	1432	1858	1667	2072	2249	1070	1590	1836	1790	2502	739	1013	2005	2157	2046	1292	1087	1026	2929	1768	162	1564	1540	1179	2324	815	1017	823	993	1468	1641	1893	2356	2583	1568	1930	1487	2615
ZSCAN10	10	0	0	2	1	1	0	1	0	1	5	1	2	2	2	3	2	0	0	0	0	0	2	8	0	0	5	1	6	6	0	0	4	1	0	1	2	10	2	1	8	12	2	1	4	1	3	3	21
CTNND2	29	67	49	22	73	37	34	314	175	10	70	12	129	11	28	185	166	123	50	15	159	7	31	93	354	252	513	77	137	378	2	3	293	5	115	2616	97	89	29	1405	98	544	143	2	179	638	816	92	42
KLF16	575	888	926	745	710	497	672	419	1014	263	361	912	622	241	869	211	414	449	466	619	2753	125	843	340	919	783	530	864	978	3219	1957	158	811	404	462	907	448	459	440	708	757	622	1538	803	2925	728	1478	664	1712
SCAF4	1082	1503	1270	2578	1013	1895	1898	2111	1306	848	545	1335	1752	1023	1535	1069	710	1029	1292	2201	3468	735	1133	1050	1385	947	1301	911	1164	2438	5607	321	2000	924	782	3373	648	1317	602	1456	886	1731	2178	1504	955	1039	2252	1596	2394
CELF6	1	1	0	1	1	1	0	5	2	0	1	0	5	4	0	2	1	2	1	0	3	1	1	0	0	0	3	0	0	4	2	0	0	0	0	1	0	0	0	0	0	4	0	0	1	0	0	0	0
GALK2	251	512	700	762	316	615	573	753	837	268	156	575	1001	329	520	343	376	480	615	709	746	379	299	412	211	345	273	144	95	676	967	127	305	78	440	788	551	192	324	328	350	237	1015	360	599	136	504	423	1302
TYW1B	48	105	98	191	35	126	330	156	82	46	14	91	244	32	88	64	24	45	38	144	140	139	28	56	138	102	117	64	32	354	135	50	64	34	6	213	40	33	24	107	318	107	294	107	80	213	96	158	36
PODXL2	100	1030	247	929	587	1452	279	1197	1071	110	136	212	1164	52	371	348	449	309	415	218	1269	163	237	4323	2818	3464	3948	2382	2225	1740	6735	415	7785	6264	3615	6275	3928	1638	1300	3656	3420	1595	5186	3320	10818	3790	4269	3118	1015
BAK1	180	670	479	682	212	513	477	564	585	201	122	529	482	290	726	182	174	279	197	494	1267	176	275	1241	638	824	494	666	726	1396	1879	190	866	511	556	1040	314	424	245	448	1199	581	1383	1602	2719	995	1109	361	1644
WEE1	2674	1293	2978	2214	1134	2712	3584	1093	1407	835	545	2453	2039	2101	1644	737	1164	1230	1223	3467	4612	1577	2207	935	1942	2347	1553	695	1557	5238	4005	378	1244	329	463	6769	2622	887	476	2481	2272	1635	2346	1309	4169	2122	3649	845	3055
EXOSC9	415	890	1151	1551	380	1373	1119	1239	834	321	273	667	1149	357	741	332	378	407	457	1521	1325	495	384	421	257	471	521	699	523	3039	4159	159	644	165	202	2450	565	607	252	981	2135	1543	1358	620	2142	796	1790	574	1457
NELFE	1278	4527	3442	2854	2229	2787	3190	4354	4822	1217	745	2835	4738	1202	2935	1542	1845	1822	2502	3772	3661	1330	1245	4105	2014	2177	3051	2213	2492	10605	6169	646	3710	2376	2071	4478	2702	1823	2110	2325	4669	4693	4660	1955	7746	3436	4690	1506	5824
CMTM3	1473	3280	2256	2567	773	3081	3125	4070	1412	1097	529	2119	1576	563	3147	2113	792	988	633	2685	2297	816	1752	572	1106	2271	1087	1520	1836	3022	8215	298	1594	908	258	4453	196	881	486	1418	1700	891	2185	1539	324	754	1072	390	1482
DRAM2	619	1881	1572	1656	906	1863	2302	2953	2590	738	601	1643	2875	735	1455	760	1198	1762	1258	2050	1959	994	735	727	614	779	581	710	1052	3331	3250	409	1326	142	1034	1793	759	906	874	937	1489	1423	3005	1123	2831	909	2148	998	2754
ERCC2	524	1938	1112	1406	1129	802	980	1195	1120	777	256	1292	1419	908	1084	529	626	855	998	1013	925	416	738	1206	1560	864	1328	586	785	3395	2068	129	1791	592	739	2236	911	769	716	1237	1164	1521	1620	2303	2839	541	2366	773	2311
CLDN15	738	858	700	671	355	546	570	626	410	179	191	411	624	338	1165	321	220	322	316	1001	874	253	403	83	120	226	190	255	270	1106	410	26	242	83	65	313	232	192	135	181	578	330	331	127	422	120	380	233	170
TTC9C	296	922	667	900	420	740	741	1077	681	274	243	551	813	272	703	539	316	521	515	917	798	308	334	389	525	454	415	485	497	1201	1593	162	602	500	339	980	333	389	254	443	628	789	1067	434	984	516	930	472	888
MESP2	3	10	12	2	6	6	0	3	11	1	1	4	6	0	15	1	4	3	7	3	0	1	0	42	39	2	72	18	6	36	34	2	18	33	13	41	22	14	56	3	65	374	19	1	427	48	98	45	141
NEK3	287	476	603	904	156	632	823	623	408	222	163	322	549	203	402	206	178	258	193	1287	709	310	240	136	89	195	421	256	239	778	901	52	238	160	72	687	253	155	149	232	177	267	327	347	277	157	425	176	238
ATP5I	507	4167	3979	2397	1161	2386	2537	3888	3111	695	577	2823	3991	739	2535	661	1236	1061	803	3196	3303	1106	909	3735	1806	1495	3221	1640	2643	7931	7198	526	1651	1310	1086	5036	1655	1770	1628	1473	9255	13585	6891	1133	11181	2044	8746	1351	9510
CCDC79	1	3	0	1	1	0	0	2	4	0	3	0	3	6	2	1	2	6	1	2	3	0	0	1	0	1	3	3	1	3	1	0	0	0	0	5	0	7	1	0	0	4	4	2	7	3	1	2	1
DEFB106A	0	0	0	0	0	0	0	0	0	0	0	0	0	0	0	0	0	0	0	0	0	0	0	0	0	0	0	0	0	0	0	0	0	0	0	0	0	0	0	0	0	0	0	0	0	0	0	0	0
HN1L	1199	4470	3135	4130	2708	4099	3301	3670	9805	1044	1112	1908	9272	897	3277	2233	3940	5594	5240	3337	6363	1069	1468	4388	5147	6594	4246	2750	4336	18880	9317	2752	7984	1235	5196	11596	5273	2532	6749	7089	10113	6284	15290	13403	9625	4479	21461	6247	20038
KCNJ16	9	105	52	12	239	17	18	37	1570	2	82	10	682	1	41	15	150	387	744	10	39	0	18	0	386	293	8	83	3	24	1	30	115	0	10	1	0	5	3	62	2	5	204	52	8	3	8	18	1
HNRNPK	10454	25495	23359	34178	10968	32140	30275	28223	20407	10652	5997	23069	26364	8200	20972	11467	10379	12901	13875	33127	37407	12381	10974	15032	14800	15463	12535	14046	11532	28548	58945	5485	22481	4395	11808	52446	14445	17155	7220	20673	26640	17124	35368	18754	25082	12710	35554	19203	41260
UHRF1	40	124	16	182	36	55	32	15	46	4	27	26	44	18	31	9	18	81	21	25	55	4	15	202	235	747	745	337	408	1434	3689	162	578	287	100	2228	616	800	105	1493	1020	623	1259	610	439	736	2267	1024	4648
PNPT1	566	747	735	1894	444	933	1150	840	1106	452	340	1011	1452	411	795	311	661	596	685	1165	1655	357	503	658	1349	560	551	512	853	1685	2276	261	1618	315	328	1703	663	577	345	943	1370	2039	1707	1199	1003	803	1410	826	1541
ZNF672	833	2038	1500	1102	1227	1356	1383	1087	1670	738	983	1044	1562	751	1601	484	824	1844	1287	1654	2883	565	838	2492	1723	1791	2571	1177	862	4973	3416	439	2700	1105	2072	5944	2577	1146	920	1346	1669	979	2877	2048	4707	995	3861	4991	3095
ARID5B	7859	2736	4044	5398	1596	10263	7105	2865	1932	4403	1848	9515	2096	10328	4064	1879	755	2999	2188	12127	24555	6278	5422	2265	1767	1699	924	1979	1207	3330	3213	565	6392	739	1180	7686	1062	1510	825	2063	3910	1860	2349	2856	823	1550	4284	1223	4801
TFG	1833	4045	2885	5354	2110	4077	3913	3711	3717	1649	1151	4040	4544	1883	3119	1683	1903	2258	2751	4353	5016	1373	2552	2597	6055	3223	2659	3196	2158	7115	8088	1401	5993	5044	2397	5581	2725	2965	1754	3676	4871	3037	5997	4767	6559	2007	5201	3788	8389
DHX33	574	922	724	2103	579	1103	1193	947	965	469	368	772	1222	511	773	524	537	705	723	1252	1899	436	668	770	458	792	658	580	874	1465	1734	174	968	234	304	1973	911	486	353	1116	1038	2250	1002	1535	922	641	1361	955	1196
GABRG3	3	32	3	16	11	30	3	1	36	0	4	6	51	5	3	1	8	6	43	1	8	2	4	0	78	30	0	0	1	83	3756	6	222	2	2	17	3	23	0	0	7	2	3	1	15	2	452	7	0
TMC8	201	505	288	416	296	279	427	125	608	191	314	268	310	231	384	33	177	611	298	411	364	93	71	369	241	293	231	810	581	707	202	50	328	94	124	246	76	442	58	142	553	773	736	324	267	258	279	478	713
STARD3	1040	3814	2026	2242	1756	1707	2126	2875	2315	1416	548	2084	2520	1237	2362	1225	1572	1558	1638	3354	2369	977	1052	2551	1583	1769	1614	1343	870	4839	2771	233	3153	4697	1702	2336	1802	1407	816	1383	3046	3254	3136	1929	3623	1449	2901	1654	4708
IL33	4008	2351	5408	5537	317	6047	10055	232	449	3297	609	7352	1253	2051	4581	90	248	981	673	10096	4969	4775	3659	59	46	203	41	940	432	258	29	303	397	21	901	819	272	347	389	338	439	477	4787	113	313	220	605	119	133
HIVEP1	819	1031	601	1281	809	1158	1362	1256	1158	630	467	792	950	684	1223	759	498	852	1333	1438	3315	497	681	531	773	751	530	335	564	996	987	182	1162	275	369	828	442	654	260	656	781	694	819	691	359	1059	1243	757	882
ALKBH1	239	431	459	577	227	580	552	544	439	197	145	361	584	213	361	244	240	310	255	815	805	275	303	441	264	241	254	183	143	710	707	100	596	87	183	669	282	231	143	304	560	314	501	318	533	334	706	260	720
TRIM29	110	1235	178	86	1478	225	250	12	1836	135	262	253	2117	361	189	2	570	850	2421	179	300	96	209	746	3705	188	182	2641	64	370	0	689	367	7187	22	3450	73	504	319	376	9	107	648	2365	1861	526	1520	29	2784
APOB	15	18	56	60	1	16	12	60	1	2	2	24	1	7	18	24	1	2	1	5	8	278	18	0	6	5	1	0	0	1	373	0	2	2	0	0	0	2	2	1	3	19	1	0	4	6	2	0	0
CYP4F22	13	39	4	32	22	11	11	1	13	10	5	14	5	16	25	6	0	37	34	7	4	6	1	9	1	1	9	18	1	13	1	2	2	2	14	21	3	10	1	4	6	2	24	3	7	4	4	9	5
HTR3C	7	3	26	4	0	2	2	1	0	1	5	3	2	6	3	6	1	0	0	3	0	3	0	0	1	0	1	1	1	2	0	3	2	0	0	1	0	9	0	0	0	0	0	1	0	3	0	0	0
C16orf46	32	114	57	112	95	77	94	71	315	9	38	32	329	16	51	31	135	121	217	68	171	17	27	39	39	57	40	26	17	272	90	47	155	7	22	128	116	40	49	54	124	53	265	84	50	24	125	59	254
SLC19A3	56	101	130	84	26	34	61	187	63	28	65	19	73	40	224	136	22	84	29	149	57	28	21	47	14	10	1	7	170	77	2	4	13	22	3	16	3	17	259	1	6	288	27	78	3	3	56	22	213
KRTAP13-1	0	0	0	0	0	0	0	0	0	0	0	0	0	1	0	0	3	0	0	0	0	0	1	0	0	0	0	1	0	0	0	0	0	0	0	0	0	1	0	0	0	0	0	0	0	1	0	0	0
TRIP11	1467	1582	1300	3455	924	2584	2805	2571	1439	1304	489	1773	2012	1302	1571	1388	932	1232	1873	2592	2853	1150	1291	1914	731	1014	630	611	351	1716	3242	347	1948	407	542	2480	773	956	433	627	589	722	1724	1824	2095	731	2039	1197	2688
ZNF670	117	146	137	296	54	333	237	157	105	72	24	204	145	121	143	83	49	88	81	267	396	154	128	29	102	72	67	78	75	307	289	44	220	11	24	618	162	51	33	122	270	133	222	251	48	41	115	248	128
SMCP	0	0	0	0	0	0	0	4	0	0	0	0	0	0	0	3	0	0	0	0	0	0	0	0	0	0	0	0	0	0	0	1	0	0	0	0	0	0	0	0	0	0	0	0	0	0	0	0	0
SUPT3H	196	687	543	489	287	646	581	1028	636	178	141	383	859	186	395	481	371	347	401	667	457	271	251	411	203	246	430	259	167	1129	606	83	395	170	119	629	360	430	186	350	373	215	552	231	480	429	811	233	369
ADGRE2	40	46	49	133	67	62	59	5	39	43	68	109	37	48	109	5	19	48	26	67	256	27	10	129	15	217	33	58	124	75	21	16	123	6	19	10	18	79	26	58	129	47	148	128	85	62	59	76	84
MOSPD3	469	1517	716	587	693	678	596	940	889	420	232	816	791	553	750	627	471	673	703	825	946	277	559	507	1118	1012	1014	729	703	1981	2011	166	1522	629	711	1698	737	459	506	776	717	822	1007	427	1662	1170	1268	861	1208
HLA-DRA	7156	30289	16124	16967	14762	35038	29137	5759	47137	12784	33626	23052	14799	5691	32105	1595	5734	71485	14246	32505	33711	11255	5653	26134	1306	5551	5231	31837	4965	72261	1423	5822	11309	1311	30215	2498	7453	8042	6358	7782	20945	5403	41186	4503	7135	9418	42043	53893	7307
LYSMD1	252	615	687	612	206	488	540	1535	401	252	134	427	644	342	494	503	196	278	335	565	394	294	336	1688	335	211	354	96	273	763	930	76	579	244	141	1311	468	200	113	275	545	292	464	319	1140	419	501	430	604
SUGT1	1786	2617	2672	2575	1227	3150	3077	3307	2357	1356	658	2162	2896	1406	2513	1957	1279	1525	2056	3333	2284	1422	1285	1003	2510	1005	972	1173	916	4157	4584	483	1554	419	809	4004	1011	1245	890	1704	3033	1682	3428	1631	3157	854	2687	1063	4144
CDIPT	3839	8494	6216	3659	3978	6107	6061	10888	5489	3496	1682	6633	4868	4516	6973	6700	2658	3683	4003	7180	6140	3334	3972	3785	3517	2905	2447	2467	3413	6983	3647	560	5813	1859	2401	4068	2094	2656	1584	2425	5373	2424	3426	4271	8370	2176	5575	2293	4354
EIF4B	13100	29356	21708	26319	11683	26019	31750	53697	20088	12310	4295	23183	27547	7937	21529	28020	10339	14197	14570	46187	26461	15037	9895	10151	5157	7938	4896	4042	3203	19749	20748	1799	11283	5383	6743	15308	8746	6964	3093	6996	10458	7050	16342	5237	16978	3795	12896	7534	18701
CTD-2510F5.6	0	0	0	0	0	0	0	0	0	0	0	0	0	0	0	0	0	0	0	0	0	0	0	0	0	0	0	0	0	0	0	0	0	0	0	0	0	0	0	0	0	0	0	0	0	0	0	0	0
MAPRE2	1379	1890	3070	2227	527	1934	2414	2325	497	1226	431	1829	799	1426	2602	1643	234	586	855	2924	1888	1345	1123	421	364	1803	815	420	756	1002	2116	170	673	217	661	1432	396	297	111	590	382	436	382	245	2046	229	856	1187	1874
AC024361.1	1	3	0	0	1	0	0	4	2	2	0	1	1	0	0	1	1	1	0	3	0	0	0	0	1	0	0	1	0	2	0	0	0	0	0	1	0	0	0	0	0	1	1	1	0	1	0	1	0
DNAAF5	677	2222	1206	2028	1987	1366	1439	1757	3543	788	590	1367	3050	711	1423	1002	1575	2281	2567	1704	1643	476	1165	890	1990	1826	1584	831	815	2711	4580	528	2005	870	797	2756	1366	1292	1075	2280	959	1032	3036	3357	1591	1794	2826	2099	4070
GOLGA5	910	1795	2138	3192	786	2512	2381	2342	1755	914	405	2474	2143	875	1696	846	854	1020	1072	2456	2668	1134	1009	2088	1007	982	677	900	625	2544	3007	376	2205	501	1232	2745	1104	1208	504	1147	1884	1561	2309	2374	3803	1150	2311	1595	3821
NAA16	489	584	589	1633	339	893	1030	983	628	278	222	369	1175	296	577	464	282	440	496	1298	1191	346	363	114	431	243	225	247	332	936	1613	46	299	45	90	1035	271	465	185	393	508	1336	587	465	641	254	593	329	577
CT47A4	0	0	0	0	0	0	0	0	0	0	0	0	0	0	0	0	0	0	0	0	0	0	0	0	0	0	0	0	0	0	0	0	0	0	0	0	0	0	0	0	0	0	0	0	0	0	0	0	0
OR52K1	0	0	0	0	0	0	0	0	0	0	1	0	0	0	0	2	0	0	0	0	0	0	0	0	0	1	0	0	0	0	0	0	0	0	0	0	0	0	0	0	0	0	0	0	0	0	0	0	0
NDUFS7	565	2564	1993	1389	1374	1205	1318	2398	2527	797	450	1936	1963	984	2055	581	864	1117	1018	1775	1664	569	795	940	1514	1299	1896	1343	910	4042	2098	108	1275	1024	1506	2446	897	1541	1416	1065	2371	2004	3160	710	4547	934	2256	1215	6402
PCDHB8	36	21	45	42	17	87	49	30	5	29	11	26	6	49	38	14	3	5	22	64	255	19	31	15	12	400	13	8	47	1	4	3	6	8	2	26	5	40	11	25	2	12	9	15	54	4	549	2	21
FASTKD1	175	548	246	789	171	429	369	174	442	146	186	404	636	184	272	50	242	287	270	409	502	165	187	485	535	276	353	374	661	1513	2104	106	686	80	254	1158	412	316	146	498	859	968	862	580	904	265	784	465	930
C15orf41	647	416	439	932	307	700	943	452	534	380	118	705	862	497	373	214	193	198	505	1219	631	457	534	101	152	195	199	245	186	568	776	66	292	65	119	699	242	207	118	238	387	376	348	273	372	220	501	131	283
EMC10	2583	12923	5530	6385	6935	7059	4424	9844	14091	2204	2585	5849	9504	2650	5861	4475	5136	6595	7496	5986	8392	1978	3828	7187	3274	11038	9287	7594	10405	28695	7215	1151	18826	6373	7681	14291	9660	7900	4137	7709	14369	7827	17153	11835	20056	6226	22732	6996	13101
UGT2B7	0	2151	135	525	482	362	79	2	2979	4	204	0	3819	3	563	0	2467	906	451	81	1137	9	173	110	11	526	184	151	845	6974	3	943	45	4	52	101	122	422	169	583	5335	438	3845	427	2	12	78	1843	1431
FBXO11	1117	965	1166	2824	698	1833	2562	2210	842	1246	283	1739	1365	1691	1198	1176	512	808	1058	2567	2685	1016	916	406	945	1015	401	280	291	730	2400	198	1717	254	250	1887	470	638	176	672	665	724	862	1216	535	556	844	583	1294
SS18L1	452	550	530	1131	346	882	962	958	571	259	255	376	738	462	511	438	281	489	519	822	1181	310	392	339	1682	713	545	685	783	1444	10935	109	809	449	230	2373	425	703	326	567	1218	3163	974	788	1430	1295	1088	469	866
FEZF2	2	0	0	0	1	0	0	0	0	0	0	0	0	0	0	0	1	0	1	0	0	0	0	6	1	0	5	2	4	0	0	2	0	1	0	1	1	0	0	3	0	0	0	0	0	0	0	1	0
C2CD4B	61	243	660	28	33	245	50	4	79	6	423	16	205	58	486	6	82	220	22	66	2270	1	69	80	2	174	32	130	35	1357	23	39	56	39	441	208	3	321	408	45	337	1251	270	202	195	38	339	361	19
KPNA7	4	6	1	3	22	0	2	0	96	1	4	0	62	2	0	3	38	23	56	2	9	0	1	1	8	13	20	1	4	10	0	14	6	1	1	12	4	5	36	5	0	31	39	1	4	6	16	4	228
BRI3	1831	3446	3615	2241	1310	2983	3607	4355	2487	1076	739	2567	2231	1100	3336	2206	1111	1770	1557	3716	2762	1608	1603	1686	1967	1739	1672	1644	1303	5420	8170	671	2941	2003	1673	2743	1496	1400	951	1932	3301	1971	4438	1354	8627	2126	3830	2378	4956
BTBD11	29	50	28	223	9	80	54	5	22	30	12	68	17	56	58	3	8	6	10	41	66	20	46	278	1514	18	112	39	104	378	2336	53	470	145	309	379	748	482	484	187	309	136	1435	320	240	207	3544	20	3565
C9orf135	2	210	10	20	176	8	0	8	2134	2	131	0	1980	1	17	1	756	500	907	5	47	0	6	1	155	2	2	2	0	1	0	40	0	5	0	65	0	169	328	0	4	98	128	3	3	6	2	0	84
ZSCAN25	502	928	758	1350	635	1316	1307	1341	792	445	182	703	1014	510	882	632	380	616	614	1347	1265	521	479	101	815	394	449	319	305	734	1593	126	841	269	247	1144	429	345	171	271	500	517	695	323	603	594	728	488	842
CCL3	13	106	191	30	29	142	64	187	239	3	8	37	73	12	495	11	9	11	72	139	164	6	4	99	23	73	20	136	36	689	49	10	92	1	54	101	23	47	20	18	700	70	195	72	47	56	54	98	322
PSD3	648	327	297	4142	214	1616	1162	4834	335	477	158	1573	521	413	512	2918	159	210	502	1460	6738	493	589	15	1473	1315	263	515	607	757	4349	203	1380	90	173	1103	65	317	256	743	195	361	808	665	241	741	1613	128	134
TRHDE	99	211	212	432	26	324	284	712	21	65	24	69	103	42	274	268	16	5	74	326	407	144	63	0	29	0	1	8	1	2	137	0	240	0	0	22	1	25	3	3	0	2	1	541	25	0	46	0	25
ZNF80	3	2	1	9	0	2	4	0	1	1	3	1	0	2	1	1	4	1	0	6	4	0	0	2	4	3	0	10	0	1	1	0	0	0	1	0	2	1	0	2	2	3	2	0	4	0	1	4	0
GZMA	82	210	108	175	41	419	314	108	197	114	233	314	103	38	230	19	29	182	66	214	350	93	31	239	39	178	123	845	195	745	23	29	78	3	223	22	39	180	17	111	1112	147	517	178	58	78	124	310	203
CAMSAP2	2539	2123	2283	5595	858	4149	5010	3267	1027	1540	661	2787	1706	1842	2257	1725	642	967	1444	4523	4901	2197	1819	772	852	1007	465	923	1066	1920	4836	134	1472	231	642	3904	860	737	311	872	939	1730	938	1162	1733	654	1592	1383	1678
MCOLN3	174	152	161	724	194	661	238	286	153	54	44	65	365	63	88	53	96	52	250	896	378	47	304	19	540	10	7	54	80	451	2226	6	45	8	1	164	7	20	11	14	281	73	29	121	51	326	110	4	17
STC1	757	1095	975	958	1026	673	886	56	929	382	6265	356	604	797	1380	14	184	1494	963	4120	6102	1329	775	1815	313	4202	450	10436	731	1625	1525	70	1585	345	1888	7463	877	770	457	2129	629	761	6518	3812	1006	2849	1471	166	1393
ROCK1	2619	2257	4638	4966	865	3375	5349	2339	1515	2513	634	3300	2190	2164	3360	1297	807	1262	1480	5968	4942	2588	1767	753	799	1620	432	572	509	717	1833	253	1351	112	390	2760	701	909	365	718	1466	941	1279	2498	1053	549	1744	722	1707
TICRR	36	91	89	195	25	81	72	64	26	19	33	28	73	43	64	48	8	42	10	81	73	21	34	197	557	407	322	222	203	311	1081	75	454	138	37	1026	301	262	86	533	358	1289	395	636	214	297	645	562	610
PRRX2	88	239	245	183	108	135	151	5	243	118	170	319	122	92	223	2	45	147	63	160	188	141	95	56	109	472	20	800	298	708	3503	35	559	1191	9	93	19	35	27	33	15	78	30	423	1018	49	372	12	817
DNAL1	731	968	960	1493	1091	1033	1053	1163	2716	466	373	869	3303	538	886	723	1633	1580	2882	1027	1263	562	619	445	814	514	517	401	237	1745	1466	516	668	66	202	1411	588	509	682	862	438	702	2195	998	889	714	1087	550	1936
ALDH2	3160	10297	8196	4723	3917	7211	6210	9874	6659	2922	1597	5266	5771	4073	9142	4347	1501	2617	3693	7121	5784	4377	2963	4746	2077	3257	6035	7583	4969	8561	5756	566	3345	1725	2598	5500	2886	5132	3616	2459	6999	17298	7169	609	12127	1239	4844	1479	8449
CDKL2	32	38	39	42	54	49	67	204	152	13	13	18	137	63	28	107	42	115	196	87	24	63	17	1	40	5	4	2	2	18	29	9	74	4	6	93	1	15	4	6	9	31	24	45	4	11	25	14	65
RBM28	880	1182	983	2221	972	1371	1394	1740	1125	617	467	778	1635	727	1039	1039	729	800	1145	1633	2079	353	835	842	1253	758	672	517	688	1861	3992	270	1548	391	404	1736	715	713	400	906	1294	1608	1525	750	1237	910	1633	865	2089
SPTY2D1	844	1156	1116	1719	640	1476	1438	2012	1137	509	346	1002	1403	791	1271	870	585	707	1092	1404	2008	704	586	744	387	840	226	471	379	1559	1594	217	997	181	518	1520	566	500	253	737	847	614	1122	1292	1892	590	1414	849	2513
SPRY1	3777	7009	10208	3575	2976	5126	3778	1042	4556	2280	4531	3069	6377	2806	9496	499	3275	3885	4260	16546	21623	3467	2331	44	1106	4155	623	2909	861	4268	884	179	5431	1245	502	2725	1428	943	496	1584	993	820	1820	3401	2099	1722	1364	296	5081
MGAT4B	1542	9906	2082	2618	4722	2164	2372	3560	5497	1284	977	2013	5616	1016	2776	2173	2621	5181	4469	2807	3283	859	1427	3506	6667	8106	3140	2738	2205	10632	6024	664	4444	1520	1749	6813	2921	2686	1468	5899	6200	9127	8008	5666	9567	9518	5861	3884	12862
FAM69A	913	902	1277	1325	236	919	1855	693	458	796	164	2251	676	1027	1368	426	223	370	396	1446	937	1301	1109	82	100	99	37	112	108	205	685	11	317	70	19	326	19	73	43	183	196	212	114	26	160	175	133	62	125
ZIK1	162	626	289	463	370	277	295	576	323	146	86	142	660	172	306	285	267	337	495	347	193	136	143	126	38	26	4	22	49	15	12	1	29	48	2	21	7	13	6	14	39	45	29	17	13	18	22	13	12
CTC-490E21.12	0	0	0	0	0	0	0	0	0	0	0	0	0	0	0	0	0	0	0	0	0	0	0	0	0	0	0	0	0	0	0	0	0	0	1	0	0	0	0	0	0	0	0	0	0	0	0	0	0
IFNK	1	1	0	0	1	0	0	0	0	0	1	0	1	4	0	4	3	1	0	0	0	0	0	0	1	1	0	1	0	0	0	0	0	0	0	0	0	3	0	0	0	0	0	0	0	0	0	3	0
RGP1	1311	2268	1815	2718	1044	2007	2322	2248	1288	999	337	2035	1493	1402	2099	1233	725	1147	1389	2427	2486	949	1214	1191	984	1543	703	458	564	1883	2815	156	882	335	441	1315	705	413	302	952	1378	367	1317	1172	2262	704	1434	691	1893
MME	59	177	295	2672	38	563	1075	77	43	34	34	71	101	32	228	65	65	15	61	1046	1099	39	801	6	626	435	68	27	206	331	3013	29	1132	120	89	36	150	152	113	219	220	181	451	85	177	59	344	27	282
SLC35D2	479	1054	953	822	395	965	1180	1417	1057	399	254	839	1046	436	847	621	464	749	564	1328	1057	537	365	652	184	423	423	457	935	2771	1380	183	855	315	494	965	847	184	1027	1076	1365	368	1978	547	1477	599	2555	685	1656
CTBS	558	717	906	1479	334	1265	1307	593	1022	429	274	815	1048	313	844	388	527	715	662	1529	1165	727	601	264	211	472	170	387	297	1108	284	168	794	65	359	861	339	633	194	224	462	486	1149	471	332	483	1057	431	1175
SMG6	1179	1372	1878	2666	898	1764	2189	2578	776	1254	294	1412	1385	1300	1714	1771	571	884	1104	2883	2274	1078	919	391	483	1087	408	170	236	640	1009	144	772	316	221	1340	418	536	243	630	375	145	824	726	651	370	885	754	1813
TM2D1	527	987	1105	1428	455	1755	1513	1684	922	432	263	835	1364	402	854	605	598	625	637	1925	1723	625	456	327	441	446	236	215	320	1305	1330	98	823	121	267	904	433	440	120	383	1437	552	835	545	1795	464	746	415	895
NRG2	42	286	139	254	163	282	50	1531	243	59	47	47	287	59	153	536	68	63	148	110	87	41	83	1650	228	10	26	19	25	33	7	9	99	10	13	117	27	25	49	22	21	113	43	21	8	33	71	19	40
SDC3	5368	14069	10124	15339	3869	9222	8541	1205	6371	5477	2098	14413	4573	8237	12221	945	1361	3767	3352	5804	8314	2708	14746	3424	647	4108	3324	2495	6213	10749	12788	433	6097	1056	1944	6065	2245	3160	595	1704	5822	2881	3296	5558	2955	5767	6576	4147	5585
UBE3C	2462	2947	3028	5637	1580	3463	2713	3474	2410	2056	845	4087	2564	2432	3661	1988	1379	2022	2230	4318	4898	1903	2363	1346	2034	3066	1291	1229	1377	2843	6314	564	2710	764	1257	3585	1458	1879	889	1955	2501	1669	3148	4055	3889	3048	3824	2397	6601
IL36RN	2	0	0	0	1	0	1	0	0	0	2	0	0	0	0	1	0	0	0	0	0	0	0	18	82	0	3	3	0	0	4	0	4	3	0	3	0	1	0	2	6	0	0	2	22	0	1	0	19
HNMT	1370	2511	2595	5909	964	5265	4071	6898	1494	1232	354	3765	2095	941	2756	2801	964	1073	919	4203	3739	2034	2588	330	96	1089	579	369	382	1649	127	231	671	145	1097	192	931	939	181	128	1033	667	1168	556	2745	291	384	532	1122
CYP21A2	4	21	31	22	14	22	9	34	51	1	27	18	21	4	67	13	1	44	0	14	17	3	13	20	8	7	7	14	7	92	0	2	18	33	10	12	2	8	2	2	13	24	12	0	5	2	27	13	2
FASTKD3	139	335	239	586	177	466	374	386	410	109	73	219	658	122	244	163	171	206	270	441	389	135	125	239	198	140	140	165	90	616	363	71	187	58	79	653	130	174	112	152	214	385	493	301	357	198	350	233	334
PRL	7	0	0	38	0	15	24	0	0	18	0	105	0	4	1	0	0	1	0	12	319	50	15	2	4	2	2	2	6	6	0	1	2	0	1	7	2	1	2	18	3	4	6	4	2	27	8	0	7
PADI6	3	0	0	0	0	0	0	0	0	0	0	1	0	4	0	0	1	0	0	0	0	0	0	0	0	0	0	3	0	0	0	0	1	1	0	0	0	9	1	0	0	0	0	0	0	0	0	1	0
SLC5A12	4	5	7	7	5	6	4	2	2	2	0	2	8	5	4	0	2	1	3	21	2	4	5	24	7	133	2	0	32	1	6	3	16	5	0	1	0	35	6	0	0	12	23	32	45	118	136	0	1
RAD51L3-RFFL	2	0	0	1	0	0	0	1	0	0	0	0	0	0	0	0	0	0	0	0	0	0	0	0	0	0	0	0	0	0	0	0	0	0	0	1	0	0	0	0	0	0	0	0	0	0	1	1	0
MSL1	2587	4187	5096	7231	1452	3938	4866	5440	2489	1443	1308	2338	4828	2142	3774	2565	1815	2309	1846	5085	6118	1367	2135	1455	3137	2585	2165	1646	1314	5491	5060	525	3362	1035	745	6219	1865	1817	1225	2385	3272	2253	4258	2175	4442	1473	3760	2265	3379
MT-ND4L	21682	12904	13656	25680	23112	26698	17931	21183	8181	19597	26137	12015	14013	44539	17995	15636	18931	33401	23785	30434	36892	7615	45934	5172	24150	19032	31583	34995	121392	2793	42848	3554	8595	7251	21727	6610	8946	23554	18353	25241	3987	82612	6529	16862	1422	59772	19127	15115	49433
ADAM30	2	0	0	0	0	0	0	0	0	0	3	0	0	7	0	0	1	0	0	0	0	0	0	0	0	0	0	0	0	0	0	4	0	0	0	0	0	4	2	0	0	0	0	1	1	2	0	0	0
DLL1	536	811	1668	1598	271	1042	1206	198	242	469	153	558	397	358	722	76	202	194	236	1379	1508	409	428	377	399	234	349	178	588	230	103	34	216	46	151	1429	52	102	42	234	249	347	128	89	366	164	250	93	256
DNAJC12	77	200	175	389	69	675	283	585	124	62	55	231	369	32	227	221	56	93	46	355	1069	89	119	48	75	9	34	162	134	2507	280	5	163	491	166	31	345	26	18	67	63	64	95	14	210	37	111	29	17
C1orf21	2996	3752	5250	5090	795	4931	7106	3852	857	1930	627	3319	1721	2086	6181	2184	400	511	956	8971	5947	3350	1836	270	238	595	534	269	819	4194	1958	245	650	64	660	4272	424	1161	272	741	1359	557	898	92	2996	651	541	436	736
DDX39B	1348	2610	2725	7514	1583	2596	2609	3421	2604	807	1725	726	5468	1411	1894	1788	1640	2339	1356	6078	6716	638	1182	1857	1961	1736	2324	1424	1418	6057	8653	316	1761	764	293	9180	1804	2731	1135	1418	2915	7374	3585	1907	2011	3360	3639	1202	1123
KDM3A	1673	2154	2483	4259	1173	3294	3760	3192	2292	1299	671	1609	3179	1509	1950	1427	1276	1781	1702	4332	2973	1533	1301	524	3308	2878	1385	911	1438	2999	6875	428	5008	1110	1199	5699	1443	1814	957	2065	1282	2998	3035	2429	2363	2128	2185	1575	5073
KIAA0408	5	6	5	3	0	5	13	0	2	3	0	14	3	32	4	1	0	2	5	12	15	22	4	0	1	1	0	1	0	0	1	0	1	0	0	2	0	0	0	0	0	0	0	0	0	0	0	0	0
MEIS3	1704	2941	3452	3270	582	3404	3161	529	301	2974	760	4509	956	3131	4431	293	76	535	457	4288	3803	1125	3357	57	84	196	142	442	606	137	227	33	352	70	15	95	58	118	77	218	275	338	194	74	110	116	371	47	166
PPY	0	0	0	0	0	0	1	0	0	0	0	1	1	0	3	0	0	0	0	1	0	0	0	2	4	0	0	0	2	3	52	1	0	0	0	0	1	0	0	0	0	1	0	0	0	0	0	0	1
AAMDC	318	1803	1479	854	795	948	1087	1139	1074	354	224	1106	1829	415	996	424	515	531	575	1147	840	692	390	682	290	420	939	421	460	1584	796	104	388	809	537	1177	433	293	227	343	873	521	832	141	2445	444	765	181	798
CCDC62	9	11	6	19	7	18	15	11	3	3	6	9	12	16	5	6	5	7	2	11	20	3	3	3	5	8	4	8	2	41	16	3	8	1	2	13	3	30	7	4	18	24	27	9	11	2	11	8	9
PAQR9	4	0	0	2	0	0	0	1	0	0	0	0	1	0	0	0	1	0	1	1	1	1	2	7	4	0	1	0	9	0	44	0	0	1	5	8	2	0	0	4	0	0	3	0	2	3	0	51	0
SIGLEC9	10	71	38	17	42	20	38	328	49	15	19	19	18	20	95	125	22	48	32	38	76	7	9	148	18	39	30	19	32	91	37	2	110	5	32	17	12	32	16	15	108	70	138	24	20	34	31	85	64
GLUL	11994	24282	20841	19928	9088	26154	30236	69320	18716	12864	6978	23242	18260	11466	27057	25935	10546	14777	12734	43798	43195	17860	8633	10923	8265	8156	12962	7882	4625	13740	29436	4968	30154	3948	22544	30573	6135	14168	8191	9261	14008	7875	21007	8116	19537	9281	14345	25946	30685
SGCD	1571	553	1492	3135	62	2636	1882	2395	247	890	115	2441	250	1502	992	1512	290	206	128	3541	1536	906	2720	3	164	78	622	225	248	3168	3223	180	776	240	115	2271	513	1760	733	223	112	160	1405	1690	273	452	1349	1692	54
TMEM92	4	121	33	83	83	264	25	241	245	5	121	44	214	5	97	40	72	357	40	5	690	7	23	610	189	200	160	200	124	739	0	123	359	319	383	44	388	86	87	88	16	105	502	227	498	60	470	456	233
RP11-343C2.7	0	1	0	1	0	0	0	0	2	0	0	0	5	0	0	0	0	2	1	0	1	0	0	0	1	0	0	0	0	1	0	2	0	0	1	0	2	0	0	0	0	0	0	0	1	0	0	2	0
KRTAP9-1	0	0	0	0	0	0	0	0	0	0	0	0	0	0	0	0	1	0	0	0	0	0	0	0	0	1	0	1	0	0	0	0	0	0	0	0	0	0	0	0	0	0	0	0	0	2	0	0	0
TRAPPC6B	819	1182	1513	1924	393	1693	1764	1260	716	638	333	1189	1042	695	1135	594	381	546	511	2008	1809	813	700	3837	677	643	498	936	519	1934	2082	154	1053	185	329	1915	793	651	323	864	1972	2131	1126	697	1788	594	1420	414	1089
CCDC13	32	86	41	128	149	49	31	29	729	13	55	68	711	40	48	28	236	281	357	79	115	24	27	45	65	67	86	20	8	186	32	114	35	3	9	128	42	86	197	55	49	166	711	25	63	28	199	25	116
KIT	632	515	854	1527	26	1227	1737	8798	35	878	41	247	107	437	1359	2561	84	42	63	1480	1326	803	171	11	555	97	669	95	113	121	5040	9	264	26	185	469	43	45	33	97	47	107	126	102	44	134	43	21	57
RP11-484M3.5	0	0	0	0	0	0	0	0	0	0	0	0	0	0	0	0	0	0	0	0	0	0	0	0	0	0	0	0	0	0	0	0	0	0	0	0	0	0	0	0	0	0	0	0	0	0	0	0	0
PRB4	0	0	0	2	0	0	0	0	0	0	0	0	0	0	0	0	0	0	0	0	0	0	2	0	0	0	0	0	0	0	0	0	0	0	0	0	0	1	0	0	2	0	1	1	0	0	1	0	0
OR11A1	3	0	0	0	0	1	0	0	1	0	7	0	5	7	0	0	0	0	0	0	0	0	0	0	0	0	0	2	0	0	0	0	0	0	0	0	0	4	0	0	0	0	0	0	0	2	0	0	0
AGTRAP	631	2852	1198	1038	2010	1296	1300	1317	4417	723	1013	1699	2937	568	1928	819	1795	3700	2735	1434	1619	435	687	1876	958	1343	1706	2682	2829	8643	2392	996	3367	1330	1296	1747	1709	1508	1577	1828	887	1005	6004	2308	4114	3485	6246	2593	4116
HEBP1	1363	3458	3063	1984	1083	2277	3476	5921	1517	1231	429	2505	1811	965	2619	2475	666	1012	1104	3433	1456	1425	1134	982	685	517	383	385	515	2473	4857	80	2288	864	283	1913	732	179	442	419	847	566	937	749	679	702	1302	406	1741
MYL10	4	6	0	4	1	10	0	0	6	0	4	0	1	0	0	0	0	1	3	1	0	0	3	1	0	0	0	0	2	2	53	0	3	27	0	0	0	0	1	0	10	0	2	0	0	0	1	1	1
CPXCR1	0	0	0	1	0	0	0	0	6	0	0	0	12	0	0	0	1	1	17	0	0	0	0	0	0	0	2	0	0	0	0	8	4	0	0	1	0	3	6	0	0	1	19	0	0	1	0	1	0
GPANK1	402	1763	1148	901	591	1261	1274	2081	1140	357	162	991	1400	450	1162	522	432	463	567	1561	1134	626	363	850	467	657	518	329	324	2890	2016	95	859	310	411	1868	638	336	314	338	965	730	1115	560	2381	613	1025	360	1008
PAICS	1453	4353	2395	6802	2500	4011	3558	3515	4960	1489	1214	2601	6291	702	2500	2301	3330	2918	3085	3019	4789	1004	2235	2038	1854	3277	3076	3310	4342	9957	36954	873	2954	1197	3013	12471	3924	3062	1609	10888	5511	6725	6863	6077	5986	6014	8343	5440	10961
OSM	14	63	138	10	20	93	58	20	49	7	44	11	32	26	140	6	23	23	61	40	285	7	13	73	5	70	14	16	54	217	21	8	244	5	39	46	40	71	30	5	81	93	68	17	77	69	23	120	167
ARF1	11407	21641	19510	21005	14022	20136	19265	21967	23278	10886	7212	21560	19453	9507	19456	12317	12193	14174	15593	22089	27052	7765	13570	18111	15599	24396	26359	16749	19975	26054	24785	4595	28742	19342	31336	29700	18359	19261	14093	18290	19488	16247	28487	21905	45107	14080	30272	27424	48332
CD3D	30	133	89	96	62	305	135	39	276	87	165	192	48	41	129	3	37	364	83	126	130	32	14	396	14	192	256	599	386	644	26	26	78	16	194	4	85	285	17	131	634	205	596	149	66	61	128	306	149
PCDHA12	17	44	5	26	64	18	7	6	22	8	8	38	36	23	10	8	25	67	58	8	17	17	35	0	4	6	0	3	0	3	0	0	19	66	1	1	1	2	1	23	0	0	2	0	7	0	91	5	7
NKAIN2	29	35	40	8	6	4	27	21	1	18	10	12	16	13	66	3	5	6	7	43	28	29	11	3	6	43	4	4	0	5	36	2	2	0	8	28	1	4	0	5	24	3	2	0	1	75	28	2	1
PIK3R3	0	0	0	0	0	0	0	0	0	0	0	0	0	0	0	0	0	0	0	0	0	0	0	0	0	0	0	0	0	0	0	0	0	0	0	0	0	0	0	0	0	0	0	0	0	0	0	0	0
OR1G1	0	0	0	0	0	0	0	0	0	0	2	0	0	0	0	0	0	0	0	0	0	0	0	0	0	0	0	0	1	0	0	0	0	0	0	0	0	3	0	0	0	0	0	0	0	0	0	0	0
NRGN	1212	1721	732	880	829	535	1298	71	981	482	229	1399	1003	161	595	69	881	256	862	1567	1122	217	831	344	38	245	481	434	347	1550	880	22	143	194	115	822	399	132	115	477	294	202	458	68	233	202	505	343	276
CER1	0	0	0	10	0	6	2	0	2	2	0	4	2	3	3	0	0	0	1	1	3	1	0	0	39	0	0	0	0	0	2	2	0	0	0	8	0	0	1	0	1	4	1	0	0	0	1	0	0
AKR1E2	40	60	69	81	12	45	85	61	13	37	15	31	12	31	31	14	11	2	19	119	59	29	41	19	10	76	3	119	121	42	416	19	57	41	0	5	2	38	37	2	253	50	185	43	0	252	314	3	2
UCHL3	83	268	161	215	54	169	164	105	212	49	55	245	227	65	157	37	99	134	103	177	240	73	70	184	87	121	248	236	433	1133	297	120	309	90	266	383	169	218	180	266	450	508	695	360	870	295	653	169	577
CD276	2003	4736	2616	3586	1775	2415	2292	3475	2259	1590	483	2762	2711	1810	2606	2368	1638	1849	2294	2108	5002	1234	2315	3492	4123	7038	3725	2244	3296	8821	7236	1142	6364	4846	2588	8870	4135	8004	1613	4068	4648	1808	7555	8584	9641	2935	9827	5942	5686
GPSM3	276	912	442	352	400	404	620	191	689	279	315	532	400	220	752	85	328	836	260	628	577	154	172	942	188	394	388	702	871	1341	186	144	527	37	225	187	114	398	119	201	977	523	1084	326	484	530	574	536	941
CPNE4	15	23	42	9	25	8	39	0	43	24	19	3	125	12	66	2	61	43	14	37	23	8	6	18	64	3	19	1	4	5	1282	35	766	20	1	534	98	12	0	5	41	40	0	8	36	19	931	582	0
KCNJ3	45	35	187	18	7	6	28	13	4	51	9	8	29	67	88	11	2	7	10	49	8	121	10	0	2	48	1	3	1	2	10	0	0	15	1	17	0	0	0	3	0	3	1	3	54	1	0	3	0
KLHDC3	2158	7909	4866	3038	3170	4008	4568	6055	5481	2166	963	4217	5462	2147	4978	3005	2326	2704	3494	4256	2958	2120	2231	5288	3972	3921	4573	3302	4319	10063	9369	905	7051	5540	3034	7638	4052	2411	2336	4582	7066	5145	6350	4589	10784	6497	6178	2819	6217
CCDC115	1309	3300	3133	2788	1827	3771	3122	4173	3184	1139	609	2178	3587	1241	2418	2010	1428	1649	1968	3537	2069	1484	1091	972	1376	972	983	940	965	3081	2289	263	2068	776	952	2769	1139	1030	531	943	2059	1485	1712	1226	4211	600	1962	1098	2644
NFATC1	1700	1199	1259	788	642	860	1822	894	1018	751	424	1350	659	687	1256	496	373	745	684	1878	3287	549	1173	262	1840	552	249	163	216	1438	2137	112	143	14	477	1587	291	504	54	174	676	724	300	419	1048	76	1324	175	1488
CLNK	10	11	0	30	6	18	23	0	8	4	23	13	5	10	24	2	2	22	5	23	24	8	2	294	7	14	12	21	92	31	2	5	11	0	2	5	9	19	3	7	34	20	33	12	14	20	691	7	1
GPR174	5	5	2	19	5	19	22	3	14	8	11	8	4	5	6	5	5	39	11	7	16	4	1	15	2	18	4	8	8	2	1	0	5	0	2	1	2	11	0	5	20	12	16	14	0	7	3	16	3
PTPN22	47	43	42	99	28	181	131	33	88	31	143	53	51	30	84	8	39	189	54	84	205	22	15	70	5	69	27	627	65	232	18	9	60	4	30	15	12	95	12	27	170	218	153	36	152	37	47	100	89
NUP58	1023	1248	1267	2773	637	1985	2023	2400	1410	590	564	1013	1750	739	1321	1165	667	899	1086	2112	3310	666	939	650	1052	1150	426	732	703	2143	4699	249	1267	82	344	3903	932	968	331	1373	2001	1906	1652	2193	1841	762	1785	1183	2277
NIN	1524	1086	1539	3415	604	1525	2483	1915	1498	1215	431	1765	1932	1406	1487	1070	907	1103	1127	2218	2468	962	1298	737	718	1353	796	721	516	1536	6329	166	597	212	442	2403	412	530	404	1157	1403	1081	1419	2127	1953	758	1216	886	1661
GTPBP8	209	412	325	493	138	517	642	573	319	180	75	344	428	197	348	173	146	263	170	607	551	255	187	385	162	217	146	211	169	881	781	54	392	133	132	672	238	146	86	210	441	271	639	307	496	194	757	250	568
ZNF521	1367	1230	1751	3088	266	2125	2382	1900	236	1594	117	2347	608	746	1757	1323	774	138	369	4244	1661	1649	887	10	541	93	149	132	350	245	22	19	161	24	31	106	23	225	28	505	65	100	110	38	45	141	819	211	40
C1orf115	1826	3202	2320	2652	853	3336	4029	4779	1684	1609	285	2865	1637	1101	2893	1881	1477	1093	997	3627	2428	2065	1361	510	761	1298	3332	593	1007	2003	6190	139	741	140	3414	2547	1356	961	442	638	843	674	1367	915	5786	1348	2336	885	403
RNGTT	482	672	799	1476	312	1167	1017	795	459	449	172	956	745	443	685	389	234	311	396	1248	908	417	513	513	446	464	164	257	310	776	1630	85	748	131	186	1084	465	295	138	651	841	551	653	718	810	469	837	389	1003
RHPN2	121	998	157	420	1021	1211	481	219	2883	70	709	97	2675	140	237	144	1387	2066	1771	270	3986	131	243	896	804	2929	802	1167	980	4407	383	933	2892	426	1221	2089	1209	671	1431	2319	1380	1088	4728	5156	2835	1498	2134	997	4160
MARK4	1188	2133	1664	2057	1070	1675	1911	3382	1422	783	527	1638	1345	1076	1778	1717	655	866	863	2073	2872	628	1309	1171	2781	1452	1119	1028	1455	1945	3006	321	2383	901	739	2932	855	1214	744	1536	1598	1543	1863	2264	2085	894	2368	957	4198
PPFIBP1	3255	2793	3207	4601	1559	3888	6220	7357	1546	1999	763	3126	2152	1817	3678	5020	772	1266	2188	5872	6625	2206	2282	440	853	2015	588	1414	915	4042	1111	242	2921	291	568	3449	695	661	447	927	643	718	1370	4832	1453	1182	1427	959	715
PRR5	217	1187	568	765	637	604	440	848	1465	204	258	488	1099	130	860	407	606	527	470	593	589	134	330	371	485	685	557	621	636	2041	2678	108	367	398	412	771	306	269	247	472	936	664	1167	601	2652	311	998	643	942
GNL2	904	2294	2126	3269	993	2551	2424	2793	2441	776	730	1989	2741	597	1790	909	923	974	1256	2453	4475	910	1134	2030	1523	1324	1950	2397	2083	5047	7662	603	2691	1023	1296	4416	1890	1578	1146	1647	3274	6515	3713	2257	5378	2895	4584	1567	4265
TEX33	2	0	0	0	0	0	0	0	0	0	1	1	0	2	1	0	1	2	0	1	0	0	0	0	0	0	0	0	0	0	0	0	0	0	0	0	0	1	0	0	0	0	0	0	0	0	0	1	0
NAA25	602	875	634	2070	523	1117	1348	1095	957	445	340	610	1480	410	781	714	556	700	796	1337	1658	380	463	440	640	531	278	300	494	1309	1744	110	2470	121	195	1271	528	540	208	609	703	1143	853	894	1006	340	984	649	1313
GUCD1	1662	3962	3152	2941	2252	2897	3139	3515	3126	1610	943	2789	3106	1958	3181	1920	1457	2817	2445	3416	3546	1312	1653	1861	1588	3232	2628	2603	1879	4783	6607	693	2475	1189	1984	4816	1887	2152	1162	2512	2690	1546	4044	2613	4153	3241	3470	2913	5044
RAB11FIP3	1769	3853	3173	3196	1646	2807	3925	5216	2132	1702	605	3135	2372	2020	3662	2558	790	1308	1524	5004	4029	1596	1756	3110	2256	2521	2015	1103	2161	3357	3094	195	1685	626	968	4054	2188	3109	1744	1434	1467	8294	3109	4154	4816	3829	5501	2655	5916
PIGB	156	539	257	611	235	483	305	436	457	123	98	281	691	204	249	163	317	345	337	427	611	137	168	123	215	235	162	205	101	682	402	68	234	32	187	660	352	253	82	195	232	334	516	331	708	128	528	293	665
FGF4	2	0	0	0	0	0	0	0	0	0	1	0	0	1	0	0	0	0	0	3	0	0	0	22	3	0	2	379	0	0	0	0	6	0	112	0	0	2	2	2	2	1	0	3	15	1	1	0	0
SDK1	746	1088	568	3271	1246	1250	319	800	1307	368	171	422	818	330	693	676	423	687	1811	493	2056	326	420	601	2442	572	701	532	739	4776	35	118	3399	735	507	3311	106	987	241	1110	400	245	747	96	327	3424	1107	34	57
ZSCAN5A	126	262	160	304	160	200	203	310	564	77	92	170	564	85	160	79	243	215	288	301	348	77	66	140	387	170	136	93	148	427	222	117	275	34	68	279	126	116	133	112	266	286	538	159	202	70	358	212	594
ZNF780B	545	735	484	1312	623	920	698	985	627	424	339	381	1094	458	593	760	478	625	769	1171	823	264	463	191	702	323	383	287	237	808	445	91	403	40	114	945	593	289	170	408	297	313	413	688	345	268	477	236	337
TPSG1	23	52	73	50	9	9	23	283	6	22	13	72	5	28	87	78	5	6	5	60	89	9	24	2	8	1	2	7	7	1	2	1	1	1	0	8	0	2	1	1	3	7	1	0	1	2	2	10	6
OR3A1	3	0	0	1	0	0	0	0	0	0	2	0	1	1	0	0	0	1	0	0	0	0	0	0	0	0	0	0	0	0	0	0	0	0	0	0	0	1	0	0	0	0	0	0	0	1	0	0	0
FOXR2	0	0	0	0	0	0	0	0	0	0	0	0	0	0	0	0	0	0	0	0	1	0	0	0	0	0	0	0	0	0	0	0	0	0	0	0	115	0	0	0	0	1	0	0	0	0	0	0	0
TIMM44	890	2098	1553	1889	966	1490	1581	2088	1771	716	412	1582	1522	991	1762	763	560	942	763	1778	1888	700	917	763	721	1191	1809	1361	1965	3280	3266	220	3338	3226	1188	2773	935	1587	1127	1145	2245	3125	2822	1178	2172	840	2675	1124	3972
ST3GAL4	587	957	1391	819	302	541	1122	5138	450	569	250	668	606	616	1301	3369	194	394	317	1166	1779	458	409	664	202	457	265	387	552	1102	5628	78	350	636	365	952	594	112	181	260	1036	1186	1144	250	2487	968	912	232	2037
LENG9	68	585	176	127	336	222	175	161	807	74	144	166	517	49	272	56	599	519	156	178	404	56	79	271	31	295	425	239	264	1023	137	46	141	145	349	298	473	143	99	146	252	80	546	154	1165	64	569	379	437
LMO3	1124	279	481	1746	16	1258	1704	2227	27	525	8	2526	71	906	179	616	11	11	16	3665	839	1099	482	249	6926	38	6	72	61	38	1	14	487	76	0	3175	1	14	25	5	5	198	26	75	52	75	1853	6	430
TBX21	41	55	34	28	15	43	67	18	53	28	52	43	23	18	43	4	10	67	21	101	43	17	2	139	2	28	10	71	31	79	0	8	23	1	18	2	1	43	13	15	189	40	99	13	4	25	33	39	47
NUMA1	10802	19510	14770	21255	12314	17263	17672	21646	14745	11350	3722	13426	15711	14558	14334	12710	7103	10658	10608	24431	21081	8139	9571	4132	10083	13135	9254	5390	4087	12936	21204	1441	6963	5485	5583	21228	7538	8099	4046	7696	7083	11133	9592	7095	12263	10595	7168	7402	19405
IMPA2	542	1504	1766	1221	435	608	1004	1017	547	536	313	1666	656	708	1210	445	317	542	349	805	943	319	654	991	1151	1220	601	697	648	2585	759	88	1213	490	775	3339	1111	1423	405	1121	2007	909	3523	2057	1570	910	3474	1282	15652
PSCA	0	14	0	4	23	17	225	6	33	0	4	5	184	3	10	6	16	2	34	1	8	0	3	39	1519	14	14	63	34	83	7	141	46	817	1	120	21	153	45	2	79	174	297	4	274	49	328	10	1251
MAGEC1	0	0	7	0	0	0	3	5	0	0	1	0	0	0	0	0	0	0	0	0	0	0	0	0	0	0	0	0	0	0	1	0	9	0	0	0	0	0	0	0	1	1	0	0	0	6	1	0	0
CEP128	112	157	235	373	112	255	326	196	266	79	77	176	358	211	187	94	139	159	251	356	345	131	115	136	259	234	106	126	78	317	633	105	359	17	39	426	136	201	97	307	234	282	551	249	99	160	424	158	478
PI4K2A	976	1447	1207	1511	562	1462	1533	1410	1202	657	344	1541	1026	903	1517	732	555	823	671	1304	2288	618	929	1142	1052	693	704	983	1049	2004	2543	239	1503	669	496	1692	480	909	436	848	1334	1167	1463	1243	2908	1083	2302	875	1995
ORAI3	430	1309	1016	687	526	906	679	1505	1052	302	251	644	888	328	1021	848	416	751	586	687	396	319	418	453	857	384	617	644	710	2659	897	130	898	332	601	1018	682	648	476	354	409	739	941	278	1798	383	948	474	797
M6PR	970	2332	2074	3646	1560	2520	3107	2575	2197	1067	578	2192	2830	997	2343	1132	908	1769	2151	2820	4519	1200	1013	2690	1074	1820	956	378	424	2156	4776	334	3223	529	940	2228	2622	830	367	1414	2152	439	2053	1404	1889	1045	2152	1764	3318
CCNE2	17	37	27	131	16	63	41	56	22	14	18	16	47	13	33	25	11	24	14	46	55	16	12	191	60	109	20	53	40	136	1610	16	107	13	11	1232	67	47	21	63	102	961	97	126	69	249	268	64	111
ATF6	1784	2655	2172	4611	1334	3908	3715	2280	2228	1697	733	2885	2560	1916	2660	1173	1354	1712	2078	4028	4598	1347	1944	2136	1185	2046	1433	774	700	2905	3401	432	4903	843	1736	4242	2046	1079	538	985	1652	839	2249	2212	4735	1063	2433	3010	3396
STAT5A	1583	3464	3088	2579	1548	2272	3423	3487	2308	1861	869	2763	2301	1711	3783	2169	1064	2199	1641	3861	5040	1613	1271	732	1426	982	664	574	659	3138	761	287	1195	436	668	1114	1077	270	249	298	2152	589	2066	1308	1794	403	1021	1025	577
PHYH	702	1225	1845	1463	428	1563	1716	3944	686	710	216	1491	1106	820	1454	1326	202	402	464	2061	1763	1113	723	4492	506	445	409	476	659	3330	4044	160	1598	144	1038	4204	1303	505	924	929	2794	2554	1123	81	5844	571	2637	1480	9508
PQLC2L	9	38	89	1	12	4	19	1	18	4	3	1	19	7	48	6	2	0	12	24	5	19	0	101	0	0	2	12	4	2	2	3	15	2	14	28	1	96	0	0	129	57	1	1	1	90	562	0	2
MCF2L2	54	13	13	70	8	76	55	14	14	5	16	25	16	28	17	15	12	12	13	31	108	9	40	15	39	12	8	11	30	14	85	4	10	25	1	36	0	20	10	7	10	67	28	32	8	45	14	3	12
KCNH3	39	288	26	44	602	70	69	35	2189	334	79	107	1512	411	42	27	830	938	1238	56	107	54	110	113	2393	3588	1356	1900	275	790	2587	241	131	352	24	16470	356	150	1227	1029	117	1589	1047	111	400	397	1549	1349	1986
RHOXF1	3	47	22	15	14	10	1	68	32	2	5	1	40	10	2	11	10	34	13	38	9	1	5	0	15	7	3	10	5	64	4	2	0	4	1	7	5	2	3	0	11	41	10	469	11	15	1	11	1
LMTK2	841	1042	742	1413	856	1282	1272	1221	1239	538	340	702	1220	866	931	886	704	949	1238	1206	1600	544	780	357	1105	1154	610	535	493	1346	3422	225	1343	325	441	1299	558	618	400	732	801	698	1266	931	1348	1210	1427	991	2188
UCK2	691	1788	761	1359	707	1137	1369	717	1047	666	265	1091	1242	431	1150	477	522	731	786	1420	1527	453	615	991	697	1151	2071	728	1464	1664	2795	294	1173	972	1412	2228	1494	609	471	1686	1960	1286	1966	1485	1735	1390	1868	1602	1708
IL17RC	932	2607	2216	1392	1182	1325	1214	2337	1334	679	508	1398	1578	1297	1834	1110	545	1057	947	1752	1682	480	833	1701	1519	1255	740	597	1021	4754	1358	118	870	992	510	2348	803	709	634	607	1342	2532	2003	861	3980	1079	2095	802	2363
FRK	321	385	548	366	497	284	229	105	1033	212	236	261	1097	488	309	61	674	659	919	210	453	238	184	100	414	1213	198	372	265	1030	70	325	857	61	239	856	302	291	205	626	165	246	1602	1158	2032	770	1404	880	1321
FOXJ2	2186	2234	2713	4191	1198	3208	3138	3205	1049	1784	645	2430	1515	1902	2575	2343	725	1133	1426	3407	3448	1238	1363	525	912	823	412	531	799	1755	2334	70	519	228	466	1101	622	359	181	794	712	498	292	588	1097	509	384	672	979
NUTM2G	11	9	4	9	3	2	1	5	14	2	6	2	23	5	4	8	5	1	1	3	6	0	1	6	5	2	1	2	8	18	12	0	2	1	0	4	1	3	0	3	19	8	9	2	14	0	3	15	10
DDI1	0	0	0	0	0	0	0	0	0	0	1	0	1	0	0	0	0	0	0	1	0	0	0	0	1	0	0	0	0	0	0	0	0	0	1	0	0	2	0	1	0	0	1	1	0	0	0	0	0
RP11-864I4.1	79	175	149	264	82	177	155	158	103	82	28	245	175	60	95	62	70	51	63	270	168	58	72	48	44	90	89	70	109	428	206	18	111	138	106	208	84	93	39	91	187	203	144	88	456	69	209	128	257
RASSF4	241	1041	750	668	334	482	419	497	703	221	404	481	671	430	998	239	303	638	470	804	663	219	242	1346	578	773	505	761	874	1405	920	104	1484	454	514	728	320	484	385	243	1559	1498	2358	724	396	664	1988	891	614
CTDSPL2	1200	1441	1519	3257	673	2937	2653	2098	1146	811	418	1556	1536	785	1496	1115	563	851	1014	2620	2428	1095	887	558	1164	1007	289	605	535	1735	3111	151	965	139	278	3885	738	735	240	1065	1688	1657	1096	1527	1464	797	1709	669	1644
ZNF628	321	727	335	232	532	275	251	489	498	165	106	425	404	302	391	259	245	303	342	292	481	94	321	502	668	528	438	306	267	1161	289	31	652	410	249	556	236	236	148	284	343	254	570	596	938	238	475	295	984
SORT1	2887	5835	3937	4551	2827	4029	4689	438	4744	2661	1500	5535	5767	3180	2207	193	3983	5431	6632	4407	5203	2324	4245	3552	2234	6209	2821	3629	2549	8597	2995	1434	6664	1261	3620	5556	4209	4726	1936	5505	3248	2995	7156	4647	15301	4686	6560	6709	16682
KLF8	621	393	633	1221	185	386	842	554	242	371	145	397	444	685	476	369	263	252	218	1231	503	355	314	98	254	48	44	119	119	138	64	43	404	118	40	656	125	50	18	20	16	539	18	189	105	26	95	407	289
MED28	2038	3768	3308	6105	1983	3980	4418	4648	2342	1789	908	3600	3796	1555	2936	2236	1423	1930	2249	5079	4881	1780	1806	1988	2467	1665	1610	1239	1435	4097	5151	435	1920	853	947	5177	1732	1159	725	2085	3242	2247	3220	2577	3436	2450	3360	1296	3002
ZCCHC17	690	1923	1848	1886	817	2003	1703	1755	1321	629	407	1734	1693	849	1430	607	671	869	854	1997	1796	903	748	1864	870	1171	1301	1152	1215	2900	3845	461	1690	1522	812	2586	886	1226	801	1365	3634	1822	2246	1706	2287	2154	3187	901	2710
CCDC36	15	32	82	74	13	98	74	218	10	38	13	25	32	31	67	111	4	5	13	132	37	27	22	53	4	2	7	3	14	17	5	2	10	9	0	3	1	13	7	4	9	6	9	2	12	15	16	4	6
CTTNBP2NL	1776	1342	1314	3315	574	2704	3538	1406	931	1101	542	2321	1038	1153	1423	725	511	1017	970	2681	6448	1366	1719	321	927	1783	656	1118	642	1659	1644	358	1950	298	483	2109	708	625	450	1186	849	649	1366	2058	1313	659	1526	832	2118
EEF1D	2476	12241	8547	5731	3384	5645	8786	15265	9135	2712	1330	7916	8312	2159	8988	4430	2179	3230	2623	11767	8375	4110	2016	3333	3793	1971	2351	1795	2636	13027	8696	300	7099	3409	2395	6447	2390	1759	1592	2609	5948	9242	6252	6098	9076	2736	8660	2040	5862
VOPP1	647	2072	1545	1835	661	3202	2333	1924	2661	774	338	2188	2281	490	1720	626	823	1001	1040	2157	2388	918	733	1767	1021	1279	1380	1161	1736	6391	3162	477	3299	230	1399	3299	1085	1325	725	1713	2515	2220	4765	1243	3537	2316	3773	1408	4276
SLC25A10	37	451	129	189	408	213	73	195	1553	34	94	59	788	36	141	105	461	409	521	86	312	28	87	1081	1401	1576	1623	1194	3408	2824	712	187	1770	1119	1132	1394	1152	559	1313	1301	1355	5299	2172	1299	4971	1060	2530	1253	4272
RAB6B	617	2687	921	605	1558	446	1130	195	2597	643	249	871	2981	1070	732	224	1450	1443	2183	789	321	472	767	342	545	158	290	67	282	592	777	38	934	142	87	756	69	67	158	110	364	221	219	208	513	990	414	116	230
CEBPZOS	1211	1879	2121	2626	1058	2509	2336	2980	2368	931	818	1522	2875	961	1580	1581	1282	1851	1655	3159	2286	1026	1441	570	1745	838	876	1378	1726	4828	3440	574	2646	517	833	2544	1170	1097	1127	1594	3237	2370	3106	1666	3948	2640	3418	1272	2266
DLG4	1018	2625	2044	2675	960	1686	1626	1421	899	1388	554	1549	1426	1664	2157	979	396	760	916	2497	1866	731	1430	748	417	533	385	665	780	2049	2099	67	1071	786	271	2330	746	478	211	301	436	1810	429	216	945	439	1225	167	275
RAD21	4357	6362	6380	10475	2800	10425	10437	8801	5717	3660	1762	6131	6832	3643	5822	4027	2715	3672	4077	11378	8899	4415	3643	3453	6496	5191	1880	3678	3325	9122	29092	1111	10270	1469	1518	20097	4070	3968	1682	6589	10844	10942	6766	15232	7356	4410	15028	4425	10845
ARSD	839	5475	1817	2903	4853	4107	1517	4856	6951	811	1274	1034	7559	782	1594	4174	4264	4092	6595	1968	6727	764	1133	1591	1133	9602	5717	4261	1343	10143	2316	1133	5022	1374	4984	9434	4524	455	2006	1853	4669	1495	5609	2705	14642	1371	5095	3227	8343
TMEM255B	301	747	543	778	99	688	711	220	91	386	164	1044	129	460	913	131	67	117	74	1795	1196	205	504	75	116	102	129	206	367	145	143	16	142	78	94	171	60	151	52	90	267	318	236	75	277	113	175	39	147
SACM1L	1261	1584	2178	3454	856	2564	3292	2093	1483	1105	570	2192	2229	1184	1859	1037	889	1148	1373	2696	2969	1290	1258	1889	1280	977	506	684	819	1745	3564	220	802	223	605	1842	658	1256	366	879	2114	1830	1575	1101	2604	458	1527	1016	2362
ALKBH3	377	1080	1229	1008	451	861	958	1293	854	456	204	941	1272	450	802	362	471	544	659	1431	944	439	420	691	330	171	339	113	421	1891	1076	100	588	537	134	39	33	39	123	57	883	316	505	512	792	415	99	31	51
CYP4F3	2	129	27	7	67	2	4	1	128	3	17	0	179	66	29	0	45	74	209	48	28	15	8	7	18	58	3	97	4	119	0	19	0	0	0	26	8	15	11	4	0	10	1355	18	1054	4	29	1	4253
RNF43	21	1290	165	411	794	1355	66	272	1427	38	168	3	1840	33	254	87	823	822	1130	122	785	10	112	260	851	1116	2597	765	177	4125	4074	110	1330	237	1390	2093	1044	278	76	2642	500	290	656	984	1329	1008	928	297	644
AQP10	7	64	6	6	86	1	6	8	274	1	3	1	393	5	3	7	109	38	317	12	1	3	1	1	2	0	3	1	0	0	1	7	0	0	0	0	0	2	3	0	0	1	0	0	0	0	0	4	1
ACSM6	2	0	7	1	6	2	0	0	3	1	4	0	1	1	5	1	2	2	2	0	3	1	0	0	1	2	0	0	0	1	0	1	3	0	0	0	1	5	0	0	1	0	1	0	0	3	0	0	0
GUCA1C	0	0	0	0	0	0	0	1	0	0	0	0	0	1	0	0	0	0	0	0	0	0	0	0	0	1	0	0	0	0	0	0	0	0	0	0	0	0	0	0	0	0	0	1	0	0	0	0	0
OR5M1	0	0	0	0	0	0	0	0	0	0	0	0	0	0	0	0	0	0	0	0	0	0	0	0	0	0	0	0	0	1	0	0	0	0	0	0	0	0	0	0	0	0	0	0	0	0	0	0	0
BTNL9	271	997	611	216	352	287	1248	191	1276	486	229	194	2774	615	360	72	1590	200	575	1773	591	502	293	83	51	50	74	259	6	624	367	102	1046	0	13	165	15	30	53	84	45	233	41	603	132	74	604	16	34
DDX42	4237	7832	6992	9169	3655	6991	8867	9713	6099	4052	1589	6320	8664	3803	6605	5460	3277	4287	4573	9516	9166	3832	3278	2108	3691	3670	3512	2752	1687	9576	7764	1223	4850	1544	1999	8172	2980	3969	2039	3424	7507	6564	6089	5526	8041	1936	7071	3478	8881
LARGE	1832	1800	2408	3459	888	1945	2873	4128	807	2211	366	3247	1216	1987	2429	2438	439	848	777	2853	2503	1532	1368	748	344	1461	976	384	570	1886	1782	284	507	86	1180	2278	647	896	367	1068	363	460	1117	42	1956	590	984	1021	1035
PNRC2	2563	3372	3219	4197	1408	4883	4948	3743	2727	1388	809	3320	3579	2195	2628	1737	1032	1724	1897	4456	5926	2235	2248	1295	1129	1226	1392	1841	1092	3619	5332	498	2289	304	1468	4456	1310	1212	712	1614	3688	1882	2797	1948	3276	1924	2966	1520	2874
CYB5A	747	3363	1917	1424	1048	1708	1269	8878	3227	658	665	1094	3638	694	1719	5418	2304	2046	1321	1816	1929	616	685	767	758	1008	1249	692	571	3314	1442	412	3866	221	2222	4006	1572	1363	627	1767	6614	1261	3341	2634	5538	714	2941	1801	4481
ZNF418	134	288	243	530	220	211	290	261	227	149	130	95	602	159	169	143	195	178	200	553	311	111	154	130	107	84	7	41	69	14	7	14	91	18	40	345	217	18	16	14	18	145	16	189	289	205	31	6	8
DNAJC15	484	1485	1234	2985	329	1832	2375	461	859	729	307	1779	139	324	988	212	494	1059	301	1687	986	299	991	1317	20	1804	2326	3735	1914	6431	6395	338	1564	135	1994	5531	1095	637	412	2412	4870	2265	1973	2682	5423	1751	2673	2097	3346
ACSM3	243	2543	1162	742	1446	1204	630	15763	2881	193	483	216	3536	169	859	6999	2078	1221	1279	1254	3137	1441	97	406	198	942	467	385	126	2155	13	348	376	83	1642	4176	644	777	500	393	899	867	1542	593	818	81	745	1720	2276
TMPRSS3	21	4667	317	47	2905	457	82	46	4559	1	403	26	3801	2	158	6	1946	2728	3235	34	518	0	28	329	2281	337	242	257	574	3655	1	578	1424	310	1409	191	108	786	1024	221	903	216	2151	300	2008	957	2088	2435	5606
TMEM110-MUSTN1	18	36	18	26	11	18	7	25	65	3	24	14	109	7	16	22	25	60	34	37	23	3	11	5	21	4	8	9	24	24	29	6	7	1	1	18	5	10	6	20	13	41	40	10	7	2	16	14	7
CHAF1A	284	685	403	501	345	368	496	353	430	127	122	365	659	410	310	170	226	310	370	462	595	172	234	438	525	1359	1219	831	567	2875	3243	230	1215	715	379	2516	1098	1100	373	1793	840	803	1645	1062	2429	928	2712	1076	2096
PPP1R3A	0	0	0	6	0	0	0	0	0	0	0	0	0	1	0	0	0	0	0	0	0	1	0	0	0	0	0	0	1	0	0	0	0	0	0	0	0	0	0	0	0	0	0	0	0	0	0	1	0
TMPRSS2	2	112	42	247	349	268	96	8	1494	2	103	76	1217	4	58	1	638	609	972	33	652	13	23	561	451	1119	1063	32	905	1948	0	338	652	108	1498	12721	855	678	892	847	177	1330	2011	883	3287	355	1461	1190	2155
RHOF	16	332	73	171	264	44	36	75	315	45	42	48	238	58	86	31	54	191	131	85	231	10	26	29	197	108	27	33	29	120	27	22	96	194	20	34	132	81	6	12	104	79	77	286	31	26	96	76	486
TNFRSF18	18	51	14	16	12	31	30	14	31	7	32	57	19	3	35	3	5	16	6	49	220	1	11	1198	12	124	77	407	146	10506	6	97	274	77	62	1031	603	65	189	251	359	236	618	600	592	850	9295	293	124
TTC39B	941	702	1009	1406	430	1774	1010	996	1026	397	570	939	886	705	1025	640	475	720	582	1147	1335	407	766	728	578	306	93	385	1669	2287	759	239	410	93	360	1798	251	668	410	587	1064	1328	1200	530	445	528	3000	672	893
ACYP2	198	689	512	463	358	533	478	441	737	275	168	452	718	205	400	188	238	404	364	655	606	249	341	373	426	233	274	308	297	1080	674	73	406	149	184	521	189	332	90	125	782	579	557	101	398	357	388	133	500
SNRPE	342	2762	1732	1984	682	2477	2296	3129	1922	495	243	1591	2682	271	1519	484	557	618	598	2384	2579	888	417	2408	668	908	1824	668	868	5957	4830	292	3275	941	930	5457	2016	890	553	1241	3783	2324	4571	1292	5903	645	3864	1415	2955
PACSIN2	1767	5311	4216	4137	2207	3456	3885	3833	4467	1988	858	3583	4423	1640	3888	1748	1564	2489	2858	4749	3933	1847	1871	1553	1377	2825	1549	795	1053	7031	3373	765	1502	789	1212	4073	2169	1304	967	1922	2074	1240	4191	2893	5559	1846	5996	1554	12101
TCAF2	180	89	141	326	32	345	270	144	43	143	68	248	66	92	164	97	20	42	29	789	447	105	91	31	12	33	24	54	45	148	45	13	73	4	59	304	18	68	22	39	52	79	95	38	60	102	66	94	41
ANKRD50	1520	841	944	2826	271	3453	2188	1515	365	931	198	2264	521	1359	1412	743	157	372	554	1529	2499	1086	2200	176	305	1326	257	669	597	1416	2213	124	819	363	311	2343	457	683	237	683	679	847	1037	905	1048	618	1231	627	1002
LGALS7B	0	4	2	1	0	1	7	0	15	0	0	1	0	1	4	0	1	1	0	0	5	1	0	283	63	15	11	31	31	275	1	12	22	178	2	112	5	17	5	10	79	11	39	48	160	26	44	7	2246
AC092159.1	0	0	1	2	0	3	5	5	0	0	0	1	0	0	1	0	0	0	0	3	1	2	2	0	0	0	0	0	1	1	2	0	0	0	0	0	0	0	0	0	0	2	2	0	0	0	0	0	0
NEUROG1	0	0	0	0	0	0	0	0	0	0	0	0	0	1	0	0	0	0	0	0	0	0	0	33	157	0	10	0	5	40	0	0	0	0	3	20	0	2	1	23	4	0	4	0	0	9	330	0	0
CCL5	431	1508	650	814	454	1986	1455	508	1860	518	1779	961	443	255	1228	86	212	2151	671	1002	1614	350	236	1947	128	1017	332	3933	1649	2045	455	106	938	52	475	70	201	803	68	598	2835	799	2135	503	292	758	1045	1397	924
SSU72	2135	6725	4792	4131	3267	4856	4800	5738	7422	2124	1733	4905	6442	1768	4673	2463	3287	3533	3669	5887	6411	1925	2206	3938	2000	4002	4090	3710	4689	15704	7555	1409	7558	1122	4058	5440	3432	4579	3210	3746	10374	7527	8609	3727	18014	5789	12603	3942	9946
PPP1R3C	1207	1503	4552	838	341	1431	2778	816	263	705	112	1868	572	1624	2531	581	55	572	501	922	358	910	574	3	137	60	27	82	147	52	581	2	208	30	127	217	5	74	29	3	58	60	30	45	26	21	60	143	52
ACER2	65	81	41	125	147	51	67	39	112	27	65	43	108	43	53	37	66	167	216	54	114	28	54	32	23	47	14	4	10	33	53	11	71	3	9	83	49	12	9	113	19	5	60	53	32	26	62	70	118
KRTAP5-9	3	16	3	5	5	8	3	2	18	1	11	3	24	5	4	1	13	12	6	5	7	1	5	11	2	2	22	9	45	35	0	10	3	3	0	29	5	11	16	5	4	53	45	8	43	7	9	7	4
SLC43A1	622	941	1210	981	301	773	1087	2258	184	821	181	893	419	991	1115	1314	58	253	283	1370	1080	716	408	1163	36	460	801	237	2054	619	1441	287	260	70	2081	1015	2945	105	1096	240	2661	1029	5738	560	11751	242	2229	6934	15511
ESCO1	489	567	789	1398	261	1253	1267	1074	684	342	232	492	948	342	632	526	316	444	410	1390	1348	518	380	258	410	523	282	408	349	1558	1013	173	1054	96	217	1958	576	502	276	675	784	1056	996	1114	1207	318	1223	610	1503
EME2	150	330	302	695	185	274	237	415	370	71	254	100	496	154	222	195	210	293	159	567	588	42	112	434	124	333	816	463	474	1616	651	69	219	109	55	963	220	276	311	262	708	3291	841	466	1111	380	584	375	171
POTEG	0	0	0	2	1	0	1	0	0	3	0	3	0	2	1	0	1	0	0	1	1	0	0	13	1	1	1	0	0	1	1	0	1	0	0	1	0	5	3	0	1	12	0	1	1	1	3	0	0
IGFBP3	14449	16319	10626	16950	3424	87138	60755	5103	1990	7033	2720	9611	6177	24365	32085	3742	748	2178	3304	73112	85728	20958	10981	3244	24756	11992	6908	20259	21759	33481	20577	3693	6708	2959	8690	37092	2834	8637	5661	6922	8840	17681	16495	12495	12646	12050	21143	3277	9228
MRPS18C	125	719	614	600	245	727	626	653	487	224	91	549	567	162	588	176	156	255	249	754	584	311	178	483	118	256	322	301	240	1332	855	102	491	281	188	900	303	232	131	228	749	561	878	254	1055	318	710	238	955
MARVELD2	114	860	144	342	782	561	160	40	1362	19	238	51	1674	14	142	14	907	980	1676	97	693	41	109	613	891	1252	688	573	402	1852	50	319	1497	146	743	2754	1116	896	541	862	1702	1075	1370	1275	1953	1046	1736	1349	2213
CFHR4	0	0	0	0	0	0	0	0	0	0	0	0	0	1	0	0	0	0	0	0	0	0	1	0	0	0	0	0	0	1	0	0	0	1	0	0	0	0	0	0	0	0	0	0	0	6	0	0	0
TMEM74	4	5	12	9	2	7	20	11	1	3	1	11	11	13	15	1	1	4	5	19	12	19	5	2	13	4	6	3	2	4	51	0	6	8	2	19	2	13	4	0	20	18	2	0	68	25	17	0	1
SLC38A7	355	715	528	921	448	678	532	642	564	301	259	532	608	459	596	352	319	647	520	562	908	204	595	600	751	1095	1351	1460	1004	2154	2802	389	1572	552	691	2536	801	748	796	1415	575	701	1910	1011	1392	1097	2560	1609	1992
NUP160	1537	1940	1495	3940	1571	2738	3242	2717	1699	940	556	1901	2826	1187	1649	1438	1138	1578	1682	2738	3730	1196	1282	1026	2699	2053	898	988	798	2401	7180	229	2166	559	500	3797	1417	1069	495	2355	2674	2388	2105	2491	1435	1304	1665	1672	3047
CYBB	372	999	795	970	654	771	1066	497	852	595	506	593	853	280	2337	264	320	1359	656	908	794	361	114	2926	65	700	208	190	232	1396	258	101	925	7	438	190	205	465	114	191	1802	389	1792	450	219	158	328	783	454
FAM171A1	2565	4073	1471	4439	2495	4187	4353	2069	3036	2020	706	3827	2963	1163	2338	1528	1652	2149	2812	5631	2986	1329	2541	1398	1366	2380	2269	300	2191	3209	3305	348	3063	604	2039	3465	1065	2564	874	1363	1814	2214	2864	3486	5329	2129	6918	1500	1156
DIO2	127	31	76	3104	14	766	419	25	33	120	60	754	41	22	149	17	28	15	24	95	5890	178	477	256	129	3035	1414	1916	6510	211	14	350	337	32	754	533	524	739	140	2421	3705	360	1111	784	314	807	940	236	1176
DDOST	3492	13267	7445	11255	7530	9927	7678	12291	10798	4289	2881	8689	11049	3455	8193	6067	6497	8427	7794	8788	11167	3194	5173	13903	4900	13073	13492	7047	10388	27550	18772	2741	30502	9875	13127	17349	16922	8666	6942	12401	11627	4211	17696	22341	17408	14801	14506	13122	15157
PKHD1	3	75	30	79	241	144	4	0	135	0	20	1	222	7	12	4	43	43	94	3	177	0	6	3	24	121	93	0	2	42	0	31	2	4	74	212	19	2	6	5	4	103	53	41	147	44	2	250	83
SEC24D	1569	1641	2227	6273	654	2529	2819	1690	996	1426	559	3922	1516	1378	2499	835	886	805	943	2415	3481	1109	1913	482	626	1930	477	618	941	2321	1595	442	2198	708	1410	2479	1240	993	504	1442	886	853	2099	2193	3141	813	1675	3256	4748
IFI27L2	196	2812	1966	1139	344	1383	1097	3389	2160	149	162	1771	1611	324	2064	369	484	432	207	1461	684	499	257	2458	174	87	191	287	205	3087	1083	56	420	481	233	414	269	137	82	133	1348	528	855	47	224	477	710	93	245
PHYHD1	665	2313	1441	1801	1213	1847	1163	2171	2768	483	587	1009	2100	562	1629	1112	919	1039	913	1522	2264	700	763	682	533	1962	3482	2568	2274	5639	734	366	259	784	3957	4512	603	849	550	931	1877	2084	575	741	3210	46	3890	560	7174
FAM109B	678	1154	950	1335	231	1008	1298	459	423	677	131	1461	404	460	1241	231	142	283	260	1276	1054	537	585	183	313	625	323	440	629	1392	1842	13	206	342	454	1322	650	225	287	215	189	275	702	480	43	469	1323	449	1355
GOLGA6L6	0	0	0	0	0	0	0	1	0	0	0	0	0	0	0	0	0	0	0	0	0	0	0	2	0	0	0	0	0	0	0	0	6	0	0	0	1	0	0	0	0	0	0	0	0	0	1	0	0
B9D1	185	1011	382	859	833	555	396	669	2598	178	383	548	2225	228	445	325	1085	1348	1378	561	660	181	248	325	206	286	732	420	276	1984	522	528	683	256	194	659	382	363	885	553	325	594	2650	178	687	408	699	192	1248
PLXNA3	1005	2078	1685	1818	1508	1242	1006	3913	1584	800	818	666	2136	1316	1639	2308	879	1568	1794	2171	2536	363	948	1744	2356	2898	2146	1261	2058	2745	2430	251	2551	4391	336	3358	775	1559	1140	1864	923	5330	1821	2045	2775	3872	2340	2158	1094
RGS3	1852	3360	1849	1992	761	2402	2500	378	2108	641	354	2300	1897	799	1657	217	592	955	1119	2104	2623	761	2075	2799	1681	2044	1586	1476	1463	4356	806	432	2487	2477	904	2525	1037	1250	724	993	1631	1603	2771	1046	3266	983	2939	1547	2507
AKR1C1	101	346	471	208	41	88	128	694	28	256	37	209	138	115	353	301	36	12	95	342	239	186	108	4287	95	7	1	78	127	25	117	25	65	52	8	568	444	83	36	4	110	2554	25928	14	36	162	84	0	24492
SPECC1L	1700	3035	2702	2373	1300	2286	2465	2946	1794	1620	518	2313	2052	1609	2731	1764	953	1340	1610	3165	1992	1117	1484	806	835	1219	1028	1107	647	2319	7179	286	1403	406	897	2590	794	936	531	1219	1215	731	2101	1178	2627	1257	1984	866	3640
BLCAP	1425	5477	3372	3134	4411	3353	2827	5335	10153	1479	1256	2809	12198	1281	3309	2514	4563	5082	8808	4286	2707	1226	1794	2494	8547	1143	1834	1551	1632	4701	4310	1025	3931	3099	1343	3071	942	1475	1870	1348	3333	4748	4765	1886	3531	2810	2859	1573	4342
CENPVP1	0	0	0	0	0	0	0	0	0	0	0	0	0	0	0	0	0	0	0	0	0	0	0	0	0	0	0	0	0	0	0	0	0	0	0	0	0	0	0	0	0	0	0	0	0	0	0	0	0
TSGA10IP	5	2	0	1	0	0	0	1	1	0	4	0	4	8	1	7	1	1	0	0	4	0	1	4	8	0	2	1	4	6	0	2	2	1	1	0	1	23	2	1	6	4	7	3	4	5	7	3	167
TRPV6	9	183	30	219	72	118	14	15	104	4	53	16	115	6	56	8	46	111	106	19	70	5	13	213	207	89	586	4	2	536	7	42	239	503	34	811	146	8	39	133	5	80	11	0	1551	4	869	328	45
CD8A	176	396	217	295	256	598	356	120	691	158	685	321	204	89	307	28	101	1109	497	353	647	97	118	552	88	448	105	1062	425	536	62	23	137	26	150	47	92	379	15	176	356	125	915	386	70	142	99	699	241
SH3TC1	232	2047	313	411	919	395	682	152	1013	172	253	307	1002	247	603	90	371	419	611	587	1001	93	144	1330	739	582	821	675	745	1917	684	88	608	656	550	909	248	247	321	432	797	497	945	467	976	1551	1474	615	538
TPX2	47	706	75	731	80	202	142	43	171	16	35	93	211	34	94	21	132	160	55	107	149	22	54	1631	11484	2445	1867	1507	1469	2317	21066	429	4314	2995	385	5048	2116	1726	405	3633	3714	4099	2861	3554	2257	3339	4956	2593	5864
TIMP2	36800	28618	45774	69525	6236	60140	63404	94295	4173	30693	4631	51310	9889	26340	44610	57963	1317	4424	7376	71685	65475	30800	36908	3748	4522	6741	1345	7876	9090	4772	36928	468	16308	9102	416	11661	979	4680	1126	3760	4616	4147	4205	7669	2532	2983	10502	1142	9885
CT45A2	0	0	0	0	0	0	0	0	0	0	0	0	0	0	0	0	0	0	0	0	0	0	0	0	0	0	0	0	0	0	0	0	0	0	0	0	0	0	0	0	0	0	0	0	0	0	0	0	0
A1CF	2	3	0	2	0	4	1	0	1	0	1	1	10	3	2	1	0	1	5	0	3	11	0	1	0	0	0	1	3	0	0	0	0	0	0	2	2	1	1	0	0	2	4	1	12	0	1	2	4
IQSEC2	633	1220	1014	1431	928	935	898	803	1171	650	319	1203	1313	933	904	448	869	961	1135	1248	810	356	767	944	570	700	666	1026	813	1347	846	167	1679	419	445	1387	465	382	332	354	608	973	744	439	2894	837	909	835	1191
MLX	742	1293	1437	1493	551	1338	1665	1336	1107	641	323	1196	1197	660	1436	708	544	753	781	1483	1704	693	726	611	538	1033	849	658	446	2715	2607	314	1740	427	732	2138	1045	847	629	1215	1940	990	2151	1142	2565	757	2172	1057	2251
GNPAT	951	3423	2339	3118	1383	2648	2652	2561	3058	1129	652	2542	3576	1223	2197	1199	1449	2281	1875	2592	2441	1157	1111	2045	1096	1636	1924	1310	1263	6403	3718	558	3024	341	1753	5296	1884	1606	995	2338	3794	2622	3387	1355	5348	1042	3124	2732	3395
PCDH8	4	1	20	45	2	3	2	0	0	1	0	7	0	2	67	0	0	0	0	1	7	10	89	0	427	0	1	0	4	4	2	0	94	29	0	333	1	1	0	0	4	1	1	0	1	9	7	0	0
SH2D4B	10	6	3	16	2	10	11	1	0	0	6	15	7	11	3	3	1	1	8	7	13	0	3	20	0	1	4	0	12	3	0	2	14	0	2	17	0	25	3	5	59	38	1	6	3	21	26	7	0
SHISA5	5403	11380	8125	7609	7259	8412	9924	8594	9972	4951	4832	9178	7816	4311	12396	5152	4437	8662	7464	10928	13522	3219	5717	11488	9268	7918	6855	10197	8891	20529	12165	2051	13211	13697	5964	17099	6983	6830	4322	9670	6845	5172	15793	12623	7889	8434	17958	8803	12671
RP11-520P18.5	0	1	0	0	0	0	0	0	0	0	0	0	0	0	0	0	0	0	0	0	0	0	0	2	12	0	0	3	0	0	0	0	0	0	14	0	0	0	0	0	0	0	0	0	0	0	0	0	0
STK17B	423	542	550	795	235	947	860	478	603	719	314	687	303	253	755	135	137	754	427	1437	1149	827	135	300	588	642	197	786	492	865	1156	93	1081	135	280	717	192	496	133	433	1226	754	737	1091	1432	287	489	676	1022
C22orf29	680	4364	957	1438	2778	1245	930	1127	2149	594	488	817	2875	578	1192	751	1298	1739	4006	1172	1742	335	724	1773	2530	1116	1065	787	500	2645	8176	210	846	700	608	1858	866	670	464	1244	1703	525	1249	2062	2302	1142	1634	804	2175
TP53TG3E	0	0	0	0	0	0	0	0	0	0	0	0	0	0	0	0	0	0	0	0	0	0	0	0	0	0	0	0	0	0	0	0	0	0	0	0	0	0	0	0	0	0	0	0	0	0	0	0	0
HIST1H4E	4	9	1	2	2	2	2	4	17	1	9	4	5	6	4	1	1	0	13	1	5	0	10	17	18	136	39	8	11	39	19	6	39	8	2	28	25	39	19	61	21	34	75	4	26	56	107	12	31
SHROOM2	294	419	191	845	389	918	426	2137	540	239	206	426	752	152	245	2169	439	522	593	602	678	165	398	315	597	788	666	280	600	995	6401	182	1555	436	485	1050	307	324	223	966	435	259	703	1173	1438	763	851	867	888
CCR6	0	1	4	4	1	2	3	1	4	1	0	5	1	1	0	1	2	4	1	3	1	0	0	2	0	6	1	1	2	6	0	1	0	0	2	0	0	1	0	0	0	3	1	1	1	0	0	0	1
CDRT1	1	8	1	2	3	1	3	2	12	0	5	0	18	4	0	0	10	2	8	1	7	0	1	3	4	3	0	43	2	13	0	4	2	2	0	2	1	9	7	2	2	7	105	1	10	1	6	4	18
NBPF6	0	0	0	1	0	0	0	1	0	1	0	0	0	0	0	0	0	0	0	0	0	0	0	9	0	0	0	0	12	1	43	0	0	0	1	1	0	0	1	0	1	0	0	8	2	0	0	0	0
RTN1	232	827	574	93	884	245	207	25	3187	123	205	130	2247	81	608	27	686	1153	2368	524	215	46	81	261	458	85	80	41	92	207	39	40	436	261	54	2844	26	207	676	33	396	103	717	40	44	425	2442	79	249
MB21D2	490	551	498	635	282	720	791	642	396	209	180	794	520	387	483	293	220	241	392	540	1306	467	714	25	317	67	23	202	99	217	366	15	586	48	35	169	40	76	21	62	83	101	71	2705	209	94	85	49	147
SPOCD1	6	64	7	29	60	6	11	6	183	66	19	146	234	159	42	18	41	39	236	9	640	23	14	349	56	63	22	310	166	99	264	2	754	169	7	77	13	44	23	74	65	85	29	22	74	83	85	9	31
PPP3R2	2	0	0	2	0	0	0	0	0	0	4	0	0	0	0	0	0	0	0	0	0	0	1	0	0	0	0	0	0	0	0	0	0	0	0	1	0	0	0	0	2	0	1	0	0	0	1	0	0
EIF2S2	885	3351	3095	3002	983	2815	3533	3168	2481	1092	640	3075	3053	988	2861	827	1010	1357	1252	3766	4369	1439	1146	2713	1830	1587	1039	1402	1312	7085	10299	742	4900	1398	1233	4713	1534	1617	1079	2152	4491	3244	5018	2520	6042	2242	4935	1394	6316
R3HDM1	555	1024	748	1989	498	1221	1086	810	799	550	326	1110	1165	840	899	503	470	685	614	1359	1306	444	856	473	1140	1310	948	991	1152	2058	3358	256	2556	503	475	2594	904	993	422	2125	1699	1270	1808	1734	1210	918	1950	1617	2191
KRTAP19-2	0	0	0	0	0	0	0	0	0	0	0	0	0	0	0	0	0	0	0	0	0	0	0	0	0	0	0	0	0	0	1	0	0	0	0	0	0	0	0	0	0	0	0	0	0	0	0	0	0
ANO2	77	420	178	88	109	118	167	13	83	113	64	124	147	50	111	22	45	46	82	495	149	118	90	74	21	14	21	11	37	25	28	5	36	20	9	195	9	12	17	23	35	38	20	7	28	14	17	1	11
CCDC82	693	937	1200	2354	332	1741	1791	1289	795	491	314	837	1265	540	1030	569	359	575	759	2440	2008	849	505	254	487	258	171	459	312	1367	1581	237	429	57	175	1062	231	426	197	488	682	764	932	470	731	382	890	360	643
HLA-G	341	45	137	100	146	237	345	85	101	212	266	405	125	156	151	142	114	341	201	116	127	36	153	1345	97	104	70	298	73	1135	32	89	421	277	763	313	214	377	154	100	243	50	326	266	75	31	46	1049	106
GAGE12D	0	0	0	0	0	0	0	0	0	0	0	0	0	0	0	0	0	0	0	0	0	0	0	0	0	0	0	0	0	0	0	0	0	0	0	0	0	0	0	0	0	0	0	0	0	0	0	0	0
CTSE	2	3	0	9	1	114	33	0	12	0	5	1	12	0	113	0	0	18	23	1	73	0	4	4	5	535	0	121	9	36	0	33	5	0	21	1	1	90	5	0	0	16	16	28	3	14	12	29	39
PLK5	112	60	239	477	67	93	20	45	54	61	22	171	60	6	52	11	13	18	36	311	49	1	27	8	2	3	3	4	2	21	1	1	1	5	0	5	1	6	2	6	6	7	4	1	16	1	31	2	1
FAM168B	5524	8771	9377	10707	3964	8620	10930	10992	5120	5473	1316	9583	6655	5740	8221	6422	2753	3762	5517	12022	11028	4552	5003	1846	7712	3370	2068	1382	2439	4836	11823	546	3946	1512	1553	6049	1937	2012	954	3408	4759	1697	4108	4736	5490	2153	5215	2301	7430
RFPL4B	4	3	1	0	0	1	3	0	0	2	0	2	1	0	6	0	1	0	0	4	2	1	1	1	0	1	0	0	1	0	0	0	0	0	0	0	0	1	0	0	1	0	1	0	0	0	1	0	0
DGKK	17	0	1	4	0	0	8	0	2	0	3	0	0	6	0	1	2	0	0	3	8	5	2	3	18	2	5	2	1	2	134	1	59	0	0	9	0	15	0	46	1	7	23	106	0	3	1	0	1
LAS1L	871	2791	2312	2669	1455	2069	2180	3375	2719	862	605	1569	3029	904	1834	1036	1119	1340	1544	2849	2557	950	876	2127	1166	1489	1818	1360	1055	5548	2171	528	2600	1642	1283	3757	1202	1433	1016	1821	2260	2441	3087	1641	3385	1414	2865	1132	3184
TBCCD1	309	394	494	792	215	595	584	560	364	215	95	318	529	259	381	164	215	230	301	653	671	230	361	398	315	477	277	203	171	723	1160	72	693	150	145	675	338	314	140	317	580	448	490	1304	632	690	562	317	810
IRF2	1298	2100	1774	2085	1150	2338	2636	2256	2361	983	627	1900	2206	960	1916	1384	900	1452	1593	2467	2439	1239	1062	986	532	1054	767	1122	962	2046	1721	457	1601	422	1087	1830	859	1498	659	920	1271	1279	1869	994	1032	1434	2089	1415	2643
ZGRF1	69	101	91	299	42	141	98	133	103	29	42	35	142	59	63	72	64	59	64	250	193	27	31	66	128	209	129	222	212	467	960	34	201	18	19	453	85	258	45	248	226	670	243	199	160	212	495	167	154
GNAT1	4	1	0	0	0	1	3	0	1	0	1	0	0	4	0	0	0	0	0	0	5	0	1	5	20	1	1	4	1	1	2	0	1	15	0	8	1	6	2	2	0	0	0	2	2	0	0	3	1
FBXL20	1725	1247	1215	1288	938	1501	1141	1698	1100	964	505	998	1224	1570	1278	1469	897	1310	1503	1558	1382	738	1119	519	1105	1685	843	778	488	1455	939	241	1211	514	448	1415	768	989	510	699	707	580	1434	1618	1603	714	1085	765	1726
PRR14L	1115	1651	985	2199	1240	1622	1571	2503	1608	761	419	1062	1794	1013	1449	1450	1096	1250	1817	1282	2094	523	931	787	878	1793	1085	697	721	1878	3318	323	3178	329	761	2760	1350	1027	767	1459	2212	635	1954	2800	2477	1302	2313	1728	3273
BTBD6	1075	2609	2327	1705	1048	1921	2164	2156	1887	1014	513	2044	1813	873	2148	953	684	1130	1039	2618	2297	820	952	2532	573	2759	2326	1715	1328	4979	4184	339	1461	1221	1655	5000	1341	2084	992	1247	4551	6860	3274	1704	6692	4848	2634	1393	3975
FAM45A	213	497	523	630	169	668	763	984	396	148	106	484	528	152	504	419	139	231	235	724	616	283	190	489	165	258	163	197	305	764	1228	81	564	114	167	767	271	245	165	313	439	560	577	276	2927	210	1003	407	708
SWI5	329	1440	1015	817	665	923	1074	1673	1169	312	234	770	1438	435	933	498	480	473	662	1100	1046	513	483	1206	352	509	936	434	528	2377	3046	139	653	863	637	1075	522	423	419	555	1139	713	972	315	2556	573	1214	356	1226
EPHX4	12	157	36	44	20	70	47	19	71	9	16	40	49	6	57	7	13	52	17	45	45	15	32	0	34	20	4	8	79	311	55	3	348	57	14	135	30	9	15	21	31	22	20	97	9	83	24	12	14
TDRKH	118	221	154	339	141	271	354	120	175	111	51	220	266	168	212	47	126	161	206	298	228	90	100	1301	601	245	324	258	128	618	406	47	1150	484	247	512	574	144	147	296	427	356	437	341	940	561	625	449	440
POP5	221	776	679	859	496	726	621	798	1045	327	210	662	1154	372	546	164	514	536	542	702	658	268	382	1467	696	764	1471	722	1142	3679	1856	214	879	686	568	1232	1105	1033	623	792	2429	1780	1487	459	2163	805	1873	478	1468
EIF2AK2	2922	2391	2558	5448	1632	4066	4338	3513	1934	2152	866	2996	2814	2201	2777	2572	1378	1944	2681	4345	4256	1745	2468	941	4939	1499	689	1755	2103	3359	4709	712	7400	817	737	6932	1625	1313	497	1975	1360	1867	2842	2815	2743	3836	3963	2365	2097
USP48	1424	2704	2615	3753	1114	2819	3058	3527	1821	1304	503	2239	2915	1267	2229	1924	999	1364	1597	3764	2765	1344	1267	1756	695	2139	1457	1044	1247	4195	5621	437	2689	338	940	4152	1276	1609	744	1716	3426	1795	2720	2292	4500	1885	2811	1363	5806
ZNF229	91	510	267	418	345	254	306	599	539	121	100	174	637	191	246	392	286	273	471	416	187	141	105	7	12	3	8	8	15	2	11	1	13	9	1	12	0	12	1	5	24	13	12	3	2	211	17	4	5
TRMT5	500	1192	799	1430	552	1203	1211	1508	999	519	264	832	1310	442	836	850	507	639	768	1322	1198	529	497	861	473	479	502	517	261	2100	2087	140	635	153	424	1409	620	352	270	449	972	767	894	654	1266	303	1124	470	714
NEMF	681	763	821	2375	431	1490	1766	1224	947	628	300	1053	1490	622	868	500	586	587	717	1860	2012	710	688	1434	428	627	423	359	224	809	2715	170	674	107	238	1796	448	655	296	499	582	1045	837	992	761	287	921	649	1452
GPX8	1017	2188	1732	3126	768	2833	2575	3503	1330	1130	390	2893	1630	785	1963	1911	572	1340	1018	2278	1065	1189	1312	66	932	541	614	726	879	2337	3671	228	1944	776	511	771	324	864	319	882	561	525	1136	745	521	552	603	795	488
VIPR1	58	126	88	37	78	78	47	17	93	28	28	13	131	33	73	10	58	68	71	51	65	52	10	719	90	113	536	1437	27	152	7	4	68	96	133	315	138	59	55	25	38	83	89	81	2327	92	156	68	632
HRH4	5	4	1	7	0	5	4	5	1	2	1	9	7	3	5	2	5	2	1	7	2	2	0	0	1	2	2	3	6	3	0	0	3	0	0	2	0	2	0	2	1	1	5	1	1	0	3	1	0
ZNF609	2461	2186	2320	3869	1258	2823	3054	4649	1850	1770	857	1920	2494	2987	2335	3215	1577	1918	2131	4268	4664	1522	1850	762	2282	2300	1419	1248	954	1596	3396	467	1267	410	828	2906	1235	1397	780	2529	1288	1271	2765	2006	1867	1254	2423	1037	1938
COL2A1	7	12	2	71	5	161	5	129	14	33	2	9	16	8	4	36	8	2	3	2	5	4	235	1769	2397	23	154	21	3048	293	3967	1	29	962	3421	7663	1668	65	30	5330	7100	12070	22	22	378	499	163	1227	9641
ZNF425	217	387	265	434	242	373	419	509	263	191	63	272	381	238	310	263	148	186	258	438	260	145	257	61	132	104	124	37	81	290	535	20	434	116	111	423	59	48	32	65	75	114	159	38	305	32	147	143	104
BSX	3	0	0	0	0	0	0	0	0	0	1	0	0	0	0	0	0	0	0	0	0	0	0	0	0	0	2	5	0	1	1649	0	0	0	3	0	0	4	0	1	5	0	0	0	0	1	0	0	0
SIX1	8	46	41	2	31	40	17	47	118	0	11	0	90	0	33	19	8	22	313	6	6	7	0	46	3041	38	70	67	337	934	7	6	449	1235	3	477	109	490	412	192	817	662	30	358	2270	408	2007	32	974
RP11-434D12.1	7	8	13	41	12	9	13	15	13	2	7	3	30	12	9	6	3	14	4	48	34	4	8	3	5	5	4	2	4	21	18	0	5	1	3	13	3	5	3	4	2	14	2	3	10	5	9	4	4
IFNL1	9	2	0	0	0	1	1	0	1	0	3	1	0	6	2	2	1	1	0	0	0	0	1	1	8	0	0	2	5	1	2	1	5	0	0	0	1	2	1	4	2	3	1	5	0	5	5	1	5
MRPS6	621	2198	2206	1711	681	2244	1665	2273	1840	438	360	1486	2122	603	1463	726	1099	1217	909	1414	1537	666	1007	1585	722	649	623	703	736	3737	3671	336	3065	676	441	2509	670	1001	446	1453	2118	1647	1777	1047	1710	722	2190	759	2782
CDC42EP1	5702	12868	5903	4020	7130	3933	7536	5433	6129	2940	2455	5790	5524	3483	6079	4292	2439	4370	6074	4370	7555	2072	4545	823	715	3870	2004	3617	1935	2765	4642	210	2478	1400	1233	5049	2011	2445	504	1089	937	464	2497	2012	7411	1050	3975	2711	1627
SOHLH2	10	4	2	16	14	10	18	6	52	2	4	27	65	7	2	4	9	23	12	2	31	15	4	34	2	2	15	29	19	44	80	10	6	7	2	87	21	3	3	6	18	39	32	3	32	12	10	12	2
AP3M1	1343	1927	1694	3856	1015	2502	2905	2321	1380	1313	472	2697	2186	1442	1987	1221	1251	1219	1430	2960	3521	1426	1488	870	644	1344	700	816	781	1996	4299	343	2586	395	747	3039	1104	1129	595	1756	3874	1034	2270	1777	1687	1190	3964	2001	4077
FKBPL	99	548	228	217	176	350	271	319	449	91	70	227	318	87	303	135	141	195	204	264	229	91	77	481	243	248	261	268	148	1895	541	85	634	207	212	712	198	211	155	195	339	407	584	250	1925	379	696	271	493
SLAMF9	6	2	0	0	3	0	0	0	8	1	5	2	16	5	0	2	12	0	8	1	2	0	0	2	5	4	5	9	7	8	27	2	59	1	23	4	4	11	3	6	8	6	1	8	8	2	6	11	106
C11orf87	5	87	10	263	36	121	0	1	1	5	0	4	12	0	13	0	0	0	31	1	405	0	408	1	28	0	0	2	7	66	17	3	9	2	0	42	0	0	0	0	23	2	6	1	1	19	0	0	0
MAGEE2	12	12	24	47	4	12	32	3	1	14	5	7	10	8	13	3	1	1	2	34	16	22	9	11	28	0	0	3	1	0	0	0	4	0	0	2	0	1	0	1	0	0	1	1	0	0	4	0	0
DOCK5	571	858	1086	1413	562	1156	1016	1914	1352	425	752	333	1780	577	784	1324	955	1276	845	1189	2483	291	442	249	945	1817	581	402	1846	1258	827	346	648	15	1582	2044	509	1581	310	2501	2700	692	1260	168	2638	2046	1695	802	901
TTC7B	1057	1112	1502	1908	412	1259	1818	1216	610	936	321	1546	646	952	1412	759	288	495	536	2036	1669	712	1167	642	836	557	335	393	383	453	2010	76	1079	653	352	1030	325	623	245	565	694	417	615	1352	690	1015	1095	355	159
SLC18A1	0	1	2	0	2	2	0	1	2	1	3	1	2	2	0	2	2	1	3	0	1	0	0	0	22	1	2	1	0	3	0	1	4	0	0	2	0	1	1	1	1	0	2	0	4	2	1	3	0
JKAMP	631	1619	1479	2172	819	2181	1753	1965	1765	645	488	1304	2260	798	1194	763	912	1316	1511	1903	1634	804	894	752	848	877	583	576	352	2179	2794	355	760	155	488	2498	718	779	428	719	1042	608	2318	938	2931	594	1941	895	2492
OR6C74	0	0	0	0	0	0	0	0	0	0	0	0	0	0	0	0	0	0	0	0	0	0	0	0	0	0	0	0	0	0	0	0	0	0	0	0	0	0	0	0	0	0	0	0	0	0	0	0	0
ZNF829	210	289	200	313	178	452	312	363	200	167	57	157	257	195	185	243	114	210	230	397	281	137	180	24	591	76	30	65	78	276	821	25	30	1	68	512	168	23	33	62	209	113	81	157	10	119	498	25	13
GSX2	2	0	0	0	0	2	0	1	0	0	3	0	0	0	0	0	0	0	0	0	0	0	0	0	1	0	1	2	0	0	0	0	0	0	0	5	1	0	0	0	0	0	0	0	0	0	0	0	0
KRTAP12-3	2	0	0	0	0	0	0	0	0	0	1	0	0	2	0	0	1	0	0	0	0	0	0	0	1	0	1	1	0	0	0	0	0	0	0	0	0	3	2	0	0	7	0	1	0	0	0	0	0
RBL2	2238	1757	2677	6002	1733	4180	5069	4430	2966	2025	976	3426	3779	2203	2607	2622	1953	2457	2901	5876	5609	2480	1918	981	517	1681	605	707	344	1912	2212	374	2239	196	650	3093	968	1687	540	1351	1266	729	1706	1642	1057	632	1792	1339	2636
ZNRF2	304	293	424	1076	143	668	694	255	489	207	114	566	445	244	448	152	183	247	263	668	986	275	267	334	284	421	91	530	246	985	598	174	870	105	388	1779	341	390	231	265	577	1233	1376	935	1872	450	1240	542	1207
EIF2B5	796	2507	1817	2638	1181	1839	1847	2250	2008	859	544	1688	2575	879	1659	1032	1049	1391	1188	2520	2221	845	755	2511	1681	1756	2040	1266	1508	4955	6212	459	2815	1086	1179	3126	1534	1599	971	1486	3672	4835	3461	5613	5014	2883	4137	1689	3699
PACS1	3873	7438	4723	5853	5511	4690	4814	7587	5491	3100	2374	4909	5752	3831	5472	5313	3381	6033	5460	5513	5408	1649	4175	2742	3780	6411	2550	3321	3662	5642	7424	823	4525	3171	3433	6255	2313	2648	2940	3330	2639	1040	4513	4306	3831	7799	4956	3561	4339
FCHO1	60	953	77	71	359	91	62	320	768	58	174	89	550	104	168	130	162	793	519	64	107	29	44	493	38	227	127	398	257	413	7	50	1126	986	36	93	100	110	20	184	102	201	142	117	1792	77	232	401	620
KCNK9	3	11	21	4	3	11	1	0	2	1	4	0	4	1	7	3	0	5	2	3	12	2	5	387	53	6	1	5	7	38	15	6	113	9	0	8	4	2	2	1	0	33	5	281	2	8	5	0	2
CCDC112	190	251	460	570	97	639	597	294	521	166	52	307	592	158	309	119	136	194	224	466	344	347	160	331	269	212	133	343	133	540	870	86	393	41	71	1065	170	280	92	353	377	597	677	166	569	200	407	258	588
GOPC	1345	2305	2162	4676	1126	3751	3227	3047	1994	1069	586	2047	2982	1130	1936	1447	951	1430	1799	3192	2631	1353	1518	749	1408	786	647	866	914	2360	4668	219	1414	418	675	2699	755	1015	472	893	1269	1862	1245	943	1589	920	1552	763	1702
SETDB2	456	789	798	1506	331	1092	1143	1933	623	396	167	821	987	518	622	709	281	454	476	1331	1153	568	544	158	297	363	229	264	263	893	1471	63	366	66	174	759	384	275	145	259	613	625	570	378	841	310	409	291	480
CFAP157	27	512	53	201	878	62	76	55	4225	15	416	18	5798	34	114	25	2441	1923	2166	67	272	11	63	77	301	138	616	97	101	5579	106	605	114	47	37	732	206	396	1153	151	61	1129	4748	95	290	83	855	154	676
DCBLD2	1552	2900	2430	3940	1596	3077	2218	4389	2931	1341	800	2676	3792	1732	1833	2561	1918	2474	2441	2170	3109	1629	2376	2719	2322	4776	962	1194	2275	4533	3852	867	3585	453	1029	2998	1770	3310	1256	3253	7883	3223	3456	7263	5733	1034	4014	2033	3653
PURB	2904	3677	3056	4704	2174	4460	3950	3417	2905	1637	1261	2641	3526	1578	2848	2296	1548	2030	3011	4440	5830	1708	2080	2559	2087	1802	1045	1731	1436	5275	7319	443	3023	376	1036	4541	2360	1862	803	1873	4210	3718	2557	2618	4525	2331	3878	1740	2136
FAM122C	146	123	211	472	81	231	264	1225	153	101	66	203	182	178	149	309	102	112	104	329	283	121	133	101	55	48	67	74	98	199	92	33	119	42	40	710	72	72	34	45	151	119	148	40	139	138	140	120	50
ZNF512B	1119	2828	1535	3553	1769	1753	1836	2438	1627	1067	421	1533	2298	1265	1855	1400	806	1348	1474	2163	2106	655	1248	1824	4228	1718	1030	747	1093	2768	6049	167	1927	931	470	3219	696	1079	533	1128	1690	2107	2111	1619	2516	2815	2024	1125	1481
MRPL17	625	1941	1398	1670	924	1814	1872	1810	2067	552	466	1714	1850	506	1626	515	823	1018	842	1455	1963	501	797	1990	1303	1538	1958	1851	2109	7079	5053	442	1974	2421	1943	3625	1748	1357	1283	1453	2739	3098	3768	1829	5632	2705	4273	1417	4656
EPN2	2035	2659	2711	3606	1353	2311	2779	2151	2412	1481	553	2421	2849	1623	2031	1136	1051	1459	1785	3536	3208	1116	1832	560	820	943	919	901	1116	3003	1873	243	1292	561	464	1813	959	847	607	1273	645	1067	1751	1082	556	1066	2152	490	1286
MYO16	16	17	22	11	4	3	3	18	11	5	8	9	11	4	21	26	5	6	4	10	18	2	1	10	9	2	64	1	16	8	149	0	8	0	6	3	1	24	0	2	4	21	1	0	5	0	5	0	2
RP11-298I3.5	0	0	0	0	0	0	0	0	0	0	0	0	0	0	0	0	0	0	0	0	0	0	0	0	0	0	0	0	0	0	0	0	0	0	0	0	0	0	0	0	0	0	0	0	0	0	0	0	0
NUDT17	37	190	115	94	85	101	106	218	107	57	23	52	206	39	103	51	47	65	92	197	81	46	65	309	57	56	118	34	51	159	94	13	156	103	33	259	119	30	25	35	230	83	92	55	148	76	77	65	107
PEX10	393	971	516	760	769	657	554	1027	1129	347	188	579	977	327	456	514	519	606	566	716	828	240	323	528	267	841	527	318	291	1337	1110	83	1072	345	485	1085	420	432	267	413	739	256	831	801	1087	879	879	439	1512
SRPX	1809	7512	4417	1271	558	1770	2634	243	176	1761	196	1335	1029	828	6406	53	128	93	635	6288	996	1786	521	12	25	42	35	56	92	59	1496	14	281	1075	2	518	9	801	15	134	79	40	40	24	26	77	96	13	48
FOXD4	8	13	12	3	7	14	15	7	8	14	1	4	9	0	13	4	3	2	4	18	13	5	3	24	23	47	42	34	24	85	92	3	10	2	5	62	20	49	9	31	39	52	40	2	210	1	16	43	44
ABI3BP	4407	4270	4321	9310	2349	3685	6608	6373	1429	1895	868	2307	6673	1956	6255	3681	3126	728	1599	14641	4031	1987	1702	15	157	234	67	162	375	316	16	34	188	737	6	60	76	618	23	172	403	328	173	89	84	39	239	456	260
PRPF4B	1803	2526	2845	6722	1254	3543	4370	4956	1994	1420	920	2114	4241	1588	2396	2104	1373	1757	2324	5080	5560	1421	1598	1468	2004	1800	1002	1315	1478	3632	5991	495	2336	480	727	5588	1696	1669	726	2080	3248	3647	2964	2072	2895	1830	3417	1913	2677
LETM2	62	133	106	113	70	232	144	113	135	35	48	75	144	35	112	80	60	107	84	165	596	44	64	87	106	174	167	201	122	471	514	43	69	14	53	650	84	125	143	130	176	216	443	38	164	276	385	66	307
ZNF316	1161	3335	2212	1868	1691	1664	1635	2837	2006	790	554	1240	2393	1120	1936	1180	900	984	1465	2492	2807	672	1004	1613	1763	1245	1726	934	1545	5139	5605	267	2261	502	787	2969	1163	1165	831	767	1467	3141	2840	1672	3941	2755	2519	1210	2562
ARL6	116	112	171	313	117	262	263	205	367	94	49	220	428	132	165	87	139	162	268	243	238	124	125	54	197	65	73	45	86	242	268	72	155	22	38	300	75	103	115	73	150	181	474	49	146	59	162	103	426
ZNF148	2045	2369	2148	4030	1125	3801	3720	3194	1790	1517	492	2476	2343	1610	2366	1982	1041	1556	2089	3505	2469	1682	1565	1251	2050	1294	392	741	908	2177	2889	267	2718	214	676	2958	891	938	368	928	1897	1983	1533	1953	2114	1044	1771	1108	2665
WDR11	1182	2210	1924	4092	1376	2761	3097	2820	2201	1266	657	1968	3365	1325	1788	1483	1360	1829	1789	3681	3501	1258	1252	1090	1092	1623	882	1018	895	3278	3656	479	1589	299	508	2671	1070	1297	533	1148	1230	1980	2784	2059	2498	923	2636	1197	2975
PNMA5	4	3	43	4	2	2	0	2	3	2	1	0	5	1	1	3	2	0	2	2	5	1	0	10	3	1	1	0	4	0	1	0	9	0	0	0	0	2	11	3	2	3	3	1578	116	291	1	1	1
GMEB1	668	840	757	1101	574	1112	1097	1270	635	477	261	546	740	475	822	618	408	525	704	1170	1585	426	609	636	425	831	738	581	509	1765	1470	225	878	265	386	1583	714	597	234	746	1080	539	1278	1037	1176	983	1665	756	1230
PCDHGA3	62	49	67	164	29	72	64	159	12	38	14	60	15	80	82	91	13	10	35	96	103	27	40	0	1	35	1	1	5	0	4	0	9	12	1	0	1	4	3	2	1	4	2	1	0	34	20	5	3
NDUFS5	1844	7603	7023	4324	3264	5160	5816	8285	5842	2917	1757	5644	5997	2654	6825	1686	2553	2280	2652	5722	9341	3024	2825	7464	3349	6181	12749	11993	6585	14787	14736	2381	5993	6493	4753	7915	7234	6664	6341	8613	16132	13910	10362	4914	27485	8829	13123	5676	21072
TATDN2	809	1586	1321	1654	779	1771	1425	2470	1125	696	424	1119	1283	624	1313	1161	592	773	882	1749	1730	481	895	2710	1053	1004	1039	1079	1630	3229	3204	275	878	583	925	2440	1090	833	498	1333	1809	1893	1890	1398	3325	1122	2205	1132	1233
LRP5L	99	248	169	280	174	179	174	254	335	82	145	50	478	93	153	60	140	212	106	289	499	42	154	83	73	398	638	288	171	690	390	64	259	184	101	376	284	127	273	276	197	627	731	186	446	222	360	384	181
OR8H1	0	0	0	0	0	0	0	0	0	0	0	0	0	0	0	0	0	0	0	0	0	0	0	0	0	0	0	0	0	0	0	0	0	0	0	0	0	0	0	0	0	0	0	0	0	0	0	0	0
PIK3CD	731	965	877	667	539	896	1111	1423	886	575	331	645	646	800	1120	888	255	1005	560	976	886	457	462	558	259	438	183	655	552	781	1327	150	660	65	159	370	83	373	102	147	450	406	848	323	131	375	334	532	542
OPN1MW2	0	0	0	0	0	0	0	0	0	0	0	0	0	0	0	0	0	0	0	0	0	0	0	0	0	0	0	0	0	0	0	0	0	0	0	0	0	0	0	0	0	0	0	0	0	0	0	0	0
UBOX5	775	1162	912	940	615	789	1028	1151	926	460	235	836	930	682	848	794	472	583	745	960	880	419	512	240	1406	484	375	383	536	1066	1145	95	1324	174	241	681	458	380	246	301	263	664	682	545	1587	915	540	310	856
PNMT	4	208	90	29	102	19	22	295	149	43	12	33	85	4	35	46	74	17	86	168	12	26	10	10	75	0	170	5	1	81	3	6	163	10	58	25	38	210	2	9	6	17	44	11	18	11	6	14	322
PARP10	1660	5606	3664	2507	3299	2082	1993	5053	4871	1314	942	2652	5327	1761	3221	1668	1826	2194	2164	3035	3623	982	1450	4078	4735	2985	3290	3635	3019	12851	1438	366	5378	5374	2025	11638	2686	1655	2151	1660	4303	10981	8131	4236	7960	2915	9712	3999	2973
DMRTC1	0	0	0	0	0	0	0	0	1	0	0	0	0	1	0	1	0	0	0	0	0	0	0	0	0	0	0	0	0	0	0	0	0	1	0	0	0	0	0	0	0	0	0	0	0	0	0	0	0
MCRS1	1040	3072	2194	2733	1530	2286	2255	2530	2911	1128	526	2450	2837	1115	2049	998	1153	1371	1546	2554	2869	812	1343	1279	2043	2480	3101	1696	1955	6803	6248	716	2873	1198	1632	3561	2312	1812	1132	2371	3352	5607	4237	2004	5384	3118	4166	2128	3962
CREBZF	1429	1596	2721	4871	1130	2802	2404	3078	1672	955	1066	902	3582	1147	1205	1376	1100	1292	973	5715	5126	862	1136	676	1542	1252	534	749	870	4104	5104	202	874	353	200	3384	885	1175	372	962	2168	1846	1624	1352	2294	1860	1609	982	1389
SSH1	2683	2401	2071	5156	1687	3581	3494	2584	2017	1577	871	2688	2309	2199	2518	1650	1421	1876	2338	4498	6286	1269	2763	829	1403	1480	738	990	1245	2002	4015	210	1971	263	473	2239	747	745	460	1069	1420	1285	1539	1517	1053	1215	1985	1316	1959
KIAA0100	2966	6270	4317	7979	3758	4966	6163	5099	5057	3603	1007	6980	5450	4265	5888	3062	3088	4108	4830	5683	6493	2403	3454	2589	4072	6982	3354	1597	2773	7109	5655	1048	6968	1341	2542	5196	3056	1722	1253	4821	6089	2413	5527	6149	11372	2051	5174	4441	10390
HNRNPLL	1306	1929	2121	2657	762	2390	2935	2415	1306	998	461	1905	2172	815	1579	1036	761	1084	1396	2751	3470	1182	1210	994	1275	1446	721	912	862	2187	4087	335	1809	434	474	3102	926	1111	621	1947	1861	1678	2108	1202	1616	904	2382	934	1943
RHOB	18944	41556	84771	14877	9081	16688	16027	70518	10525	10923	12053	21352	11718	21644	66503	14334	3838	11774	7539	25079	55638	18150	13974	3040	9346	8858	4730	4735	4463	12306	3422	1219	6790	8049	3730	14454	3011	3669	4571	4129	12653	6506	5224	4509	40656	7660	9330	5744	12062
CCDC154	13	213	74	68	59	35	27	86	162	11	24	7	274	27	57	23	64	32	58	87	53	6	12	42	80	17	18	22	102	277	82	4	44	26	3	94	16	12	19	13	2044	281	62	31	196	12	74	32	322
ZNF32	654	2246	2454	1943	651	2378	2444	2873	1884	723	346	1664	1971	680	2073	995	614	769	871	3211	1780	1178	844	1147	460	748	1189	710	620	2837	2416	250	1138	1030	653	2687	1305	640	387	475	1224	805	1348	548	3824	654	3780	704	1588
STEAP1	54	440	225	138	231	243	248	176	416	38	90	88	867	56	904	69	222	144	127	183	393	90	54	59	109	413	347	357	268	1122	225	60	697	153	816	622	267	327	140	600	167	172	346	19	195	384	862	433	186
TTLL6	16	47	9	15	122	25	4	5	594	8	32	7	799	20	5	5	252	187	358	64	12	0	4	10	37	0	30	1	1	7	315	22	5	1	1	64	7	33	49	1	3	54	39	0	0	1	40	3	11
SUPT4H1	1636	3379	3048	2495	1490	3264	3391	3362	2576	1492	715	2993	2803	1516	2807	1547	1270	1794	1732	3534	2881	1713	1461	1838	1601	1681	2006	3364	1021	3643	2920	484	2631	963	1326	2673	1976	1115	853	1327	3092	1153	2499	2251	5685	1016	3330	1090	3542
GOLGA6L1	0	0	0	0	0	0	0	0	0	0	0	0	0	0	0	0	0	0	0	0	0	0	0	1	0	0	0	0	0	0	0	0	17	0	0	0	0	0	0	0	0	0	0	0	0	0	1	0	0
FABP3	631	1288	2701	3108	369	582	1382	845	640	1441	397	3924	794	785	842	321	175	651	358	856	664	472	1284	5916	376	34	59	14	58	155	291	17	305	1233	58	136	86	64	33	54	525	385	271	160	100	87	213	80	1180
MZB1	6	96	115	306	150	253	35	164	109	12	31	704	195	16	97	42	74	46	39	85	117	4	13	2908	4	433	82	1320	268	208	2	48	32	5	55	10	34	249	28	27	4329	918	207	49	84	40	42	114	626
ALDH1B1	5779	4618	15172	9293	1349	2996	7460	2246	1833	2467	1420	14633	2300	7114	7556	1155	679	1751	1581	2277	6667	1833	11537	2237	616	1138	909	590	970	1817	1652	185	1671	794	743	1608	1093	414	355	973	2016	562	1678	1050	2542	309	2214	1280	1465
TRIM22	1280	2326	2707	5040	1091	3734	3164	3001	1791	1086	1448	2803	2910	1311	2740	1373	1076	2757	1804	6230	5384	1574	1196	791	267	443	181	1502	872	4830	100	633	1791	67	654	1774	1519	743	392	1228	760	1358	4635	648	192	1169	2108	2257	529
ART3	7	10	139	3	0	13	22	18	5	11	8	3	10	11	65	10	4	12	2	48	42	14	6	2	0	20	1	36	27	26	0	8	2	2	128	5	8	26	42	3	17	14	527	0	28	52	66	1	0
CPTP	921	2345	1284	855	1130	1327	1290	1434	1764	741	387	1585	1273	737	1647	797	689	1013	954	1375	1129	575	917	1380	1576	1258	1237	1471	1594	3023	2575	99	1878	460	1467	1842	655	869	980	793	1210	3099	2092	1392	3972	2255	2189	1137	4005
MRRF	500	1232	639	1644	651	1065	1105	942	1158	336	435	621	1700	397	720	459	639	1033	739	1581	1307	400	444	471	802	856	845	966	804	2233	2053	280	535	255	552	1911	879	698	595	1020	1381	1822	1662	557	2127	652	1727	888	2225
ITGAE	157	642	601	593	308	590	571	654	504	180	226	447	611	262	484	244	212	566	290	734	755	272	231	610	110	633	518	642	646	1894	881	158	323	134	311	1046	412	536	171	579	1040	891	1191	447	1805	402	1154	565	698
ZDHHC12	273	1643	417	448	1033	831	468	472	2221	280	435	804	1164	526	691	225	832	1395	940	448	713	242	494	907	1018	2915	2181	3299	2401	5253	1613	231	1692	1510	1724	2358	1362	1867	1248	1630	1911	1105	2825	682	6806	2908	3798	2081	3422
NOCT	93	77	94	183	67	57	56	45	76	26	81	98	76	66	115	34	59	70	52	168	1068	32	194	280	31	387	93	102	122	281	210	61	98	79	79	405	155	77	38	210	98	146	176	258	155	210	225	261	292
PCDHB9	124	147	184	233	38	317	129	128	58	74	26	191	58	145	154	95	21	31	100	235	355	119	175	5	260	168	86	112	79	81	60	4	34	126	107	5	32	96	17	55	20	33	92	23	101	14	195	14	46
CHGB	13	1865	362	104	894	261	9	1583	751	10	169	21	988	16	911	419	48	310	646	14	77	10	61	67	4020	8	9	15	7	38	1759	3	21	6	2	277	4	10	14	4	694	5	8	1	13	33	2	2	5
MMGT1	1802	2000	2798	2364	839	2017	3477	1735	1133	1367	539	2339	1525	1369	2361	1344	780	1224	1476	3213	2922	1464	1204	1127	519	975	389	172	348	1669	1189	133	1882	346	528	1300	696	417	191	764	1199	206	945	947	3609	568	1236	791	1856
CGB7	8	4	3	14	8	6	8	2	9	0	5	4	18	4	11	0	3	29	1	13	4	0	3	23	1	0	6	0	2	7	4	0	3	10	2	99	4	52	4	3	0	7	0	3	16	2	4	4	4
PSMC4	1390	3373	2911	3611	1739	3019	3137	2878	3384	1622	995	3618	3071	1520	3135	1266	1373	2045	1882	3109	4533	1150	1910	3526	4270	3778	4444	5133	2716	8369	4730	1207	7536	2300	3131	5593	4578	3410	2401	3224	3845	5982	7114	5756	8414	2274	5192	3247	9679
WDR20	454	996	855	1132	561	1117	1246	1160	955	409	195	721	1236	498	868	602	441	612	651	1230	1200	501	463	864	562	519	379	392	241	1044	1780	178	635	170	383	1239	387	500	271	369	873	1129	1063	681	1086	515	972	654	1419
TANK	729	1289	1700	1818	834	1857	2164	1578	2334	654	560	1554	2500	767	1164	734	1630	1611	1136	1740	2384	1046	809	442	995	1301	860	1169	1434	1920	1296	416	1021	272	468	2971	663	668	272	973	1747	1355	2390	653	3130	416	1438	994	1831
AADACL3	0	0	0	0	0	0	0	0	0	0	1	0	0	0	0	1	2	0	0	0	0	0	0	0	0	1	0	1	0	0	0	2	0	0	0	0	0	2	1	0	1	0	0	8	0	1	0	0	0
CAPZB	5206	12714	12346	13171	4380	12236	11790	13175	8784	6118	2978	14473	8072	5259	12091	7127	3521	5088	5343	13410	14022	4877	6743	6907	2677	7238	6318	8069	8794	17400	23580	2191	11617	1787	5459	11424	4891	9372	4081	8269	12033	5568	13943	6800	18832	8102	14667	5996	19130
ZBTB47	1344	2524	2194	2725	1349	2037	2261	2316	1036	1450	274	3111	1510	1389	2334	1250	528	683	1021	3197	2902	1264	1802	1228	2327	711	473	348	655	804	1203	54	551	613	290	1045	360	616	297	287	581	491	623	489	746	560	995	539	1683
GYPB	0	0	1	1	0	0	0	1	0	0	0	0	0	2	0	0	0	0	1	0	2	0	0	0	1	0	2	0	0	0	0	0	0	0	0	0	1	0	0	0	0	0	0	0	0	0	0	0	0
PNLIP	8	0	0	0	0	0	0	0	0	0	3	0	0	1	0	2	0	0	0	0	0	0	0	0	3	1	0	1	0	0	0	5	0	0	0	0	1	0	0	1	0	0	15	0	0	0	1	0	0
CD83	148	618	527	226	410	564	495	2209	642	94	1449	191	430	232	698	418	458	182	361	741	2046	132	237	787	291	321	368	125	476	1498	2854	77	1000	487	413	993	313	184	55	96	583	743	828	506	878	809	504	223	202
LIN52	276	314	571	906	186	766	677	1168	378	330	110	494	546	328	522	386	214	249	323	677	679	352	359	386	327	242	189	275	224	955	1762	72	399	76	132	991	309	323	87	436	740	501	339	386	731	425	562	254	556
ZNF652	1416	1978	1536	2182	1079	2166	1864	2295	1793	1180	586	2012	1938	1231	1749	1725	1136	1561	1600	2175	1889	791	1170	735	2337	1235	1143	955	878	1988	1377	470	1507	316	1481	2207	905	1448	745	1153	1653	976	2141	1274	3114	1139	2301	1657	3599
BLOC1S1	476	2010	1951	1070	833	1316	1274	1521	2784	546	436	1559	1928	608	1557	488	1075	829	802	1606	1306	617	595	1626	759	1151	1980	1445	1872	5043	2106	396	1204	3637	957	1537	878	1694	998	947	2031	3199	2294	511	6356	1802	2439	966	2333
ZDHHC8	1872	2797	2024	2422	1858	1681	1884	2684	1729	1357	618	2009	1857	1304	2286	1779	838	1183	1539	2763	2386	753	1824	815	1783	1510	1343	1146	1560	2656	4731	118	1355	879	848	3345	1026	1242	934	1595	1052	2138	2037	2110	1598	1455	2026	1337	1733
AC009121.2	0	0	0	0	0	0	0	0	0	0	0	0	0	0	0	0	0	0	0	0	0	0	0	0	0	0	0	0	0	0	0	0	0	0	0	0	0	0	0	0	0	0	0	0	0	0	0	0	0
EPHA7	30	228	136	593	51	262	82	267	73	60	25	123	105	29	149	98	53	18	77	252	750	57	108	1432	546	1017	1064	304	853	795	849	23	351	17	979	690	1005	105	32	1592	220	272	271	78	2638	725	188	116	277
NDC80	192	358	230	299	26	275	468	44	73	162	27	338	110	97	117	12	28	46	18	793	155	248	112	253	355	481	404	655	311	1059	3142	85	611	116	89	1450	434	432	110	598	1068	1678	875	1372	793	535	1189	548	1007
SPP1	510	265	423	101	586	1694	1546	80	2093	242	821	1246	858	92	312	28	192	4352	272	794	12920	680	148	9471	1756	10887	1142	2997	1335	19047	7115	1098	39461	494	6770	4052	5398	5347	2103	4301	11902	3917	55877	10789	10609	3141	2061	14775	10539
DUSP21	2	0	0	0	0	0	0	0	0	0	3	0	0	0	0	0	2	0	0	0	0	0	0	0	0	0	0	0	0	0	1	1	0	0	0	0	1	12	3	0	0	0	0	0	0	0	0	0	0
TSG101	1270	2958	2753	2928	1337	3438	3382	3439	2747	1180	705	2593	3385	1197	2328	1348	1569	1798	1915	3406	4029	1592	1441	3004	814	1957	1252	1277	1014	4393	6383	517	2454	1026	1320	3474	2082	1481	783	1312	2948	1679	3632	2535	4997	1934	3408	1336	4735
SPIRE1	611	364	479	1146	142	678	1168	759	199	440	155	720	264	399	565	572	71	250	284	924	969	443	439	157	476	261	16	37	109	68	948	4	496	94	66	1391	21	79	23	57	126	320	111	846	384	225	589	455	2615
EIF2AK4	1289	2639	1962	3607	1609	2750	3369	2869	2495	1301	561	2268	2965	1264	2190	1397	1326	1470	2116	3118	2467	1380	1388	1073	1432	1835	1149	1313	1005	2506	2654	395	2019	642	1254	3409	1352	938	765	1374	2573	1574	1749	2247	1766	701	2506	2024	2317
C1orf53	15	48	32	31	45	39	14	83	112	15	15	40	110	12	13	27	45	43	30	23	35	12	28	116	226	105	161	98	23	138	50	8	273	210	105	218	101	57	32	25	228	109	140	25	269	79	88	84	133
SPAG6	3	289	17	61	374	2	56	8	2234	0	381	0	2033	0	40	6	1600	1783	3504	0	35	0	2	484	1	0	0	1	7	1	357	0	140	14	0	2	2	0	0	1	5	6	0	66	0	3	0	0	5
SLC25A52	0	0	0	2	0	3	0	1	0	0	0	2	1	1	0	0	0	0	0	0	2	0	0	1	1	2	0	1	0	0	1	0	2	0	0	1	1	1	0	0	2	0	0	0	0	1	5	0	3
TUBB6	4092	6630	9807	9233	1942	5021	8661	3683	1100	4125	1720	12784	1611	5194	8457	1803	169	918	1730	9528	11434	2248	4610	671	1370	1646	569	779	1137	1210	3608	198	1875	1424	200	2025	215	624	267	412	1818	875	783	2169	811	1029	1569	316	987
AC104981.1	1	0	0	0	0	0	0	0	0	1	0	0	0	0	0	0	0	0	0	0	0	0	0	2	0	0	0	0	0	1	1	0	0	0	0	0	1	0	0	0	0	0	0	0	3	0	4	0	0
LNPEP	2787	2718	3233	4252	1407	4199	3799	3997	2209	2064	1068	3050	2903	2983	2740	2263	1495	2921	2406	4138	2887	1912	1689	1384	2553	1540	785	1086	973	4164	4219	314	1862	434	903	3608	1352	846	547	1472	2060	1233	2156	2637	1602	1591	1869	1724	2264
SLC18A3	0	0	2	0	0	0	0	0	0	0	0	0	5	0	0	0	0	0	0	0	1	0	0	0	751	1	0	5	0	9	245	0	82	210	0	107	0	0	2	0	2	2	1	2	0	59	8	12	0
TNKS	1879	2458	1823	4726	1502	3831	2876	3601	2150	1446	771	2106	2922	1639	2074	2419	1497	2241	2671	3940	3830	1256	2018	4065	2544	2037	986	1024	1628	2983	5843	296	4097	140	867	10434	1578	1533	1049	1996	1564	1538	2012	1076	2557	2492	3785	1224	2865
SELT	1726	2830	3494	4624	1547	5128	4734	3796	3420	1201	834	3283	3726	1288	3032	1844	1525	1937	2534	4091	4537	1864	1715	2492	2134	2004	1018	1841	1312	4032	4982	548	3246	594	1671	3920	1471	1930	841	1723	3437	4053	4032	2293	4920	1896	3721	1753	4860
ATP8B1	2549	3165	1537	2765	2068	1836	3799	89	2949	1168	984	1619	3666	822	1362	35	1528	2729	2494	4504	3442	907	1033	562	1065	2471	633	629	524	1867	142	665	1143	177	862	4116	1140	1264	791	893	3313	1380	2401	3241	2137	766	2181	1892	8266
SSPN	2954	4114	5674	4417	1363	4582	5610	3681	1824	2826	695	2941	3085	1858	4533	2032	778	1453	2043	6606	2139	2676	2315	332	68	187	138	203	132	599	500	23	1244	59	21	158	98	77	79	294	448	210	500	49	127	327	212	55	221
MYO7B	105	71	43	371	31	119	140	4	100	43	41	124	80	106	64	5	20	23	44	357	249	16	49	49	610	16	12	21	23	104	8	17	103	76	3	30	9	38	13	17	15	71	51	234	87	13	24	22	53
MAP3K4	1282	1576	1938	2299	1027	1963	3048	2222	1492	1049	423	1186	1902	1112	1751	1080	786	1196	1447	3264	2394	1304	957	886	1006	1087	1625	393	835	2629	2922	195	998	437	440	2325	837	931	663	1164	1145	2326	1369	998	1593	2088	2063	907	1432
LRPAP1	2296	9514	6987	6275	4580	6992	6461	11407	8380	3756	1333	7051	7332	3264	7551	4101	2532	4007	4952	8327	9244	3411	4071	11114	3620	6469	6078	3247	3548	14944	9973	676	11175	2511	4014	8900	4863	4147	3337	7372	6318	3356	8208	7113	24671	6970	8452	3351	13482
SLC25A13	319	1185	597	1382	528	1380	709	705	1241	227	243	460	1563	149	551	352	649	657	802	881	1147	223	435	964	594	1278	711	719	672	3134	4095	270	2787	260	970	2317	1271	639	434	1607	1831	1373	2316	1394	4124	1057	1308	1186	3569
H6PD	7125	11342	5062	9524	6975	8761	8961	16184	6538	5941	3651	6869	6538	5445	10012	11489	3633	9588	7311	13822	10386	3151	4276	2108	1670	5360	2785	2038	1996	7163	5992	647	4211	705	2490	4999	3303	1644	1039	2338	2169	935	3729	2647	6531	3311	3001	2577	2278
SOX17	825	6312	5641	2579	2115	4573	2007	146	4914	307	995	734	3051	290	1874	62	3306	3380	2541	2448	6931	428	2401	14121	42	4803	6074	1908	7093	47642	42	1854	13998	15	5013	21611	10838	9589	6252	9149	23712	18882	19456	5663	19982	9540	27968	15403	11012
ACSS1	859	2359	1599	1644	1294	1593	1964	2877	2873	491	365	1453	3488	589	1326	1283	1066	1801	1871	1747	1234	781	1074	1859	4098	732	620	333	559	3349	1246	447	1662	400	598	1617	1167	775	448	480	1108	757	1960	793	4381	1723	1952	1911	3503
OBFC1	326	801	652	808	301	851	876	1258	510	467	156	871	604	416	592	503	243	443	378	964	1344	421	441	242	207	493	380	393	322	1669	841	139	666	259	285	645	321	300	248	418	730	591	785	465	778	333	1090	236	3270
MYO7A	106	364	303	176	245	200	156	827	150	106	92	127	223	69	528	506	67	135	185	440	288	72	60	735	383	388	242	705	248	398	67	24	323	425	139	99	103	233	31	77	233	344	431	229	364	155	152	405	163
AKAP13	8647	4528	4549	14014	2474	11099	11929	5082	3469	6402	1543	18825	3977	7467	5141	3415	1934	2972	3172	17975	33140	5995	7580	1194	2455	5124	2045	2002	1844	3835	4576	552	6414	614	1287	4236	2156	1931	793	2918	2478	2019	3523	4341	3770	1786	3659	2280	4921
EFHD1	1904	3545	3098	1681	974	10324	3789	3576	409	2062	639	1911	1166	829	3022	3502	171	851	1066	4816	4438	1855	2286	146	7604	533	1948	624	1592	384	1975	61	398	3023	192	496	160	314	134	340	488	669	427	394	177	1042	295	134	371
CSNK1D	3477	10953	6586	9279	5460	6641	7417	8618	8992	4266	2401	7076	8468	3744	7607	4308	4121	5453	5886	8623	13227	2366	3841	3429	9360	5820	5943	4449	4625	12132	5889	1349	9353	4211	4288	8326	4156	4421	3084	3732	8132	9876	8925	6607	10790	4509	8004	3366	8770
GPR52	0	0	0	0	0	0	0	0	0	0	1	0	0	0	0	0	0	0	0	0	0	0	0	0	0	0	1	0	1	0	0	0	1	0	0	4	0	1	0	0	0	0	1	1	0	0	2	0	0
CDRT15L2	0	1	0	0	0	0	0	0	0	0	0	0	0	0	0	0	0	0	0	0	0	0	0	0	0	0	0	0	0	0	0	0	0	0	0	0	0	0	0	0	0	0	0	0	0	0	0	0	0
ERLEC1	1653	2587	3505	4801	1124	4325	4094	3959	2341	1527	613	3642	3251	1281	2494	1735	1549	1592	1948	4591	3847	1881	1743	1602	1676	1728	1060	1018	1750	4626	3064	517	2268	613	1663	2757	2495	1445	939	1396	1676	1481	2871	2097	7696	1146	3023	2159	3567
CFAP126	0	0	0	0	0	0	0	0	0	0	0	0	0	0	0	0	0	0	0	0	0	0	0	0	0	0	0	0	0	0	0	0	0	0	0	0	0	0	0	0	0	0	0	0	0	0	0	0	0
CARKD	1113	3130	2348	2560	1499	2536	2522	5940	2550	1116	741	2208	3140	1290	2538	2339	1088	1421	1787	2672	2972	1112	1145	752	1458	1493	1988	1172	1845	4022	2945	352	1225	1164	1223	2797	1407	1393	954	1234	2948	3402	2729	2137	4986	950	2975	1162	3107
TFB2M	209	561	344	731	244	591	639	608	500	158	92	418	687	134	408	237	265	282	322	573	702	240	198	816	351	365	342	169	283	1061	881	115	986	102	430	1353	849	357	118	401	995	354	922	642	1875	188	690	1001	1341
TMC5	20	489	29	90	515	562	329	27	1193	6	261	25	987	20	214	22	375	757	1051	95	4292	4	34	87	384	1546	448	2532	323	3638	3	1522	118	31	2986	1288	987	589	1814	280	29	272	4561	158	1522	236	2204	2031	1025
CEACAM1	452	186	180	1299	141	1018	1025	97	260	84	466	298	211	57	352	26	166	414	118	844	3995	185	307	468	486	2037	1527	1830	1015	2260	149	136	648	148	3423	495	1343	2662	2424	1445	532	1704	2152	375	6913	814	1717	348	6517
PIPOX	124	413	557	507	156	188	244	125	1000	182	77	271	761	249	301	37	527	288	677	119	130	88	174	46	71	32	10	16	14	42	7	10	95	14	7	19	6	11	92	13	141	37	48	7	32	12	16	25	664
TIMM23B	121	163	209	461	75	244	266	259	138	95	54	236	189	111	190	79	59	93	91	363	501	108	109	94	117	143	55	45	68	129	299	39	201	109	26	298	126	112	40	171	108	152	152	211	145	92	278	73	156
ZNF618	1099	1703	1242	2794	1422	2206	1064	2192	1654	936	478	721	1841	1300	1143	1617	747	1204	1629	1749	1739	582	1083	782	1818	1874	1284	803	1324	1892	3489	183	1961	330	485	2976	425	875	283	1611	1269	1122	1366	1647	1277	1040	1795	1559	136
RPS23	8384	64854	40221	29645	15714	48397	42493	89205	50694	11582	5456	36398	57334	7119	37026	18472	12415	16434	15202	49719	40673	21016	12367	15144	6276	7451	11054	7775	5321	50911	23825	1943	22067	5615	11812	27261	11925	8844	5777	10199	34297	14870	34624	7730	31949	9476	22521	9918	33686
PLA2G4C	506	1149	862	884	256	449	715	286	166	545	126	1047	290	701	1158	44	43	214	224	865	636	533	587	252	78	86	134	51	149	1508	43	22	112	8	70	22	60	58	28	36	310	148	143	75	164	43	162	88	91
CCDC127	803	1645	1396	1788	593	1557	2013	1784	1079	1014	268	2126	1084	1082	1570	921	413	750	741	2104	1276	1039	856	832	827	568	661	402	351	1782	1283	139	717	482	548	1471	512	482	358	435	1258	645	1172	610	2084	640	1253	402	1541
PALMD	1817	2027	1718	2986	752	4731	8665	2397	1920	1673	522	8288	2663	2368	2378	855	793	1287	1168	5416	3258	6178	2486	3413	106	706	490	320	659	999	126	549	284	31	767	1906	601	1774	606	956	2042	637	2622	116	666	198	1457	993	8900
COL17A1	31	33	11	85	41	58	89	3	192	37	8	99	106	56	90	4	30	29	106	32	517	18	30	10	471	1814	987	426	45	183	0	106	509	537	14	2936	2281	432	374	981	19	216	69	236	3258	265	107	15	154
NBPF4	0	2	1	1	0	0	0	0	0	1	0	0	0	0	0	0	0	0	0	0	0	0	0	8	0	0	0	0	3	1	66	0	0	0	2	0	1	0	0	0	0	4	0	6	0	0	0	0	0
ZNF322	96	155	241	599	85	461	301	383	143	134	40	189	276	127	235	151	87	101	99	319	493	116	128	67	148	110	41	32	67	177	300	23	310	15	57	387	69	50	43	79	151	85	132	128	148	56	183	121	298
ZNF843	53	227	120	172	177	225	104	391	171	85	42	110	266	77	154	291	141	145	201	114	78	70	112	95	20	42	74	32	36	178	112	11	74	15	75	125	48	16	7	30	19	12	31	12	93	23	52	29	8
IFRD1	842	1187	1308	1824	596	1741	2033	2080	1020	438	520	885	1563	650	927	627	399	691	530	2334	3352	734	552	601	739	514	421	938	886	3048	6118	205	1730	321	134	2976	387	953	519	1026	3134	3070	2000	540	1232	1913	1698	527	4309
ST7L	233	439	428	937	211	583	734	714	371	281	179	504	622	195	476	246	210	246	214	635	593	275	255	181	182	217	144	193	183	788	1050	69	446	112	122	600	363	186	73	198	931	472	444	238	580	299	481	168	334
CD200	1554	2288	2669	2978	1192	4024	2947	1023	2704	584	1251	3883	3281	1911	1853	394	1936	2530	1501	2767	6956	1203	2386	524	96	214	518	268	895	4267	4458	228	227	362	185	333	1450	1302	394	1518	2146	1464	1349	656	85	144	1394	1537	631
SLC9A5	25	91	43	123	27	50	35	118	34	20	37	27	52	26	37	88	22	41	32	51	99	8	22	52	21	73	62	65	44	286	296	8	57	16	8	104	135	33	19	32	75	212	53	21	39	12	55	39	11
INCENP	425	642	296	859	466	471	516	445	460	321	113	446	561	440	456	261	271	362	495	553	471	233	310	423	1047	1736	807	355	549	962	3408	165	990	994	301	1482	917	935	279	1538	533	1710	1403	1798	628	1287	1696	1245	2381
FCRLA	2	4	9	3	4	47	30	1	14	4	1	97	5	4	11	0	2	1	2	12	4	0	0	81	1	21	9	43	43	1	0	8	10	2	2	1	4	24	2	2	78	97	4	8	3	1	0	7	10
TMEM44	316	967	653	770	139	658	1049	357	238	331	119	584	317	258	529	170	94	236	160	1180	675	272	319	170	268	661	568	497	650	1842	2448	100	443	176	195	1926	510	104	205	402	476	848	827	417	868	1404	738	374	438
MAGEB2	0	0	1	1	0	0	0	0	0	0	5	0	0	1	1	1	0	0	0	2	5	1	0	1	0	0	0	0	2	0	1	0	2	0	0	0	0	0	0	0	0	0	0	0	0	4	2	0	0
TRIM5	708	1142	904	2641	434	1669	1361	1351	747	638	281	1398	1124	610	801	513	659	528	610	2007	2503	645	912	311	506	764	457	1018	511	2715	938	371	1340	273	383	2646	817	596	338	823	230	465	2190	960	1074	1139	1892	1217	861
GSTT2B	12	238	80	182	10	98	255	111	32	11	6	31	47	64	10	32	7	11	19	62	97	75	17	59	683	15	47	42	36	249	166	0	41	276	60	174	18	30	8	3	90	37	6	8	12	57	265	45	4
IQCG	117	747	339	571	902	329	326	2965	4773	123	385	278	5798	157	330	818	1769	1874	2862	464	558	108	156	662	862	295	478	204	180	3815	988	730	700	94	160	1250	510	685	914	315	382	767	4546	1401	776	585	1195	482	3012
HRC	180	526	583	402	73	175	426	61	119	251	33	218	302	122	208	15	31	15	123	541	187	382	126	19	11	23	66	33	65	32	20	3	17	2	23	35	21	35	29	16	268	68	60	34	95	35	39	6	89
NRN1	916	1197	1854	1136	96	987	2661	138	50	992	151	2073	273	498	2882	42	56	81	135	3384	921	1524	518	311	217	297	866	687	1032	2607	5944	10	2037	1007	2526	1107	319	63	44	594	715	181	1442	29	128	2013	151	558	1233
ALG10B	304	550	479	1106	275	994	736	819	519	189	153	400	871	245	353	373	282	397	545	1024	667	326	294	190	224	399	104	225	251	940	1667	88	476	22	83	1164	316	529	112	361	601	388	613	314	569	334	830	227	621
CLDN7	15	4560	658	665	3407	736	351	73	4845	6	1198	34	5040	14	458	8	2576	3802	4404	73	3146	9	184	6497	1375	6461	4071	3283	3399	15097	68	1394	6706	3207	3120	6532	6084	1279	2514	3367	3908	4871	7943	5142	16484	2177	10303	5544	14709
ITPR1	4092	3477	9883	9158	1091	4506	9033	4342	1062	5430	1317	10004	1401	7441	7296	4489	220	1645	1545	8048	6331	4540	3734	499	133	275	89	179	364	355	931	66	335	65	294	762	182	419	122	247	353	388	699	165	787	150	772	373	494
ESYT1	6443	10353	8685	9945	4792	6307	10979	7586	6755	6971	1902	11021	7061	7092	9264	5759	3884	5716	7153	8562	6087	4551	6843	3324	4790	6380	2647	1624	2172	8881	9411	815	7738	4212	2775	5083	5396	2675	1592	5431	2486	4253	5238	5925	10748	5657	5147	2362	9769
HGSNAT	3535	4540	4142	8098	3128	5921	5570	5915	3349	3180	1915	4619	4708	2727	4927	4030	2626	3568	3268	7836	8480	2215	3288	2467	2311	3380	2674	2500	3372	3466	9011	436	5090	1274	1834	6938	1991	1655	1764	2015	1793	2930	3141	9016	5502	3510	4021	2960	3754
NOD2	44	86	46	98	64	77	57	38	226	38	71	42	151	44	94	16	106	78	71	79	111	11	38	180	50	54	43	101	146	304	13	40	233	27	168	53	81	117	99	24	163	222	264	74	108	120	241	219	352
ADRB2	108	200	653	192	65	203	227	40	69	153	87	124	144	139	362	13	22	85	141	940	640	186	35	129	54	8	35	9	22	259	4	8	29	39	29	50	3	13	50	9	36	189	33	4	4	533	144	52	10
B3GALT5	25	232	130	763	29	223	186	200	464	24	114	16	458	9	133	104	234	664	471	79	112	16	162	597	188	68	96	155	383	155	365	502	53	1	161	96	54	1632	168	283	38	506	1287	6	483	105	379	876	165
TTLL2	2	34	3	22	26	39	4	11	49	5	8	6	38	2	13	2	26	16	24	4	35	2	4	13	6	7	32	3	46	34	1	4	13	4	15	12	29	5	2	51	4	8	1	0	7	11	152	1	0
KAT8	1257	2860	2172	2381	1880	2212	2313	4558	2779	1126	713	1668	2821	987	2111	2212	1606	1316	1646	3033	2513	877	1179	1395	1391	1192	1614	1180	1079	4563	1605	330	1688	553	831	1703	1197	1462	605	806	1535	2522	2087	741	2719	765	1888	811	1634
CHRM1	0	32	4	16	7	7	4	2	18	2	9	5	34	6	36	2	13	0	2	15	11	0	14	10	457	3	0	1	2	1	0	1	0	33	24	0	2	6	0	2	9	2	1	0	145	6	1	3	2
LTA	2	10	10	11	3	33	13	5	18	3	3	17	6	8	8	2	3	3	1	8	27	3	1	42	3	17	23	16	22	59	3	2	23	3	20	5	5	24	2	5	103	36	54	4	14	22	19	39	18
NLK	400	663	582	1506	322	1181	1195	524	751	280	194	630	1009	300	551	279	488	509	579	1010	1448	270	517	321	1295	719	521	655	781	1466	684	148	1134	71	553	1518	593	622	288	873	1612	657	956	812	1517	424	1220	554	1210
VWA1	2511	10360	5375	2446	2975	5307	5477	1791	5182	3228	2653	6338	3233	6430	5068	1181	1847	3628	2315	4314	6903	1017	4710	3688	5786	3205	4263	10578	5659	16732	3019	915	3666	2803	11051	5469	3421	2892	8335	1049	1646	10765	8827	4554	7900	6576	14593	5597	9944
PKIB	26	112	28	141	99	265	60	14	262	18	33	28	258	13	98	2	76	198	139	80	166	20	78	58	38	22	20	27	42	468	23	19	104	8	25	68	26	28	23	26	89	403	162	627	178	38	118	73	50
ZNF880	232	514	420	549	379	823	381	816	394	310	137	377	534	433	451	208	287	373	370	632	589	178	214	321	167	763	547	171	253	359	531	63	208	45	173	1427	282	125	167	376	345	187	273	297	1039	312	378	152	577
COLEC11	87	280	47	47	20	97	110	2085	62	105	8	171	90	63	76	585	24	17	35	168	41	64	23	45	26	60	154	60	103	180	125	17	129	97	505	28	38	41	13	31	141	73	185	48	43	29	40	7	652
GGA2	1612	3428	2906	4289	1921	3379	3357	7789	2907	1531	884	2467	3638	1634	2834	3540	1745	2551	2831	3782	3776	1381	1572	2741	1730	2646	2067	1436	2118	5512	7997	629	3459	753	1833	5126	2774	3477	1149	2303	2820	4493	4574	3328	5722	2352	3194	2725	3900
CPSF6	1520	3247	2776	6941	1776	3914	3384	5097	2520	1407	916	2390	4842	1244	2609	2403	1689	2213	2412	4770	4915	1256	1695	2764	2270	2266	1746	1880	1363	5126	7467	698	3523	1256	1333	6336	2129	2206	1087	2654	4034	2916	4320	3027	4658	2111	5145	2559	3876
LRP4	286	245	196	470	141	659	410	1492	108	183	60	196	257	239	396	868	284	94	188	406	868	132	354	124	828	5805	9272	468	900	2501	1776	14	6833	1552	743	1315	987	118	105	25641	450	155	328	111	3084	785	1975	37	505
NUP205	1335	2200	1889	3669	1369	2087	2425	2350	1630	1247	600	1473	2296	1313	1887	1241	996	1314	1758	2707	2422	832	987	784	1255	2214	1006	748	963	2546	6515	346	3169	471	645	3568	1471	1116	489	2393	1931	1614	2111	1687	1912	1572	3307	1659	3084
C15orf40	433	1093	763	966	533	1011	796	1081	710	210	243	583	1162	298	457	550	469	609	493	1363	757	365	317	473	248	325	377	391	162	1312	837	121	344	91	226	963	432	287	199	368	886	391	968	208	1323	266	1013	296	754
KCTD5	431	1218	1064	1119	557	1158	1177	1042	1373	421	386	855	979	432	1124	432	490	797	718	1032	1810	368	640	1146	1240	960	638	873	1049	1841	11221	262	2255	418	615	2109	949	732	486	1291	1415	1233	1799	1389	1882	872	1753	988	2677
ATG3	651	1699	1808	1955	727	1924	1956	2228	1369	732	414	1837	1692	675	1730	859	656	990	927	2038	2301	825	851	2558	1069	1084	1007	854	904	6145	4361	372	1481	809	1227	2426	1231	1280	552	1554	2192	1594	2544	1314	3179	815	3614	1607	2782
NAAA	538	573	1007	909	346	1137	902	441	1000	425	175	974	1113	352	663	233	275	504	674	1733	752	507	320	840	148	753	442	202	543	1038	570	88	224	115	3307	774	574	513	344	194	1740	1501	1655	459	11250	742	917	775	761
ODF3L1	21	37	48	21	99	17	8	8	152	5	26	39	51	14	49	2	31	46	100	43	108	7	58	4	26	3	23	7	3	20	8	50	13	15	1	15	3	41	9	5	4	92	78	13	3	2	11	5	8
CD160	50	27	18	64	15	48	35	21	20	21	14	25	14	28	29	5	14	32	35	50	42	18	18	14	13	13	11	9	9	19	16	0	11	1	6	21	7	7	1	7	20	9	13	11	15	19	14	34	10
PHF13	1423	1897	2219	2786	660	2470	2460	2220	1046	589	511	1885	1209	856	1928	1376	413	866	858	2423	4114	705	1497	679	1715	1102	640	558	1182	1991	5601	218	1691	500	505	2473	755	809	691	1115	1016	851	1323	995	2201	2281	2037	842	2315
ADGB	1	76	9	20	204	0	15	0	981	0	47	0	1311	4	1	3	364	454	524	7	34	0	6	0	195	2	40	1	4	130	4	137	16	1	2	65	9	88	212	13	1	351	522	3	0	1	70	8	317
FBXO45	451	561	710	911	239	1015	1071	818	527	324	171	542	545	317	703	425	222	310	417	769	1109	343	442	361	854	575	396	381	417	1284	2364	143	983	183	303	1574	724	442	186	825	1691	1046	945	3647	1324	1781	1224	624	1709
MYOM1	1133	1911	3774	1477	324	483	2480	380	287	1315	233	1324	452	1828	2676	200	97	471	311	1638	624	976	1222	19	13	25	66	38	40	30	26	31	39	21	32	42	18	469	47	23	31	826	53	57	26	31	105	16	8
CRH	0	0	0	0	0	0	0	0	0	0	0	0	0	0	0	1	0	0	0	0	0	0	0	0	14	0	0	1	1	0	151	0	293	0	0	0	0	0	0	1	0	1	0	1	0	0	0	0	0
RNASE4	184	201	431	128	38	226	433	458	68	53	23	141	152	61	394	220	19	31	44	486	128	238	20	45	6	15	8	8	29	118	9	4	51	3	42	110	18	7	10	29	14	73	28	2	190	1	20	37	42
SAMD12	175	1017	597	478	842	907	244	170	1090	100	405	161	1229	227	657	49	865	1146	1014	319	689	99	164	77	453	109	210	163	360	699	105	109	1303	111	310	1192	289	22	266	10	109	168	410	1370	520	683	1329	439	707
PWP2	43	164	102	263	75	87	31	139	5	1	28	20	9	45	14	2	4	3	5	9	14	3	45	82	63	12	42	4	44	223	12	17	23	2	93	3	53	63	8	18	251	117	8	121	126	40	5	112	232
LYVE1	440	2357	3924	1442	574	444	998	1077	68	304	283	1537	434	183	5847	442	73	36	319	1264	620	696	79	13	5	14	22	38	85	21	151	9	56	7	12	64	16	35	18	50	41	103	54	28	15	29	59	12	76
ADGRG4	21	117	164	0	10	0	28	5	2	34	9	0	25	19	132	2	2	4	3	106	1	18	0	0	0	1	0	0	0	0	4	1	2	0	0	0	0	6	2	1	0	0	0	0	0	0	0	2	0
DYRK4	452	1119	1261	1221	435	1175	1276	1484	1024	488	346	1020	1040	554	1076	506	412	525	466	1287	1090	598	547	541	139	406	904	849	676	1803	1374	170	860	435	742	1636	677	430	466	382	747	1126	1032	343	1838	70	1080	710	1037
CATSPER4	6	4	0	0	2	1	0	0	5	0	14	0	4	17	2	3	5	3	1	0	3	0	0	1	2	1	0	3	1	6	0	3	1	0	0	4	2	27	10	2	15	5	2	1	3	1	6	0	1
GPR89A	59	135	70	159	50	143	100	123	102	42	45	69	138	46	112	53	50	77	50	134	146	43	67	420	66	68	293	100	138	369	188	24	431	99	148	360	160	52	77	139	296	294	273	173	500	132	251	213	195
TRIM47	2039	3052	1991	1596	619	1476	2938	457	1770	978	671	2930	740	726	2737	291	488	1489	683	1814	4124	654	2322	598	518	760	355	1080	1064	5315	502	352	899	456	574	914	726	705	495	719	949	889	1454	1008	432	1123	3905	407	3049
CFD	235	9986	22077	286	892	95	212	337	409	468	126	515	1503	268	11961	374	86	135	257	292	332	703	79	447	62	461	120	113	130	564	108	5	115	118	45	95	190	31	697	61	266	84	133	48	1636	15	35	188	8632
PDE9A	207	1475	852	566	608	1086	1028	241	1601	397	245	485	1533	156	858	74	754	760	744	1014	1315	398	335	553	732	851	351	740	673	3828	2733	268	1952	340	752	1732	281	541	333	842	1344	4486	1044	836	2447	362	2051	402	196
MMAA	256	386	267	515	198	678	448	337	424	180	160	372	587	179	284	210	260	334	346	485	658	195	253	306	213	353	376	410	276	834	624	121	232	74	399	635	421	316	177	189	529	528	889	383	821	331	363	502	576
PRR9	0	2	0	0	1	0	0	2	0	0	0	0	1	0	0	1	0	0	0	22	0	0	0	0	5	0	251	31	0	0	60	0	2	0	75	0	0	0	1	3	0	0	0	0	10	1	0	0	0
ARHGAP10	638	2822	4733	1679	525	2057	845	3903	575	541	398	481	1115	414	2437	1894	240	458	536	1444	979	610	514	167	127	612	123	166	287	942	625	104	205	262	158	970	734	596	189	278	959	2631	698	399	578	395	662	802	310
FAM132A	8	74	16	17	50	6	18	22	54	2	19	12	103	3	21	9	14	16	26	8	38	3	4	116	133	15	8	14	46	384	25	1	8	11	2	30	19	15	19	27	30	101	47	89	72	25	50	13	59
SSC5D	4727	3840	4252	4039	1411	4425	2524	2406	590	3410	816	6951	1146	5867	3603	1735	227	715	1564	7713	4891	1726	6649	180	155	813	270	1629	827	481	113	10	1194	2127	46	98	92	178	66	553	108	397	201	103	61	130	468	49	727
KLRC4	0	1	0	6	0	0	1	1	1	0	2	0	2	1	0	1	1	2	1	0	6	0	0	1	0	0	0	2	0	0	0	0	0	0	0	0	0	1	0	4	0	0	0	0	0	1	0	0	0
COL4A2	32136	62756	41737	45629	4958	30131	36356	6829	5116	28829	6673	65052	7146	44840	35796	6036	1971	6725	5016	34123	39459	13149	50121	4578	5745	20997	15106	13877	40936	14804	58105	2215	40227	15521	6731	35942	8333	11518	8440	28673	20899	19011	21251	133498	7865	15428	24500	12280	19286
UFSP2	720	1543	1806	2018	493	1767	2006	3010	815	654	259	1280	1168	836	1302	795	465	613	803	2269	1244	1083	726	431	156	582	395	278	255	2276	921	89	787	144	519	1115	368	282	196	482	883	508	965	338	1720	597	1200	530	984
KMT2C	3252	2862	3488	9953	2390	4093	4673	5137	3059	2316	1065	2698	4069	3513	3355	3271	2310	2903	3123	6195	7931	2119	2268	719	2837	2955	723	876	2034	3280	3831	568	2832	293	1084	3694	1411	2126	766	3055	4863	3355	3720	1785	2773	3110	4017	2398	6593
ZPBP	4	11	0	3	5	3	14	4	11	4	6	0	18	3	0	0	9	10	18	19	15	6	0	0	1	0	0	1	0	0	9	0	3	0	0	0	0	0	0	0	1	1	0	0	0	0	0	0	0
TMEM185B	633	896	674	1122	661	1092	1022	611	835	456	327	909	877	474	938	315	480	798	822	1143	1859	347	619	414	1204	682	441	449	351	1141	1337	142	1188	413	469	1141	731	414	162	876	897	394	874	635	852	437	1445	748	968
GCM1	5	0	0	2	0	0	1	1	2	0	8	1	2	2	1	5	3	1	0	2	4	0	0	0	0	0	0	4	9	2	2	8	1	1	1	1	0	20	2	1	12	23	4	0	8	12	2	5	8
SNX6	1335	2367	2135	3675	873	3366	3967	2181	2006	1217	495	2813	2733	1070	2588	1121	872	1554	1274	3571	3048	1712	1146	2479	1088	1270	556	1132	639	3124	3502	425	1846	359	656	4028	1053	1213	482	1549	3194	1220	2518	2114	2434	680	1886	1302	3677
GAGE2E	0	0	0	0	0	0	0	0	0	0	0	0	0	0	0	0	0	0	0	0	0	0	0	0	0	0	0	0	0	0	0	0	0	0	0	0	0	0	0	0	0	0	0	0	0	0	0	0	0
ZNF296	7	127	21	20	62	40	22	22	108	16	21	14	114	6	21	13	29	71	50	18	54	0	12	201	561	75	115	153	146	369	67	8	98	83	101	223	107	57	49	52	148	380	172	124	598	89	93	189	177
RNF39	33	321	92	65	156	274	49	233	258	22	53	44	368	14	114	170	331	206	136	93	254	15	50	91	46	153	94	191	25	366	58	13	70	77	45	202	33	214	73	34	137	147	304	25	1246	32	53	56	4756
TMEM106C	887	3234	2558	2129	1380	2628	2763	3242	2559	832	818	1228	2972	1217	2083	1167	1163	2333	1337	3214	1733	1021	1094	2722	3368	2774	2141	939	1440	9774	17169	544	2218	850	2635	9284	2974	1570	842	3039	3650	3340	4363	1361	6549	8700	5204	2584	5586
CREB3L3	6	0	0	0	1	0	3	0	1	0	1	0	0	11	0	1	0	2	0	0	0	28	0	2	0	1	5	3	2	0	0	4	0	0	2	0	0	25	6	1	5	6	5	0	0	3	3	0	0
CORIN	176	29	48	137	3	92	503	49	6	400	9	123	14	23	23	20	13	6	6	260	79	138	66	69	30	20	19	88	42	67	61	7	94	11	19	62	17	35	10	54	77	94	29	11	79	24	123	22	22
PSG9	1	0	15	0	0	1	0	0	0	0	1	4	1	0	0	0	1	0	0	0	0	0	0	1	0	2	0	2	0	0	0	0	0	0	0	1	0	2	0	0	3	1	0	0	3	1	2	0	23
ZDHHC18	1111	1559	1517	1376	680	1352	1559	1495	864	670	453	1309	1013	1130	1634	811	352	873	717	1499	1753	495	1112	813	1443	1251	1104	1518	1649	2397	3070	218	1945	785	511	1829	855	1151	595	1891	1147	783	1488	2223	5092	2188	2840	972	3267
RAB9A	563	1078	1175	971	460	2008	1736	1522	945	396	260	1245	970	497	836	858	386	654	620	1298	1372	1112	494	522	350	951	306	794	359	1843	2380	258	1017	354	305	1524	445	497	233	475	897	436	1161	1152	4521	400	1070	712	1926
XAGE2	0	0	0	0	0	0	0	0	5	1	0	0	7	0	0	0	0	1	1	2	2	0	0	112	2	0	2	4	0	0	0	0	0	22	0	2	0	0	0	0	22	3	0	55	0	0	0	0	0
TM2D3	1281	2469	2529	2535	1083	3757	3312	3568	1683	1092	627	1789	2150	1030	2097	1523	780	1180	1262	3822	3368	1309	1324	1729	1170	1794	1262	1370	810	5015	2259	347	1988	457	1006	3165	1631	945	449	1721	3076	1968	2469	1644	3470	830	2584	930	2136
TCP11X2	0	0	0	0	1	1	0	0	2	0	1	0	5	0	0	0	1	2	4	0	0	0	0	0	1	0	0	0	0	5	0	1	0	1	0	0	0	0	0	0	0	4	0	0	1	0	0	0	0
ESPNL	170	1073	110	291	39	104	31	213	113	122	52	46	54	248	447	261	8	80	243	327	111	8	45	19	381	48	3	12	20	68	33	0	24	361	0	25	34	2	2	5	27	15	15	1	272	12	16	15	16
TMEM89	0	0	1	3	0	3	0	1	1	1	2	1	0	1	0	0	0	0	0	2	2	0	1	4	0	1	12	3	1	36	1	0	0	1	4	4	1	4	2	2	24	5	9	2	3	2	9	1	0
CELF3	1	12	10	5	13	4	3	5	127	2	11	2	225	5	9	2	144	13	46	2	11	0	4	4	345	3	4	10	4	71	1	4	0	1	7	111	30	3	15	6	201	109	23	4	7	0	1	13	3
DSEL	601	534	690	651	275	416	694	727	296	332	178	521	574	305	679	473	430	302	509	909	533	434	275	3	283	35	18	33	190	808	820	4	115	6	6	70	6	22	27	51	51	176	24	19	72	48	1067	188	9
ADAMTSL4	900	1464	3125	2089	607	1010	1162	803	396	654	402	318	943	1030	2825	441	242	302	549	1834	1065	737	1595	476	797	113	44	88	63	74	218	10	231	170	36	195	38	90	39	80	119	89	156	140	25	82	65	91	130
RTP3	0	0	2	2	2	3	4	0	1	0	0	0	3	2	2	0	0	1	1	1	4	3	0	23	1	0	1	0	0	0	0	0	0	12	0	2	0	0	0	0	0	0	1	0	0	0	23	0	0
HOXB4	155	2067	694	383	1119	352	227	32	1352	75	434	173	1871	89	753	1	883	883	907	322	515	105	205	526	264	251	224	18	201	1386	246	234	304	0	1090	10	284	685	731	195	2058	971	1995	789	268	594	1206	908	29
CREM	550	1243	1706	1271	530	1321	1560	1393	687	446	944	1153	998	790	1543	444	361	456	500	1427	12202	634	770	596	293	475	275	731	497	1369	2954	188	1254	206	253	1124	347	533	210	621	1173	782	1170	961	728	551	1765	370	785
ARHGAP22	143	357	501	126	107	88	192	737	221	236	46	168	212	124	191	281	43	92	93	236	94	63	134	351	152	91	54	32	169	338	99	18	937	159	51	210	32	50	38	24	128	165	144	132	33	73	340	95	64
AGAP3	2375	6520	4473	3882	3406	2901	4032	4669	5163	2063	1275	3267	5037	2211	4398	2485	1606	3059	2984	5269	4144	1392	2000	1454	1750	2261	2744	1499	2612	8424	10852	387	2473	2656	1079	4899	1837	1766	1819	2541	3041	6264	3955	2248	5396	2532	5194	1888	4866
EAF1	509	845	808	1267	435	1116	901	729	958	417	220	910	1048	458	724	432	457	579	697	1111	1881	453	496	1400	684	835	315	582	477	1228	1828	254	753	175	405	1610	722	431	217	963	1217	1118	1187	1012	1814	356	1261	701	2341
BZRAP1	1208	3082	1572	3104	2141	1708	1268	4537	2908	556	1102	527	4690	1712	1211	2500	1569	2136	2371	3122	2148	411	903	335	833	509	704	1718	321	6635	811	101	695	266	49	2997	778	266	353	224	677	1512	1026	698	1658	447	942	209	130
RRN3	1045	1753	2278	3003	838	2666	2889	2730	1636	852	398	945	2247	724	1777	1258	781	946	1075	2882	3440	1147	909	1161	1479	1364	651	850	934	2374	4200	314	1785	218	620	3319	1103	1036	477	1241	4145	1925	1775	1578	2388	609	2496	973	2899
NUBP1	294	928	916	771	486	826	878	1265	1155	313	202	756	892	316	878	538	347	545	492	890	1138	324	285	748	344	603	592	672	221	1669	589	217	772	293	539	948	482	486	311	374	644	595	1359	328	1563	265	1079	572	1495
DMP1	6	1	0	0	0	2	0	0	1	0	6	0	0	5	1	0	6	0	0	1	4	0	0	2	10	2	1	1	1	1	4	3	1	0	1	1	0	4	0	0	1	13	1	1	0	7	4	1	0
TMEM106B	3107	2714	3908	7506	1271	6642	6614	4611	2661	2341	954	5131	3859	2659	3548	2611	1598	2072	3015	5386	4448	2772	2606	414	846	1321	230	1528	872	3003	7741	336	3799	182	537	4218	973	1281	442	943	1917	931	2554	1647	2953	1834	2956	1479	3283
DPPA3	2	0	0	0	0	0	0	0	0	0	1	0	1	0	0	0	1	0	0	0	0	0	0	0	0	0	0	0	0	0	0	0	0	0	0	0	0	2	0	1	3	7	0	0	1	1	0	0	0
HIST2H2AA3	0	0	0	0	0	0	1	0	0	0	0	0	0	0	0	0	0	0	0	0	1	0	0	0	0	1	0	1	0	1	0	0	0	1	0	0	0	0	0	0	0	1	0	0	0	0	6	2	4
RBMY1E	0	0	0	0	0	0	0	0	0	0	0	0	0	0	0	0	0	0	0	0	0	0	0	0	0	0	0	0	0	0	0	0	0	0	0	0	0	0	0	0	0	0	0	0	0	0	0	0	0
FAM174B	239	2528	524	773	1208	1338	536	1622	3682	161	217	621	2641	97	701	498	1892	1349	1849	723	1361	256	498	882	2456	2276	899	842	1043	5030	358	871	2820	50	2265	2641	2864	3387	2246	2022	1434	2371	4620	2232	8017	1523	7833	2493	8026
RP11-216L13.17	3	13	8	2	1	5	8	5	2	0	0	7	9	3	2	3	1	0	1	15	8	9	3	3	0	0	2	2	1	34	3	1	13	1	7	5	0	0	2	0	5	6	6	0	8	0	5	4	5
N6AMT1	316	491	373	971	381	934	658	1279	572	343	158	387	1088	364	391	577	200	295	449	837	566	254	334	144	322	259	329	212	147	894	888	76	271	82	155	828	246	254	158	284	455	254	700	158	411	156	458	246	537
EFHC1	470	1477	534	1499	1523	851	1152	962	5223	345	552	409	7216	392	535	547	2427	2847	3768	1565	1200	365	411	86	737	310	766	341	298	6691	1442	769	429	83	120	1437	554	884	1305	801	481	2216	5163	370	437	963	1451	319	1312
P2RX7	218	267	255	561	181	486	438	1654	144	250	100	382	233	361	352	647	47	181	193	561	343	316	170	252	63	57	39	65	64	85	93	10	124	15	24	38	25	91	19	28	152	114	123	58	36	46	47	113	68
LHFPL2	1427	1766	1324	3868	702	2072	2806	4431	758	1318	399	2326	1166	946	1636	1861	312	481	824	2895	4552	1160	1533	778	985	1058	167	376	503	1229	7552	192	1644	68	372	602	650	388	354	1109	1069	397	1522	825	378	1085	2067	1123	1578
MAGOH	424	1516	1310	1271	717	1699	1493	1632	1448	426	317	1124	1804	396	1016	436	610	683	744	1510	1980	585	580	1386	1040	746	1433	1292	1013	3724	3751	390	1539	472	710	2819	1140	1145	515	1256	2212	2415	2609	984	1961	1418	2652	816	2090
ERI2	129	432	217	726	219	410	302	382	480	111	124	191	739	192	217	192	311	369	349	441	351	147	133	136	184	303	189	118	127	1169	641	92	364	26	89	811	285	358	119	303	573	453	536	462	721	120	779	256	560
POLR2K	858	1411	2350	2058	539	2154	2166	1608	1160	751	389	1686	1348	611	1524	743	591	716	697	2360	2069	1032	853	1556	1126	658	627	1016	1474	2510	3672	344	2321	404	674	3917	931	1112	618	1264	2283	2872	2363	2509	2195	1397	4482	772	2149
SETD3	1966	3939	3990	3484	1880	3456	4511	2623	4646	1477	845	3406	4724	1605	3312	1279	1711	2445	3075	4042	3689	2025	1562	1551	1582	1543	707	1129	838	3550	3228	392	2302	411	1028	2392	853	1902	896	1324	2679	1721	2445	1875	4442	1641	2979	1284	3865
HEPHL1	2	5	14	28	14	9	0	11	0	1	4	20	20	5	9	5	9	14	3	10	5	8	7	20	40	12	17	20	8	76	1	6	53	67	7	1	3	8	23	11	9	65	8	13	28	22	34	3	8
KIR3DX1	8	2	0	0	1	3	0	1	2	0	8	1	0	20	3	4	1	1	0	0	22	0	0	4	0	2	0	9	2	1	1	7	0	2	1	0	2	6	0	0	11	4	7	1	3	1	3	8	1
SLAIN2	2425	2026	3499	4260	1158	3349	4913	2849	3375	1686	720	3817	3922	2160	2697	1751	1403	2056	2321	3860	4400	2095	2121	944	1020	1614	840	1144	1149	2139	2918	585	1489	257	821	2936	1057	1197	788	1575	2165	1854	2534	1544	2615	1170	1853	1272	3688
WFDC3	5	55	50	33	43	26	17	18	72	19	10	54	119	17	21	3	41	14	35	30	33	8	27	4	167	21	34	29	11	22	35	10	42	3	3	45	23	26	45	29	3	35	173	5	47	55	52	10	211
YY1	3538	6361	5215	6353	3121	6933	7134	5282	5014	2837	1468	4701	5379	3118	5382	3013	2228	3671	3657	6733	6461	2931	3213	4980	3872	3584	2222	3102	2125	7589	9693	769	4542	1951	1928	6601	2128	2778	1311	3979	4962	5961	4452	4597	5160	4992	5318	2490	6829
ETNPPL	1	1	6	72	0	0	0	1	0	1	2	1	0	7	2	3	2	3	1	4	1	4	6	1	0	1	5	3	39	8	1	0	3	7	0	1	1	3	13	14	5	79	69	1	0	55	47	33	0
ASCC1	513	1351	858	1332	507	1248	1192	1133	791	560	265	1083	1121	567	855	661	468	627	779	1689	1175	624	616	812	365	649	549	438	505	1608	2573	294	1381	502	457	1714	527	675	287	646	478	643	1132	1025	1469	608	1815	569	2578
EIF2B1	969	2517	2288	2764	1230	2448	2525	2374	2003	1202	514	2334	2420	1281	1907	1013	1019	1208	1285	3078	2234	1126	1100	1507	1259	1348	1516	1146	1178	4825	3510	330	2113	881	984	3032	2068	1329	743	1463	1883	3415	2338	1566	3713	1178	2866	1251	2692
HINT1	2326	12075	8550	6303	5107	7464	8777	8796	10217	2794	2066	7608	11650	2403	6550	2812	4878	7105	5446	8996	8252	3621	3247	5429	3312	6048	6856	3065	2385	17446	9733	2301	7917	3017	4529	15948	6648	3711	2432	5691	17435	3290	15413	4482	16114	6207	11446	5863	16218
ULK4	328	281	209	748	258	193	819	165	898	297	144	1256	1011	120	132	128	470	425	677	715	827	234	237	188	306	121	135	105	106	570	191	127	406	115	50	424	289	412	243	296	220	337	601	206	341	92	226	114	574
USP6	6	316	33	52	22	81	160	160	65	7	17	8	142	9	23	46	17	26	49	67	41	12	14	29	6	12	20	26	30	124	50	6	45	13	2	144	33	24	11	10	16	77	35	10	42	14	82	12	6
FLYWCH1	1775	2988	3110	2710	1427	1737	2493	3641	1374	1346	830	2006	1620	1894	2739	2352	981	1660	1241	2435	2570	1115	1477	1649	868	1089	1296	820	1409	3308	10233	68	1065	382	649	1281	777	907	510	920	623	2356	1995	717	2307	960	976	800	2516
THOC6	551	1547	890	1213	760	1048	1242	816	1548	374	361	1192	1301	334	898	248	427	818	747	832	1867	368	751	1714	1035	1102	1427	1769	1438	4707	5379	305	1878	1069	955	2754	1845	1190	853	1086	1619	4922	2264	989	2696	1094	3918	1200	1889
GTDC1	457	851	999	888	318	789	727	1700	468	419	177	592	687	203	737	762	209	304	388	1273	684	331	341	302	691	376	475	422	470	863	1190	93	1107	64	384	1332	356	424	178	449	992	1052	648	436	1517	524	1013	381	601
TNFAIP8L1	537	3145	879	1249	1579	1266	1436	822	8253	373	341	883	6248	261	1374	440	2346	2747	3937	1052	1190	254	480	322	746	342	912	271	781	3931	948	1240	913	124	159	1915	571	238	1619	871	338	979	6675	729	352	1284	3699	646	5606
CNTLN	454	496	741	1293	227	1133	1119	1584	351	440	167	756	609	591	600	651	239	357	288	1664	1397	600	376	70	187	159	165	176	183	945	1476	70	435	79	61	1666	332	210	71	385	414	216	679	107	98	212	898	819	332
TUBB	14185	38721	24180	51546	12470	28543	28689	50328	14800	12914	4615	35299	19069	17739	26462	24996	7671	12999	15026	30082	35778	10358	13857	15571	24672	43674	33995	25866	28929	56121	116581	7261	49988	29373	13726	76157	21556	30121	16908	42644	29247	30413	52910	45510	28430	40441	69771	29603	59555
PYCR2	1032	3051	2731	3056	1872	3297	2810	4280	6270	996	855	3559	4748	1169	2453	1186	2039	2051	2159	3099	5685	1084	1650	2580	1309	1632	2844	1758	1567	8457	6091	828	4451	1150	1959	6720	2055	2621	1240	2123	3477	3865	6433	2205	5071	1561	3662	2393	3542
TMEM117	175	315	374	731	100	634	396	294	215	191	89	516	275	242	330	202	162	185	173	458	542	265	393	323	62	160	147	204	287	696	797	81	305	30	327	841	385	339	159	240	213	311	474	200	756	348	371	390	254
EXD3	346	1189	693	801	468	467	450	883	1170	262	347	427	1177	436	549	348	442	543	429	1078	1212	160	460	594	434	859	935	328	615	4056	774	92	664	249	305	1287	498	617	437	331	800	1032	1181	405	2881	315	956	505	1288
RMDN2	110	178	211	491	66	372	323	199	168	145	65	327	244	166	171	75	74	113	124	430	355	176	178	44	134	51	49	79	54	264	1031	21	139	40	46	225	67	49	28	50	165	76	130	40	387	82	122	64	11
DHRS12	347	1250	761	750	560	845	885	1255	765	338	221	573	1006	302	819	423	276	354	399	1370	803	535	323	137	200	585	435	375	220	1755	300	65	231	143	448	843	265	235	225	160	635	642	663	344	1229	208	553	162	532
LPA	2	16	11	4	30	18	21	15	169	5	12	3	173	1	10	2	20	120	95	14	4	3	6	3	1	1	2	1	0	5	0	7	0	0	6	1	0	6	12	1	0	1	3	11	40	0	122	3	0
KY	34	369	243	376	191	41	53	123	108	177	47	72	88	272	230	96	18	97	430	199	8	52	75	20	83	1	32	2	1	24	0	2	69	10	6	4	0	4	0	7	6	6	0	0	7	8	2	8	1
OR13J1	1	11	2	3	3	2	2	1	3	1	3	0	11	1	4	0	3	4	9	1	6	1	0	1	3	1	8	1	10	13	0	1	0	2	0	4	2	2	1	0	3	5	6	0	17	0	5	6	0
TMED8	949	1136	1326	2443	742	2130	1377	1886	1108	753	488	1219	1454	857	1357	1498	806	986	1188	1566	1990	782	973	699	510	790	277	528	306	1709	2995	150	974	70	318	1611	618	626	261	805	670	705	997	883	1410	1106	1013	765	1152
SSFA2	5625	2516	3928	9792	1147	8748	14195	2317	2782	3352	857	7013	3541	3103	4068	1260	2506	1950	1840	9859	8281	4633	3939	6085	1321	2879	1049	1386	2881	4125	7829	573	2640	184	1052	6060	4502	3010	1110	6123	9883	4848	3898	10823	3117	1280	9888	2328	9669
RIT2	1	0	0	1	0	2	0	0	0	1	0	0	0	2	0	0	2	0	1	0	0	0	0	0	0	1	0	1	0	0	0	0	1	0	0	2	0	2	3	0	0	1	1	0	1	0	3	0	0
PPP2R1A	7599	26729	15124	15541	15721	13279	13315	23870	23293	7770	5576	14843	21099	8636	16141	11745	13084	14037	17182	15042	16776	5075	10262	9107	14308	20814	14363	12124	14114	29910	17147	3651	24036	11021	10034	27033	12588	12545	10225	18178	15777	10412	24123	23636	34349	8597	32198	13199	31625
RP11-761B3.1	0	0	0	0	0	0	0	0	0	0	0	0	0	0	0	0	2	0	0	0	0	0	0	0	0	0	0	0	0	0	0	0	0	0	0	0	1	1	1	0	0	0	0	0	0	1	1	2	2
TM4SF18	1358	1367	663	1817	83	2100	2854	216	50	668	110	2167	202	324	1087	92	69	39	137	1973	1246	614	1024	38	71	180	77	111	271	49	242	20	141	11	85	345	43	95	45	135	250	255	106	58	155	91	122	46	315
MCMDC2	40	80	51	95	51	85	59	91	119	31	25	36	175	22	36	32	60	65	86	80	37	23	26	10	80	13	38	19	65	96	173	7	52	9	10	48	18	18	36	51	73	50	44	42	26	49	128	14	9
ADAMTS5	3691	1025	1521	2526	226	5977	5409	4085	90	1729	124	5856	258	4848	1261	1927	60	99	520	4376	10313	5574	4097	36	134	80	61	160	653	94	44	31	381	224	58	1143	61	162	124	85	152	248	81	95	88	205	2973	38	163
ANGPT1	345	322	613	370	56	481	589	307	32	404	22	307	123	270	303	134	7	23	69	1313	198	539	80	1	88	32	15	88	71	5	118	4	52	17	1	212	5	16	6	52	41	52	20	73	9	22	39	18	28
CPN1	3	0	0	0	0	0	0	0	0	0	2	0	0	1	0	6	0	0	1	0	2	1	0	5	0	2	8	1	2	1	0	0	2	0	0	6	13	3	0	9	9	6	2	0	7	0	0	7	0
MESP1	12	74	43	5	31	21	15	52	30	8	6	12	33	9	39	20	4	25	13	33	5	8	18	271	150	53	236	53	197	298	158	40	34	158	95	245	243	157	933	73	433	1269	305	45	2294	160	1755	420	2727
RP1-27O5.3	0	0	0	1	0	1	0	1	2	0	1	0	0	0	1	3	0	0	0	0	0	0	0	0	0	0	0	0	0	2	1	0	2	4	0	4	0	1	0	2	1	2	0	2	1	1	1	0	0
ARHGEF19	253	1160	306	884	522	696	616	433	842	212	98	505	1105	145	505	257	479	357	687	841	1077	220	242	783	3582	2228	2493	1312	1011	4006	723	211	4738	1507	1265	7193	1880	2187	608	1041	1909	1761	2132	988	4381	2753	2976	2439	2377
DNAH5	17	279	49	90	834	81	68	13	3421	4	309	4	3856	9	58	10	2211	1645	3017	33	417	2	39	14	498	267	128	60	36	590	0	384	75	34	62	520	116	180	416	66	4	260	1390	68	153	223	546	179	423
AOC1	13	3	4	15	7	323	122	17	373	11	9	30	54	22	92	7	9	80	11	13	109	1	11	632	1471	25	893	11	756	3800	0	1232	9519	4666	27	369	289	1614	36	141	1100	198	1763	2781	574	190	2918	2278	355
POLD1	438	1354	748	1055	852	638	679	1059	896	531	248	775	939	659	697	420	440	623	805	1204	1076	307	535	1605	1213	1845	1665	863	1237	5214	2438	113	2317	1188	382	2885	1736	1202	496	1984	1516	2113	1930	1955	2456	941	2333	1467	1611
TOPAZ1	0	0	0	0	0	0	0	0	0	0	0	0	0	4	0	0	0	0	1	0	0	0	0	0	0	0	0	0	1	0	0	0	0	0	0	0	0	2	1	1	0	0	0	0	1	0	0	0	0
MALT1	975	836	951	1971	483	2409	2274	1403	729	650	427	1035	821	592	1047	561	348	1176	524	1876	3605	862	781	225	542	1079	694	1926	580	6274	7166	110	2112	528	407	1717	572	831	259	2147	1251	1072	1040	2206	1286	999	1348	718	931
STMN1	2078	5288	3505	7123	994	9889	7257	11843	2069	2083	556	3565	3168	1774	3494	3109	822	1256	1178	6520	11866	3895	3477	9262	4479	10771	7740	10636	9335	24792	82561	2451	16269	2774	3344	58582	9992	6516	2792	15367	16248	10803	16368	10094	14509	15243	36417	6116	14549
PRELID3B	936	1569	1520	2634	802	2530	2303	1766	1951	670	463	1354	2181	618	1295	917	911	1313	1283	1977	3703	885	883	1931	3337	1410	650	1363	1097	3360	4648	479	2978	586	786	3328	1394	1287	476	1955	4643	3810	2870	2428	3401	1556	2708	1454	5067
FRRS1	53	127	74	225	129	117	136	143	100	107	15	87	170	85	95	91	91	101	192	92	137	85	37	41	131	329	81	20	44	120	397	34	110	28	42	404	202	140	40	61	76	41	130	156	123	118	114	389	341
NATD1	1099	1697	1173	768	965	1649	1524	925	1152	802	201	1502	935	1751	1073	772	696	1438	1159	1643	1241	838	854	260	215	1230	552	408	421	1225	897	164	722	191	394	1273	315	446	368	585	242	179	915	527	1278	607	952	524	679
LILRA2	34	104	65	38	85	45	73	31	58	34	2	36	48	44	120	13	41	25	35	105	73	19	10	30	9	8	10	7	23	53	14	2	61	3	21	12	4	22	16	7	40	15	61	28	13	21	21	33	43
CCNJL	67	140	134	144	48	210	85	546	57	40	35	55	84	34	230	260	27	72	58	71	105	31	69	262	396	291	190	99	133	387	721	20	2339	303	45	932	139	41	104	247	50	74	626	65	19	658	689	23	608
CETN1	1	0	0	0	0	0	0	0	0	0	0	0	0	2	0	0	1	0	0	0	0	0	0	0	0	0	0	0	1	0	0	1	0	0	0	0	1	0	0	0	0	0	0	0	0	0	0	2	0
YEATS2	1189	1994	1648	3551	724	1761	2236	2602	1432	1172	372	1450	1972	1051	1611	1596	708	1118	978	2595	1955	869	1085	1134	2578	1810	1331	917	1073	2722	5367	373	2742	887	834	4679	1053	1184	691	1138	1196	2569	2792	5429	1647	3833	2456	1450	2678
DVL1	1815	4703	4090	2589	3256	1947	2588	4519	4787	1915	952	2242	4587	2263	3593	1975	1898	2398	2686	3765	3069	1183	1713	2380	2085	3749	3053	2008	2953	5249	3212	203	3158	1192	1030	5434	1601	2021	1622	2093	2977	5458	3508	4016	5492	4429	3367	1964	4128
ZDHHC16	333	1279	830	1183	685	1123	921	1258	1022	429	392	1022	1192	553	996	533	630	865	647	1017	1370	343	698	1605	1077	1436	1399	1328	1267	3010	3819	387	1587	1023	1277	2502	1125	902	838	1702	1365	1560	2342	1504	4034	1514	5856	1206	2350
MATN1	9	45	35	61	33	60	12	49	55	6	7	11	80	4	12	18	48	22	14	29	66	5	14	87	15	19	44	6	93	114	35	7	69	61	159	40	160	6	3	10	116	40	30	4	21	34	31	24	4
P4HA2	891	2312	2714	4317	962	1300	1799	427	2472	1818	562	3588	2329	1224	2994	125	1108	1333	1509	2530	1709	1054	1300	1649	1577	1447	1481	492	747	4182	3085	608	2710	878	1716	1357	1425	1913	1389	1480	1063	2056	3074	1311	2064	1876	1557	2697	6468
KIAA1324	28	328	529	10987	1436	9422	658	67	4735	25	296	94	5271	14	46	28	15586	2402	3897	174	12453	6	1723	5543	936	25280	30675	2499	6344	24049	33	3076	142	21	69453	6816	32000	22427	12644	7349	24314	14409	24002	35	28425	11994	21713	40791	24753
CAPN9	7	138	20	20	202	30	28	5	360	2	10	11	311	8	14	33	132	221	156	24	116	2	6	157	407	189	314	51	21	315	0	47	341	78	111	168	54	15	105	345	601	245	400	35	128	56	1583	169	1320
B3GNT3	9	55	10	0	71	210	75	16	344	2	87	20	107	17	128	2	4	530	274	8	258	5	8	114	1836	2287	87	1519	81	1878	1	468	990	1580	34	387	40	273	144	276	19	80	706	1631	6238	196	545	371	4214
MDN1	1977	2125	2133	5663	1906	3197	3299	5193	2177	1539	822	1843	3401	1751	2465	2580	1314	1626	2632	3868	4490	1274	1535	1383	1176	1830	1249	752	1257	2423	2973	268	2139	438	572	2800	1040	1041	641	2081	2055	2142	1992	2871	1638	1388	2015	1311	1121
COPS8	1256	2086	2320	3750	831	3183	3333	3377	1863	981	552	2579	2243	1040	2276	1349	959	1021	1385	3221	3511	1368	1772	900	2024	1178	856	884	997	2986	7810	403	2077	528	725	3319	1001	1118	566	1804	2863	1119	2442	1523	2447	805	2349	882	2559
GOLGA8B	321	965	471	2520	333	961	526	2320	1116	123	1143	75	2462	329	420	924	962	1217	207	1353	1346	114	291	103	239	188	489	802	317	3486	18	48	299	64	74	1827	817	162	168	164	582	5238	1042	467	438	289	624	393	73
ZNF431	444	615	485	1300	295	1064	725	2951	463	264	207	227	860	268	459	1235	268	493	501	1032	936	276	359	283	793	403	257	515	492	1184	754	104	308	52	110	1585	413	586	190	516	425	1200	750	443	848	280	896	402	323
ALAD	1081	2668	2565	2500	1505	2876	2532	5429	1887	1541	387	2637	2309	1944	2396	2823	776	1226	1704	3332	2753	1513	1690	3468	1167	1690	1567	1166	1213	2346	2149	339	1314	668	1294	2584	1061	1740	1018	762	1396	1682	2746	744	3388	1084	1845	2303	5676
KDM1B	413	611	595	1211	509	752	1023	793	1383	419	198	495	1871	437	643	398	789	1022	1340	917	948	455	466	537	526	479	254	252	242	1064	1057	250	690	122	254	1177	439	507	415	558	578	633	1774	1300	470	464	766	553	2215
DYNC1H1	14051	16737	15884	24924	10953	14939	19814	19090	12711	14055	3898	20752	14106	16579	15607	11084	8038	10093	13752	19679	25559	9157	12737	16053	8884	20767	17992	6849	6708	20166	34751	2804	16342	10702	9962	19026	8293	10738	6857	15832	11058	12339	17562	19260	20502	11226	13755	14709	32110
LRRC43	5	251	26	43	470	33	47	58	1757	3	91	28	1851	15	44	35	731	703	1153	23	87	7	25	78	195	25	144	30	24	589	162	252	33	30	17	384	122	164	349	28	17	323	1266	86	22	35	281	101	524
FBLN7	551	742	784	378	194	482	405	25	82	194	46	559	224	133	546	18	81	35	178	542	303	324	110	41	70	212	300	62	234	1487	2056	19	407	21	155	1302	516	156	91	78	292	96	112	73	42	224	452	100	128
H2AFB2	0	0	0	0	0	0	0	0	0	0	0	0	0	0	0	0	0	0	0	0	0	0	0	0	0	0	0	0	0	0	0	0	0	0	0	0	0	0	0	0	0	0	0	0	0	0	0	0	0
FST	516	734	1092	96	148	401	285	47	53	205	121	138	165	116	704	28	9	225	109	804	631	143	73	13	100	42	27	232	158	15	212	3	973	662	19	89	27	16	5	707	23	45	23	736	1861	16	49	3	45
ATF7	2218	1948	2410	3479	837	2870	2646	3058	1234	1435	561	2190	1868	1794	2288	1792	830	1193	1170	3590	2435	1479	2304	528	1385	2051	1273	1117	865	1333	2569	221	1412	632	1090	2168	961	1015	536	1371	1157	753	1351	791	1922	1479	1857	1006	1861
VEGFA	4736	1721	2110	6740	872	6905	10833	761	1181	2954	1003	5556	1386	5678	2415	482	466	1419	941	9246	26197	4448	3652	1743	3382	8228	2526	2929	2112	7336	5803	464	5311	2136	1590	16695	1664	5923	2236	2871	2342	14464	3002	6148	11457	4723	3635	1984	6987
TESPA1	92	82	258	211	18	147	324	842	44	91	54	91	61	43	232	310	9	47	26	257	112	69	21	51	7	37	34	69	111	56	3	5	42	2	27	3	8	64	6	21	86	121	97	29	11	29	56	62	35
NOV	692	1410	2327	783	1019	662	1685	55	424	1309	30	370	1020	466	781	27	179	87	742	1387	962	791	273	243	260	190	444	67	93	572	1411	59	740	233	840	358	737	773	174	881	593	321	3142	364	161	188	1211	400	521
CLEC4F	28	35	30	33	5	35	66	5	33	64	20	14	62	32	41	1	4	17	12	250	67	21	46	10	60	51	11	14	14	13	24	15	21	21	0	324	2	11	11	3	8	8	11	91	6	13	75	19	27
YOD1	320	363	344	920	235	938	548	398	389	303	197	314	545	188	388	298	230	447	377	681	1040	173	256	266	443	359	221	261	233	865	995	67	383	47	288	936	265	290	173	352	496	741	482	478	1166	240	491	505	1022
SLC41A2	166	248	145	446	171	626	459	541	374	123	163	381	343	168	274	322	118	443	171	431	856	236	214	79	174	687	131	745	297	774	150	221	504	72	475	778	392	675	240	267	403	482	823	605	1674	407	1276	343	809
SPATA7	230	694	535	715	300	725	736	1238	956	267	167	527	1013	234	508	617	388	644	549	994	568	418	290	383	136	167	270	200	133	1118	701	120	419	47	118	803	247	162	228	186	323	418	803	116	519	235	471	315	449
SEMA3E	81	51	253	435	16	1240	243	6	105	156	16	145	216	417	244	3	251	40	127	487	201	260	122	5906	34	156	198	0	156	4909	20	307	57	4	85	1622	1410	2012	135	483	10477	2073	852	109	9	1498	6415	178	612
POLK	753	654	757	2194	293	1319	1634	1070	596	469	220	1012	886	559	888	475	339	484	476	1621	1429	734	609	205	242	374	143	317	157	934	888	153	566	35	210	1465	282	283	144	428	618	334	641	582	868	281	633	453	695
PIK3CA	1058	869	1058	1723	371	1645	2224	1215	704	771	326	1537	831	1063	1201	746	372	567	662	2171	2811	1135	874	302	368	506	173	299	320	876	1535	107	1007	152	152	1072	437	279	123	477	660	882	665	7873	870	678	556	441	1148
BOD1	1106	2615	2794	2456	1005	2393	3064	3825	1718	1045	491	1784	2616	751	2058	1525	930	991	1191	3523	2801	1159	1083	1113	1302	1037	1016	702	484	4018	2934	451	3236	567	582	3598	1216	846	386	1697	2311	1095	2489	1327	2854	1186	2476	1157	2177
ZNF593	50	247	112	101	117	129	117	206	214	33	51	135	137	38	150	17	49	43	54	123	241	46	44	242	54	128	165	111	139	692	211	35	270	103	162	255	102	76	126	85	240	370	419	134	926	135	523	117	424
CLN6	428	1980	1000	1702	1138	1357	968	920	1672	731	560	1204	1521	412	1723	396	689	1316	1050	957	1183	284	615	1257	2219	2186	1779	1714	1776	4193	5058	435	1103	787	1634	3840	1887	1711	926	2142	2102	3265	2892	2273	6954	2602	3398	2154	3986
XPOT	1554	2218	1983	4681	976	2738	3516	2317	2111	1453	578	2917	2598	1166	2065	1329	1320	1544	1616	2912	3426	1303	1465	2268	2643	1871	891	1571	2620	4255	7650	469	4377	759	1260	6235	1526	2026	1200	2797	2802	4665	3723	3254	4300	3233	4332	2430	4134
RIN1	248	680	216	465	375	442	569	351	880	192	128	421	762	131	355	273	330	589	588	543	512	112	215	417	185	136	214	382	199	1404	761	36	239	302	166	251	417	167	164	144	296	271	301	269	222	173	278	257	760
PALM2	33	13	8	25	6	16	11	0	12	6	5	21	9	18	3	2	22	9	11	12	31	5	18	19	5	8	1	0	1	15	3	0	23	3	4	10	7	6	5	15	2	19	3	1	4	2	6	4	8
IQCE	733	1861	1465	2222	1962	1259	1714	1413	3681	716	435	1151	3365	972	1716	955	1504	1827	2880	1993	1558	474	871	334	2145	1413	1149	753	1270	3086	3268	592	657	248	356	2423	731	842	1137	1117	790	1535	3479	1191	1974	2176	2056	1442	2821
AACS	449	1982	940	1441	1173	1125	900	1025	1656	422	329	803	2002	551	885	492	1277	1414	1245	1171	1012	435	635	1211	910	1538	1193	946	1132	3062	3867	429	1574	717	4018	2276	938	1378	956	1361	791	859	2265	1279	3678	796	2372	2417	2231
RPL5	18892	127793	83662	60763	38891	85455	92303	205384	79023	27720	13069	61910	111112	17572	64731	48045	28869	38773	38495	114132	67012	38587	25690	29495	11997	19002	31622	20004	18748	95587	61455	7024	35239	24473	28840	53101	32880	22466	18063	29408	63178	45235	58491	16146	59087	19738	46244	17987	39847
KREMEN1	0	0	0	0	0	0	0	0	0	0	0	0	0	0	0	0	0	0	0	0	0	0	0	0	0	0	0	0	0	0	0	0	0	0	0	0	0	0	0	0	0	0	0	0	0	0	0	0	0
AGR3	2	391	164	113	755	256	282	2	5621	0	349	0	6299	0	83	2	1975	2183	2561	35	463	0	59	3	621	22	294	74	20	4690	0	873	719	10	78	690	89	429	1228	229	15	500	10321	966	278	355	1492	272	1878
CAMK2G	2590	3223	7936	5408	832	2300	4213	1019	941	3699	560	5776	1620	5423	3625	607	455	900	936	5686	2029	1891	2761	1065	382	786	399	578	651	1597	1613	135	1622	506	254	1568	511	490	275	565	893	1740	1165	691	1624	868	1346	539	1352
SECTM1	214	1081	947	458	198	1124	688	223	493	351	791	895	591	320	4357	166	74	488	132	1269	4534	305	284	1983	2731	367	737	615	1690	3462	1035	165	712	59	1735	744	1362	2850	270	133	962	2006	1602	411	878	784	1305	2127	571
GDPGP1	113	329	183	192	260	253	176	308	342	142	115	187	335	185	312	212	224	408	396	175	219	78	213	542	296	466	402	352	216	831	198	106	262	142	267	498	231	309	245	249	237	297	519	318	679	337	459	333	535
MFNG	869	1412	968	1032	243	1502	1854	142	347	835	144	1937	284	372	1855	74	188	298	175	1814	991	562	549	330	105	184	201	230	421	586	86	49	400	29	151	160	147	304	84	162	949	252	574	146	317	146	492	269	2899
QRFPR	6	0	9	4	0	4	4	4	0	2	7	4	1	5	3	3	3	4	1	0	2	0	2	0	0	0	0	2	0	0	18	2	0	0	0	0	0	5	1	3	0	0	0	0	1	0	0	0	0
AC003005.4	0	0	0	1	0	1	1	0	0	0	0	0	0	0	0	0	0	0	0	2	0	0	0	0	0	0	0	0	0	0	1	0	0	0	0	0	0	0	0	0	1	0	0	0	0	0	0	0	0
ZFP91-CNTF	0	0	0	0	0	0	0	0	4	0	0	0	1	0	0	0	0	0	0	0	0	0	0	0	0	1	0	0	0	0	0	0	1	0	0	1	0	0	0	1	0	1	0	0	0	0	2	0	4
FOXD3	6	29	83	0	6	3	7	11	2	13	0	3	3	8	79	11	0	2	7	15	3	2	0	0	4	0	0	0	0	0	0	0	0	1	0	75	2	0	0	0	0	0	0	0	0	0	0	0	8
NKX1-1	0	0	0	0	0	0	0	0	0	0	0	0	0	0	0	0	0	0	0	0	0	0	0	0	0	0	0	0	1	0	0	0	0	0	0	0	0	0	0	0	0	0	0	0	0	0	0	0	1
SH3YL1	457	3520	1042	2707	1902	2774	1216	2394	2903	338	771	404	4925	364	1049	1165	1809	2264	1805	1824	2958	448	665	794	1980	2199	1239	1220	1493	8950	980	955	1690	455	6612	6944	5861	949	779	1965	4090	1454	4451	3132	3557	2043	2330	2326	7124
RAMP2	2596	2600	2510	3232	363	3946	5274	806	199	1659	359	4254	606	1037	3147	447	186	211	416	4249	3729	1580	2624	950	446	403	484	801	1131	394	1093	128	796	191	188	915	1020	341	267	405	2045	1565	648	237	435	271	796	214	375
FAM222B	753	1089	925	1178	802	1392	895	1438	1015	472	459	695	1012	666	1077	962	795	1133	1088	785	2018	364	844	524	3630	1863	1160	1506	1352	2009	1598	214	4037	409	1279	2499	924	1043	687	1751	954	635	1681	2009	1701	1188	1859	1282	2311
ZNF546	187	319	195	397	235	413	351	473	317	168	121	196	450	193	265	284	174	278	291	465	211	167	170	113	282	88	130	75	95	385	313	20	137	20	80	400	109	78	72	72	140	261	145	54	261	59	222	164	136
RFPL2	2	0	2	2	2	1	2	0	8	0	0	1	2	2	3	0	4	3	0	4	1	1	0	3	4	0	2	1	1	4	2	0	9	2	1	7	4	0	1	0	14	5	2	1	4	0	1	2	0
CNTNAP3	66	90	111	128	38	20	100	11	64	70	18	69	105	19	85	2	81	58	45	177	57	42	16	0	19	0	3	1	31	194	0	3	7	2	4	137	8	11	48	5	159	87	93	0	5	0	90	59	9
SLC25A5	2469	7625	6099	8349	2638	5739	7210	5470	5365	3062	1686	8435	5326	3003	5832	1878	2697	4729	3119	6404	9575	2851	3744	13542	4128	7113	4386	3103	2623	16033	11492	1799	11291	8060	5078	11140	6855	4218	2906	6628	8703	3508	13267	6961	14865	5928	15457	8263	19822
ADAL	103	337	344	497	188	311	338	376	326	130	133	202	246	224	298	155	199	207	247	492	375	182	161	189	284	141	62	97	50	692	696	75	323	62	78	697	127	462	60	376	411	461	397	72	189	271	470	109	154
IZUMO1	7	7	12	45	6	2	10	1	10	4	8	5	14	3	9	0	6	7	5	25	39	1	5	4	13	2	1	0	7	18	3	0	7	2	0	13	11	6	3	4	2	3	2	4	34	2	9	4	0
[truncated: 17,768 more rows]
[truncated: 526 more columns]

## Sheet: TS2-ImmPort- IRGs
Symbol	ID	Name	Synonyms	Chromosome	Category
AZGP1	563	alpha-2-glycoprotein 1, zinc-binding	ZA2G|ZAG	7	Antigen_Processing_and_Presentation
B2M	567	beta-2-microglobulin	IMD43	15	Antigen_Processing_and_Presentation
CALR	811	calreticulin	CRT|HEL-S-99n|RO|SSA|cC1qR	19	Antigen_Processing_and_Presentation
CANX	821	calnexin	CNX|IP90|P90	5	Antigen_Processing_and_Presentation
CD1A	909	CD1a molecule	CD1|FCB6|HTA1|R4|T6	1	Antigen_Processing_and_Presentation
CD1B	910	CD1b molecule	CD1|CD1A|R1	1	Antigen_Processing_and_Presentation
CD1C	911	CD1c molecule	BDCA1|CD1|CD1A|R7	1	Antigen_Processing_and_Presentation
CD1D	912	CD1d molecule	CD1A|R3|R3G1	1	Antigen_Processing_and_Presentation
CD1E	913	CD1e molecule	CD1A|R2	1	Antigen_Processing_and_Presentation
CD4	920	CD4 molecule	CD4mut	12	Antigen_Processing_and_Presentation
CD8A	925	CD8a molecule	CD8|Leu2|p32	2	Antigen_Processing_and_Presentation
CD8B	926	CD8b molecule	CD8B1|LEU2|LY3|LYT3|P37	2	Antigen_Processing_and_Presentation
CD74	972	CD74 molecule	DHLAG|HLADG|II|Ia-GAMMA|p33	5	Antigen_Processing_and_Presentation
CREB1	1385	cAMP responsive element binding protein 1	CREB|CREB-1	2	Antigen_Processing_and_Presentation
CTSB	1508	cathepsin B	APPS|CPSB|RECEUP	8	Antigen_Processing_and_Presentation
CTSE	1510	cathepsin E	CATE	1	Antigen_Processing_and_Presentation
CTSL	1514	cathepsin L	CATL|CTSL1|MEP	9	Antigen_Processing_and_Presentation
CTSS	1520	cathepsin S	-	1	Antigen_Processing_and_Presentation
FCER1G	2207	Fc fragment of IgE receptor Ig	FCRG	1	Antigen_Processing_and_Presentation
FCGRT	2217	Fc fragment of IgG receptor and transporter	FCRN|alpha-chain	19	Antigen_Processing_and_Presentation
PDIA3	2923	protein disulfide isomerase family A member 3	ER60|ERp57|ERp60|ERp61|GRP57|GRP58|HEL-S-269|HEL-S-93n|HsT17083|P58|PI-PLC	15	Antigen_Processing_and_Presentation
HFE	3077	homeostatic iron regulator	HFE1|HH|HLA-H|MVCD7|TFQTL2	6	Antigen_Processing_and_Presentation
HLA-A	3105	major histocompatibility complex, class I, A	HLAA	6	Antigen_Processing_and_Presentation
HLA-B	3106	major histocompatibility complex, class I, B	AS|B-4901|HLAB	6	Antigen_Processing_and_Presentation
HLA-C	3107	major histocompatibility complex, class I, C	D6S204|HLA-JY3|HLAC|HLC-C|MHC|PSORS1	6	Antigen_Processing_and_Presentation
HLA-DMA	3108	major histocompatibility complex, class II, DM alpha	D6S222E|DMA|HLADM|RING6	6	Antigen_Processing_and_Presentation
HLA-DMB	3109	major histocompatibility complex, class II, DM beta	D6S221E|RING7	6	Antigen_Processing_and_Presentation
HLA-DOA	3111	major histocompatibility complex, class II, DO alpha	HLA-DNA|HLA-DZA|HLADZ	6	Antigen_Processing_and_Presentation
HLA-DOB	3112	major histocompatibility complex, class II, DO beta	DOB|HLA_DOB	6	Antigen_Processing_and_Presentation
HLA-DPA1	3113	major histocompatibility complex, class II, DP alpha 1	DP(W3)|DP(W4)|DPA1|HLA-DP1A|HLA-DPB1|HLADP|HLASB|PLT1	6	Antigen_Processing_and_Presentation
HLA-DPB1	3115	major histocompatibility complex, class II, DP beta 1	DPB1|HLA-DP|HLA-DP1B|HLA-DPB	6	Antigen_Processing_and_Presentation
HLA-DQA1	3117	major histocompatibility complex, class II, DQ alpha 1	CELIAC1|DQ-A1|DQA1|HLA-DQA	6	Antigen_Processing_and_Presentation
HLA-DQA2	3118	major histocompatibility complex, class II, DQ alpha 2	DC-alpha|DX-ALPHA|HLA-DCA|HLA-DXA|HLADQA2	6	Antigen_Processing_and_Presentation
HLA-DQB1	3119	major histocompatibility complex, class II, DQ beta 1	CELIAC1|HLA-DQB|IDDM1	6	Antigen_Processing_and_Presentation
HLA-DRA	3122	major histocompatibility complex, class II, DR alpha	HLA-DRA1	6	Antigen_Processing_and_Presentation
HLA-DRB1	3123	major histocompatibility complex, class II, DR beta 1	DRB1|HLA-DR1B|HLA-DRB|SS1	6	Antigen_Processing_and_Presentation
HLA-DRB3	3125	major histocompatibility complex, class II, DR beta 3	DRB3|HLA-DPB1|HLA-DR1B|HLA-DR3B	6	Antigen_Processing_and_Presentation
HLA-DRB4	3126	major histocompatibility complex, class II, DR beta 4	DR4|DRB4|HLA-DR4B|HLA-DRB4*	6	Antigen_Processing_and_Presentation
HLA-DRB5	3127	major histocompatibility complex, class II, DR beta 5	-	6	Antigen_Processing_and_Presentation
HLA-E	3133	major histocompatibility complex, class I, E	HLA-6.2|QA1	6	Antigen_Processing_and_Presentation
HLA-F	3134	major histocompatibility complex, class I, F	CDA12|HLA-5.4|HLA-CDA12|HLAF	6	Antigen_Processing_and_Presentation
HLA-G	3135	major histocompatibility complex, class I, G	MHC-G	6	Antigen_Processing_and_Presentation
HLA-H	3136	major histocompatibility complex, class I, H (pseudogene)	HLAHP	6	Antigen_Processing_and_Presentation
MR1	3140	major histocompatibility complex, class I-related	HLALS	1	Antigen_Processing_and_Presentation
HSPA1A	3303	heat shock protein family A (Hsp70) member 1A	HEL-S-103|HSP70-1|HSP70-1A|HSP70-2|HSP70.1|HSP70.2|HSP70I|HSP72|HSPA1	6	Antigen_Processing_and_Presentation
HSPA1B	3304	heat shock protein family A (Hsp70) member 1B	HSP70-1|HSP70-1B|HSP70-2|HSP70.1|HSP70.2|HSP72|HSPA1|HSX70	6	Antigen_Processing_and_Presentation
HSPA1L	3305	heat shock protein family A (Hsp70) member 1 like	HSP70-1L|HSP70-HOM|HSP70T|hum70t	6	Antigen_Processing_and_Presentation
HSPA2	3306	heat shock protein family A (Hsp70) member 2	HSP70-2|HSP70-3	14	Antigen_Processing_and_Presentation
HSPA4	3308	heat shock protein family A (Hsp70) member 4	APG-2|HEL-S-5a|HS24/P52|HSPH2|RY|hsp70|hsp70RY	5	Antigen_Processing_and_Presentation
HSPA5	3309	heat shock protein family A (Hsp70) member 5	BIP|GRP78|HEL-S-89n|MIF2	9	Antigen_Processing_and_Presentation
HSPA6	3310	heat shock protein family A (Hsp70) member 6	HSP70B'	1	Antigen_Processing_and_Presentation
HSPA8	3312	heat shock protein family A (Hsp70) member 8	HEL-33|HEL-S-72p|HSC54|HSC70|HSC71|HSP71|HSP73|HSPA10|LAP-1|LAP1|NIP71	11	Antigen_Processing_and_Presentation
HSP90AA1	3320	heat shock protein 90 alpha family class A member 1	EL52|HEL-S-65p|HSP86|HSP89A|HSP90A|HSP90N|HSPC1|HSPCA|HSPCAL1|HSPCAL4|HSPN|Hsp103|Hsp89|Hsp90|LAP-2|LAP2	14	Antigen_Processing_and_Presentation
HSP90AB1	3326	heat shock protein 90 alpha family class B member 1	D6S182|HSP84|HSP90B|HSPC2|HSPCB	6	Antigen_Processing_and_Presentation
ICAM1	3383	intercellular adhesion molecule 1	BB2|CD54|P3.58	19	Antigen_Processing_and_Presentation
IFNA1	3439	interferon alpha 1	IFL|IFN|IFN-ALPHA|IFN-alphaD|IFNA13|IFNA@|leIF D	9	Antigen_Processing_and_Presentation
IFNA2	3440	interferon alpha 2	IFN-alpha-2|IFN-alphaA|IFNA|IFNA2B|leIF A	9	Antigen_Processing_and_Presentation
IFNA4	3441	interferon alpha 4	IFN-alpha4a|INFA4	9	Antigen_Processing_and_Presentation
IFNA5	3442	interferon alpha 5	IFN-alpha-5|IFN-alphaG|INA5|INFA5|leIF G	9	Antigen_Processing_and_Presentation
IFNA6	3443	interferon alpha 6	IFN-alphaK	9	Antigen_Processing_and_Presentation
IFNA7	3444	interferon alpha 7	IFN-alphaJ|IFNA-J	9	Antigen_Processing_and_Presentation
IFNA8	3445	interferon alpha 8	IFN-alphaB	9	Antigen_Processing_and_Presentation
IFNA10	3446	interferon alpha 10	IFN-alphaC	9	Antigen_Processing_and_Presentation
IFNA13	3447	interferon alpha 13	-	9	Antigen_Processing_and_Presentation
IFNA14	3448	interferon alpha 14	IFN-alphaH|LEIF2H	9	Antigen_Processing_and_Presentation
IFNA16	3449	interferon alpha 16	IFN-alpha-16|IFN-alphaO	9	Antigen_Processing_and_Presentation
IFNA17	3451	interferon alpha 17	IFN-alphaI|IFNA|INFA|LEIF2C1	9	Antigen_Processing_and_Presentation
IFNA21	3452	interferon alpha 21	IFN-alphaI|LeIF F|leIF-F	9	Antigen_Processing_and_Presentation
IFNG	3458	interferon gamma	IFG|IFI	12	Antigen_Processing_and_Presentation
KIR2DL1	3802	killer cell immunoglobulin like receptor, two Ig domains and long cytoplasmic tail 1	CD158A|KIR-K64|KIR221|KIR2DL3|NKAT|NKAT-1|NKAT1|p58.1	19	Antigen_Processing_and_Presentation
KIR2DL2	3803	killer cell immunoglobulin like receptor, two Ig domains and long cytoplasmic tail 2	CD158B1|CD158b|NKAT-6|NKAT6|p58.2	19	Antigen_Processing_and_Presentation
KIR2DL3	3804	killer cell immunoglobulin like receptor, two Ig domains and long cytoplasmic tail 3	CD158B2|CD158b|GL183|KIR-023GB|KIR-K7b|KIR-K7c|KIR2DL|KIR2DS5|KIRCL23|NKAT|NKAT2|NKAT2A|NKAT2B|p58	19	Antigen_Processing_and_Presentation
KIR2DL4	3805	killer cell immunoglobulin like receptor, two Ig domains and long cytoplasmic tail 4	CD158D|G9P|KIR-103AS|KIR-2DL4|KIR103|KIR103AS	19	Antigen_Processing_and_Presentation
KIR2DS1	3806	killer cell immunoglobulin like receptor, two Ig domains and short cytoplasmic tail 1	CD158H|CD158a|p50.1	19	Antigen_Processing_and_Presentation
KIR2DS3	3808	killer cell immunoglobulin like receptor, two Ig domains and short cytoplasmic tail 3	NKAT7	19	Antigen_Processing_and_Presentation
KIR2DS4	3809	killer cell immunoglobulin like receptor, two Ig domains and short cytoplasmic tail 4	CD158I|KIR-2DS4|KIR1D|KIR412|KKA3|NKAT-8|NKAT8	19	Antigen_Processing_and_Presentation
KIR2DS5	3810	killer cell immunoglobulin like receptor, two Ig domains and short cytoplasmic tail 5	CD158G|NKAT9	19	Antigen_Processing_and_Presentation
KIR3DL1	3811	killer cell immunoglobulin like receptor, three Ig domains and long cytoplasmic tail 1	CD158E1|KIR|KIR3DL1/S1|NKAT-3|NKAT3|NKB1|NKB1B	19	Antigen_Processing_and_Presentation
KIR3DL2	3812	killer cell immunoglobulin like receptor, three Ig domains and long cytoplasmic tail 2	3DL2|CD158K|KIR-3DL2|NKAT-4|NKAT4|NKAT4B|p140	19	Antigen_Processing_and_Presentation
KLRC1	3821	killer cell lectin like receptor C1	CD159A|NKG2|NKG2A	12	Antigen_Processing_and_Presentation
KLRC2	3822	killer cell lectin like receptor C2	CD159c|NKG2-C|NKG2C	12	Antigen_Processing_and_Presentation
KLRC3	3823	killer cell lectin like receptor C3	NKG2-E|NKG2E	12	Antigen_Processing_and_Presentation
KLRD1	3824	killer cell lectin like receptor D1	CD94	12	Antigen_Processing_and_Presentation
LTA	4049	lymphotoxin alpha	LT|TNFB|TNFSF1|TNLG1E	6	Antigen_Processing_and_Presentation
CIITA	4261	class II major histocompatibility complex transactivator	C2TA|CIITAIV|MHC2TA|NLRA	16	Antigen_Processing_and_Presentation
MICA	100507436	MHC class I polypeptide-related sequence A	MIC-A|PERB11.1	6	Antigen_Processing_and_Presentation
MICB	4277	MHC class I polypeptide-related sequence B	PERB11.2	6	Antigen_Processing_and_Presentation
NFYA	4800	nuclear transcription factor Y subunit alpha	CBF-A|CBF-B|HAP2|NF-YA	6	Antigen_Processing_and_Presentation
NFYB	4801	nuclear transcription factor Y subunit beta	CBF-A|CBF-B|HAP3|NF-YB	12	Antigen_Processing_and_Presentation
NFYC	4802	nuclear transcription factor Y subunit gamma	CBF-C|CBFC|H1TF2A|HAP5|HSM|NF-YC	1	Antigen_Processing_and_Presentation
LGMN	5641	legumain	AEP|LGMN1|PRSC1	14	Antigen_Processing_and_Presentation
PSMB8	5696	proteasome 20S subunit beta 8	ALDD|D6S216|D6S216E|JMP|LMP7|NKJO|PRAAS1|PSMB5i|RING10	6	Antigen_Processing_and_Presentation
PSMC1	5700	proteasome 26S subunit, ATPase 1	P26S4|S4|p56	14	Antigen_Processing_and_Presentation
PSMC2	5701	proteasome 26S subunit, ATPase 2	MSS1|Nbla10058|S7	7	Antigen_Processing_and_Presentation
PSMC3	5702	proteasome 26S subunit, ATPase 3	TBP1	11	Antigen_Processing_and_Presentation
PSMC4	5704	proteasome 26S subunit, ATPase 4	MIP224|RPT3|S6|TBP-7|TBP7	19	Antigen_Processing_and_Presentation
PSMC5	5705	proteasome 26S subunit, ATPase 5	S8|SUG-1|SUG1|TBP10|TRIP1|p45|p45/SUG	17	Antigen_Processing_and_Presentation
PSMC6	5706	proteasome 26S subunit, ATPase 6	SUG2|p42	14	Antigen_Processing_and_Presentation
PSMD1	5707	proteasome 26S subunit, non-ATPase 1	P112|Rpn2|S1	2	Antigen_Processing_and_Presentation
PSMD2	5708	proteasome 26S subunit, non-ATPase 2	P97|RPN1|S2|TRAP2	3	Antigen_Processing_and_Presentation
PSMD3	5709	proteasome 26S subunit, non-ATPase 3	P58|RPN3|S3|TSTA2	17	Antigen_Processing_and_Presentation
PSMD4	5710	proteasome 26S subunit, non-ATPase 4	AF|AF-1|ASF|MCB1|Rpn10|S5A|pUB-R5	1	Antigen_Processing_and_Presentation
PSMD5	5711	proteasome 26S subunit, non-ATPase 5	S5B	9	Antigen_Processing_and_Presentation
PSMD7	5713	proteasome 26S subunit, non-ATPase 7	MOV34|P40|Rpn8|S12	16	Antigen_Processing_and_Presentation
PSMD8	5714	proteasome 26S subunit, non-ATPase 8	HEL-S-91n|HIP6|HYPF|Nin1p|Rpn12|S14|p31	19	Antigen_Processing_and_Presentation
PSMD10	5716	proteasome 26S subunit, non-ATPase 10	dJ889N15.2|p28|p28(GANK)	X	Antigen_Processing_and_Presentation
PSMD11	5717	proteasome 26S subunit, non-ATPase 11	Rpn6|S9|p44.5	17	Antigen_Processing_and_Presentation
PSMD13	5719	proteasome 26S subunit, non-ATPase 13	HSPC027|Rpn9|S11|p40.5	11	Antigen_Processing_and_Presentation
PSME1	5720	proteasome activator subunit 1	HEL-S-129m|IFI5111|PA28A|PA28alpha|REGalpha	14	Antigen_Processing_and_Presentation
PSME1	5720	proteasome activator subunit 1	HEL-S-129m|IFI5111|PA28A|PA28alpha|REGalpha	14	Antigen_Processing_and_Presentation
PSME2	5721	proteasome activator subunit 2	PA28B|PA28beta|REGbeta	14	Antigen_Processing_and_Presentation
PSME2	5721	proteasome activator subunit 2	PA28B|PA28beta|REGbeta	14	Antigen_Processing_and_Presentation
RELB	5971	RELB proto-oncogene, NF-kB subunit	I-REL|IMD53|IREL|REL-B	19	Antigen_Processing_and_Presentation
RFX5	5993	regulatory factor X5	-	1	Antigen_Processing_and_Presentation
RFXAP	5994	regulatory factor X associated protein	-	13	Antigen_Processing_and_Presentation
SLC10A2	6555	solute carrier family 10 member 2	ASBT|IBAT|ISBT|NTCP2|PBAM	13	Antigen_Processing_and_Presentation
TAP1	6890	transporter 1, ATP binding cassette subfamily B member	ABC17|ABCB2|APT1|D6S114E|PSF-1|PSF1|RING4|TAP1*0102N|TAP1N	6	Antigen_Processing_and_Presentation
TAP2	6891	transporter 2, ATP binding cassette subfamily B member	ABC18|ABCB3|APT2|D6S217E|PSF-2|PSF2|RING11	6	Antigen_Processing_and_Presentation
TAPBP	6892	TAP binding protein	NGS17|TAPA|TPN|TPSN	6	Antigen_Processing_and_Presentation
THBS1	7057	thrombospondin 1	THBS|THBS-1|TSP|TSP-1|TSP1	15	Antigen_Processing_and_Presentation
SEM1	7979	SEM1 26S proteasome complex subunit	C7orf76|DSS1|ECD|SHFD1|SHFM1|SHSF1|Shfdg1	7	Antigen_Processing_and_Presentation
KLRC4	8302	killer cell lectin like receptor C4	NKG2-F|NKG2F	12	Antigen_Processing_and_Presentation
AP3B1	8546	adaptor related protein complex 3 subunit beta 1	ADTB3|ADTB3A|HPS|HPS2|PE	5	Antigen_Processing_and_Presentation
RFXANK	8625	regulatory factor X associated ankyrin containing protein	ANKRA1|BLS|F14150_1|RFX-B	19	Antigen_Processing_and_Presentation
PSMD6	9861	proteasome 26S subunit, non-ATPase 6	Rpn7|S10|SGA-113M|p42A|p44S10	3	Antigen_Processing_and_Presentation
PSME3	10197	proteasome activator subunit 3	HEL-S-283|Ki|PA28-gamma|PA28G|PA28gamma|REG-GAMMA	17	Antigen_Processing_and_Presentation
PSMD14	10213	proteasome 26S subunit, non-ATPase 14	PAD1|POH1|RPN11	2	Antigen_Processing_and_Presentation
CLEC4M	10332	C-type lectin domain family 4 member M	CD209L|CD299|DC-SIGN2|DC-SIGNR|DCSIGNR|HP10347|L-SIGN|LSIGN	19	Antigen_Processing_and_Presentation
IFI30	10437	IFI30 lysosomal thiol reductase	GILT|IFI-30|IP-30|IP30	19	Antigen_Processing_and_Presentation
PROCR	10544	protein C receptor	CCCA|CCD41|EPCR	20	Antigen_Processing_and_Presentation
ADRM1	11047	adhesion regulating molecule 1	ARM-1|ARM1|GP110	20	Antigen_Processing_and_Presentation
ECPAS	23392	Ecm29 proteasome adaptor and scaffold	ECM29|KIAA0368	9	Antigen_Processing_and_Presentation
TRPC4AP	26133	transient receptor potential cation channel subfamily C member 4 associated protein	C20orf188|PPP1R158|TRRP4AP|TRUSS	20	Antigen_Processing_and_Presentation
CD209	30835	CD209 molecule	CDSIGN|CLEC4L|DC-SIGN|DC-SIGN1	19	Antigen_Processing_and_Presentation
UBXN1	51035	UBX domain protein 1	2B28|SAKS1|UBXD10	11	Antigen_Processing_and_Presentation
ERAP1	51752	endoplasmic reticulum aminopeptidase 1	A-LAP|ALAP|APPILS|ARTS-1|ARTS1|ERAAP|ERAAP1|PILS-AP|PILSAP	5	Antigen_Processing_and_Presentation
TAPBPL	55080	TAP binding protein like	TAPBP-R|TAPBPR	12	Antigen_Processing_and_Presentation
KIR2DL5A	57292	killer cell immunoglobulin like receptor, two Ig domains and long cytoplasmic tail 5A	CD158F|KIR2DL5|KIR2DL5.1|KIR2DL5.3	19	Antigen_Processing_and_Presentation
ERAP2	64167	endoplasmic reticulum aminopeptidase 2	L-RAP|LRAP	5	Antigen_Processing_and_Presentation
ULBP3	79465	UL16 binding protein 3	N2DL-3|NKG2DL3|RAET1N	6	Antigen_Processing_and_Presentation
ULBP2	80328	UL16 binding protein 2	ALCAN-alpha|N2DL2|NKG2DL2|RAET1H|RAET1L	6	Antigen_Processing_and_Presentation
ULBP1	80329	UL16 binding protein 1	N2DL-1|NKG2DL1|RAET1I	6	Antigen_Processing_and_Presentation
KIR3DL3	115653	killer cell immunoglobulin like receptor, three Ig domains and long cytoplasmic tail 3	CD158Z|KIR3DL7|KIR44|KIRC1	19	Antigen_Processing_and_Presentation
RAET1E	135250	retinoic acid early transcript 1E	LETAL|N2DL-4|NKG2DL4|RAET1E2|RL-4|ULBP4|bA350J20.7	6	Antigen_Processing_and_Presentation
RAET1L	154064	retinoic acid early transcript 1L	ULBP6	6	Antigen_Processing_and_Presentation
UBR1	197131	ubiquitin protein ligase E3 component n-recognin 1	JBS	15	Antigen_Processing_and_Presentation
RAET1G	353091	retinoic acid early transcript 1G	ULBP5	6	Antigen_Processing_and_Presentation
PDIA2	64714	protein disulfide isomerase family A member 2	PDA2|PDI|PDIP|PDIR	16	Antigen_Processing_and_Presentation
HAMP	57817	hepcidin antimicrobial peptide	HEPC|HFE2B|LEAP1|PLTR	19	Antimicrobials
PI3	5266	peptidase inhibitor 3	ESI|SKALP|WAP3|WFDC14|cementoin	20	Antimicrobials
CAMP	820	cathelicidin antimicrobial peptide	CAP-18|CAP18|CRAMP|FALL-39|FALL39|HSD26|LL37	3	Antimicrobials
DEFB4A	1673	defensin beta 4A	BD-2|DEFB-2|DEFB102|DEFB2|DEFB4|HBD-2|SAP1	8	Antimicrobials
PPBP	5473	pro-platelet basic protein	B-TG1|Beta-TG|CTAP-III|CTAP3|CTAPIII|CXCL7|LA-PF4|LDGF|MDGF|NAP-2|PBP|SCYB7|TC1|TC2|TGB|TGB1|THBGB|THBGB1	4	Antimicrobials
REG3G	130120	regenerating family member 3 gamma	LPPM429|PAP IB|PAP-1B|PAP1B|PAPIB|REG III|REG-III|UNQ429	2	Antimicrobials
CXCL14	9547	C-X-C motif chemokine ligand 14	BMAC|BRAK|KEC|KS1|MIP-2g|MIP2G|NJAC|SCYB14	5	Antimicrobials
CXCL16	58191	C-X-C motif chemokine ligand 16	CXCLG16|SR-PSOX|SRPSOX	17	Antimicrobials
SLPI	6590	secretory leukocyte peptidase inhibitor	ALK1|ALP|BLPI|HUSI|HUSI-I|MPI|WAP4|WFDC4	20	Antimicrobials
CXCL8	3576	C-X-C motif chemokine ligand 8	GCP-1|GCP1|IL8|LECT|LUCT|LYNAP|MDNCF|MONAP|NAF|NAP-1|NAP1|SCYB8	4	Antimicrobials
CXCL10	3627	C-X-C motif chemokine ligand 10	C7|IFI10|INP10|IP-10|SCYB10|crg-2|gIP-10|mob-1	4	Antimicrobials
CXCL9	4283	C-X-C motif chemokine ligand 9	CMK|Humig|MIG|SCYB9|crg-10	4	Antimicrobials
CXCL5	6374	C-X-C motif chemokine ligand 5	ENA-78|SCYB5	4	Antimicrobials
CXCL11	6373	C-X-C motif chemokine ligand 11	H174|I-TAC|IP-9|IP9|SCYB11|SCYB9B|b-R1	4	Antimicrobials
CXCL6	6372	C-X-C motif chemokine ligand 6	CKA-3|GCP-2|GCP2|SCYB6	4	Antimicrobials
CXCL1	2919	C-X-C motif chemokine ligand 1	FSP|GRO1|GROa|MGSA|MGSA-a|NAP-3|SCYB1	4	Antimicrobials
CXCL12	6387	C-X-C motif chemokine ligand 12	IRH|PBSF|SCYB12|SDF1|TLSF|TPAR1	10	Antimicrobials
CXCL13	10563	C-X-C motif chemokine ligand 13	ANGIE|ANGIE2|BCA-1|BCA1|BLC|BLR1L|SCYB13	4	Antimicrobials
CXCL2	2920	C-X-C motif chemokine ligand 2	CINC-2a|GRO2|GROb|MGSA-b|MIP-2a|MIP2|MIP2A|SCYB2	4	Antimicrobials
PF4	5196	platelet factor 4	CXCL4|PF-4|SCYB4	4	Antimicrobials
XCL1	6375	X-C motif chemokine ligand 1	ATAC|LPTN|LTN|SCM-1|SCM-1a|SCM1|SCM1A|SCYC1	1	Antimicrobials
CXCL3	2921	C-X-C motif chemokine ligand 3	CINC-2b|GRO3|GROg|MIP-2b|MIP2B|SCYB3	4	Antimicrobials
DEFB103B	55894	defensin beta 103B	BD-3|DEFB-3|DEFB103|DEFB3|HBD-3|HBD3|HBP-3|HBP3	8	Antimicrobials
CCL13	6357	C-C motif chemokine ligand 13	CKb10|MCP-4|NCC-1|NCC1|SCYA13|SCYL1	17	Antimicrobials
CCL1	6346	C-C motif chemokine ligand 1	I-309|P500|SCYA1|SISe|TCA3	17	Antimicrobials
DEFB1	1672	defensin beta 1	BD1|DEFB-1|DEFB101|HBD1	8	Antimicrobials
CCL8	6355	C-C motif chemokine ligand 8	HC14|MCP-2|MCP2|SCYA10|SCYA8	17	Antimicrobials
ELANE	1991	elastase, neutrophil expressed	ELA2|GE|HLE|HNE|NE|PMN-E|SCN1	19	Antimicrobials
DEFB103A	414325	defensin beta 103A	BD-3|DEFB-3|DEFB103|DEFB3|HBD3|HBP-3|HBP3	8	Antimicrobials
DEFA3	1668	defensin alpha 3	DEF3|HNP-3|HNP3|HP-3|HP3	8	Antimicrobials
DEFA1	1667	defensin alpha 1	DEF1|DEFA2|HNP-1|HP-1|HP1|MRS	8	Antimicrobials
TMSB10	9168	thymosin beta 10	MIG12|TB10	2	Antimicrobials
DEFA6	1671	defensin alpha 6	DEF6|HD-6	8	Antimicrobials
DEFA5	1670	defensin alpha 5	DEF5|HD-5	8	Antimicrobials
DEFA4	1669	defensin alpha 4	DEF4|HNP-4|HP-4|HP4	8	Antimicrobials
LCN2	3934	lipocalin 2	24p3|MSFI|NGAL|p25	9	Antimicrobials
[truncated: 2,299 more rows]

## Sheet: TS3-InnateDB-IRGs
Symbol	ID	Name	Synonyms	Chromosome	Category				innateDB
[truncated: 2,483 more rows]

[truncated: 2 more sheets: TS4-TCIA-data, TS5-TCGA-clinical]
